# Supplementary material for: Thyroid hormone receptor beta (THRB) dependent regulation of diurnal hepatic lipid metabolism in adult male mice
Source: NPJ Metab Health Dis. 2024 Aug 13;2:21. doi: 10.1038/s44324-024-00023-4 (PMC12118710; doi:10.1038/s44324-024-00023-4)
Supplement: Supplementary file 3 — Supplementary Data 2 [file 44324_2024_23_MOESM3_ESM.xlsx]

## Sheet: Summary
Summary
Sheet 1 - Rhythmic analyses THRBWT
Sheet 2 - Rhythmic analyses THRBKO
Sheet 3 - PSEA analyses THRBWT
Sheet 4 - PSEA analyses THRBKO
Sheet 5 - Merged PSEA analyses
Sheet 6 - Lipid- and glucose-associated genes

## Sheet: Sheet1
feature	gene_name	circan_estimate.amp	circan_p.value.amp	circan_BH.q.value.amp	circan_estimate.phase	circan_p.value.phase	circan_BH.q.value.phase	circan_estimate.per	circan_p.value.per	circan_BH.q.value.per	circan_AIC	circan_BIC	circan_r	circan_best_curve	circan_combined_pval	circan_BH_combined	jtk_BH.Q	jtk_ADJ.P	jtk_PER	jtk_LAG	jtk_AMP	mc_JTK_pvalue	mc_JTK_BH.Q	mc_JTK_period	mc_JTK_adjphase	mc_JTK_amplitude	mc_LS_pvalue	mc_LS_BH.Q	mc_LS_period	mc_LS_adjphase	mc_LS_amplitude	mc_meta2d_pvalue	mc_meta2d_BH.Q	mc_meta2d_period	mc_meta2d_phase	mc_meta2d_Base	mc_meta2d_AMP	mc_meta2d_rAMP	pvalue	padj	Intercept	s1	c1	phase	amp
ENSMUSG00000022358	Fbxo32	0.768915	1.49e-10	1.55e-06	6.13108	7.91e-16	2.74e-12	24	2.81e-19	2.92e-15	7.00986	10.5713	0.970219	circan_cosine2	2.78e-27	4.05e-23	0.000101	3.76e-07	24	6	0.718	3.76e-07	0.000101	24	8	0.718	0.00497971	0.439622	24	6.48351	7.66473	3.95e-08	1.84e-05	24	7.24	6.92258	0.655	0.0946	2.60097e-38	2.54664e-35	6.19531	1.1845	-0.0951069	6.30604	3.35028
ENSMUSG00000033159	Cnppd1	0.47592	2.2e-09	4.7e-06	6.30067	9.69e-15	1.41e-11	24	7.01e-18	1.29e-14	13.112	16.6735	0.957938	circan_cosine2	9.34e-25	6.2e-21	0.000502	1.19e-05	24	6	0.504	1.19e-05	0.000502	24	8	0.504	0.00625404	0.439622	24	7.89891	11.6833	1.3e-06	8.86e-05	24	7.95	11.1469	0.416	0.0373	6.55088e-30	2.17835e-27	11.1106	0.484321	-0.0875859	6.68338	1.36987
ENSMUSG00000058317	Ube2e2	0.321816	2.85e-09	4.95e-06	6.20745	1.49e-14	1.55e-11	24	7.44e-18	1.29e-14	13.9478	17.5093	0.955893	circan_cosine2	1.28e-24	6.2e-21	0.000502	1.19e-05	24	6	0.321	1.19e-05	0.000502	24	8	0.321	0.00635139	0.439622	24	6.38218	9.25391	1.32e-06	8.96e-05	24	7.19	8.94317	0.262	0.0292	1.19234e-18	1.03516e-16	8.78673	0.353645	-0.0430379	6.46258	1.00026
ENSMUSG00000024254	Abcg8	1.43744	4.82e-11	5.56e-07	7.61554	2.48e-15	9.56e-12	24	1e-15	1.15e-11	3.57312	7.1346	0.97546	circan_triangular	2.86e-24	1.04e-20	0.000132	8.21e-07	24	6	0.965	8.21e-07	0.000132	24	8	0.965	0.00483319	0.439622	24	7.30474	12.413	8.08e-08	2.38e-05	24	7.65	11.3292	1.21	0.107	1.25648e-58	8.29466e-55	11.302	1.02207	-0.483568	7.688	2.89086
ENSMUSG00000032754	Slc8b1	0.973367	8.78e-09	9.65e-06	6.05688	7.77e-14	3.85e-11	24	2.1e-17	2.43e-14	16.8389	20.4003	0.947998	circan_cosine2	1.07e-23	3.12e-20	0.000101	3.76e-07	24	6	0.937	3.76e-07	0.000101	24	8	0.937	0.00672262	0.439622	24	6.6014	11.8354	5.25e-08	1.85e-05	24	7.3	10.8626	0.909	0.0836	4.59605e-33	2.45457e-30	10.8303	0.988206	-0.0845431	6.32599	2.79507
ENSMUSG00000101397	Mug-ps1	0.85093	1.24e-08	9.89e-06	1.93065	1.74e-06	2e-05	24	3.66e-17	2.93e-14	16.2559	19.8174	0.949699	circan_cosine2	2.58e-23	6.27e-20	0.000132	8.21e-07	24	2	0.786	8.21e-07	0.000132	24	4	0.786	0.00710115	0.439622	24	2.00007	13.2851	1.16e-07	2.67e-05	24	3	12.3988	0.907	0.0731	2.51844e-30	9.05816e-28	12.3914	0.432711	0.741163	2.0185	1.22389
ENSMUSG00000036752	Tubb4b	0.505384	3.55e-11	4.23e-07	1.90101	4.1e-11	8.13e-08	24	2.13e-14	2.23e-10	2.61353	6.17502	0.976749	circan_sine	4.28e-23	8.91e-20	2.39e-05	7.96e-09	24	22	0.471	7.96e-09	2.39e-05	24	0	0.471	0.00450131	0.439622	24	21.9999	12.5769	8.97e-10	5.32e-06	24	23	12.0976	0.502	0.0415	1.38132e-48	4.05738e-45	12.0756	-0.164863	0.484106	22.7462	0.466302
ENSMUSG00000030083	Abtb1	0.387397	1.87e-08	1.22e-05	6.27756	1.01e-13	4.77e-11	24	6.85e-17	4.19e-14	18.2883	21.8498	0.943507	circan_cosine2	7.16e-23	1.3e-19	0.00171	0.000104	24	6	0.382	0.000104	0.00171	24	8	0.382	0.009466	0.439622	24	6.35453	10.4613	1.46e-05	0.000356	24	7.18	10.0813	0.293	0.0291	9.98525e-18	7.52051e-16	10.0102	0.401942	-0.0117405	6.11154	1.13686
ENSMUSG00000045658	Pid1	0.511303	7.92e-11	4.72e-07	1.44044	2.37e-08	4.95e-06	24	4.29e-14	2.23e-10	3.80413	7.36561	0.975139	circan_sine	1.87e-22	3.03e-19	0.000101	3.76e-07	24	0	0.444	3.76e-07	0.000101	24	2	0.444	0.00462291	0.439622	24	2.00007	12.0647	3.68e-08	1.84e-05	24	2	11.5371	0.533	0.0462	3.82976e-47	8.43696e-44	11.5071	0.068246	0.517253	0.501077	0.193029
ENSMUSG00000069114	Zbtb10	0.434627	4.1e-08	2.16e-05	6.16968	2.96e-13	8.92e-11	24	1.32e-16	7.24e-14	20.3917	23.9532	0.936267	circan_cosine2	2.96e-22	4.31e-19	0.000914	3.71e-05	24	6	0.419	3.71e-05	0.000914	24	8	0.419	0.00895611	0.439622	24	6.24106	7.84913	5.29e-06	0.00019	24	7.12	7.40271	0.352	0.0476	7.12486e-17	4.58279e-15	6.92922	0.588593	-0.0419069	6.2715	1.66479
ENSMUSG00000035864	Syt1	1.26506	5.72e-10	1.57e-06	7.35112	9.42e-14	9.06e-11	24	1.34e-14	3.81e-11	9.09333	12.6548	0.966501	circan_triangular	4.14e-22	5.23e-19	0.000101	3.76e-07	24	6	0.864	3.76e-07	0.000101	24	8	0.864	0.00533948	0.439622	24	8.09875	9.16952	4.22e-08	1.84e-05	24	8.05	8.19258	0.918	0.112	1.90922e-41	2.40343e-38	7.91007	1.11704	-0.373516	7.2326	3.15946
ENSMUSG00000073468	Sft2d1	0.218122	4.57e-08	2.16e-05	6.25562	2.8e-13	8.92e-11	24	1.77e-16	7.81e-14	20.4841	24.0456	0.935928	circan_cosine2	4.38e-22	5.23e-19	0.000677	2.13e-05	24	6	0.216	2.13e-05	0.000677	24	8	0.216	0.00959618	0.439622	24	6.92163	10.1277	3.36e-06	0.00015	24	7.46	9.91278	0.174	0.0176	1.28014e-11	3.44447e-10	9.83132	0.229436	-0.0247314	6.41015	0.648942
ENSMUSG00000022462	Slc38a2	0.815646	6.39e-10	1.57e-06	8.46025	2.39e-15	9.56e-12	24	1.5e-14	3.81e-11	9.68002	13.2415	0.965371	circan_triangular	5.18e-22	5.23e-19	0.000187	1.71e-06	24	8	0.573	1.71e-06	0.000187	24	10	0.573	0.00551999	0.439622	24	9.11428	12.3522	1.83e-07	3.33e-05	24	9.56	11.6407	0.553	0.0475	4.8571e-40	5.70677e-37	11.615	0.507888	-0.397401	8.53611	1.43653
ENSMUSG00000027997	Casp6	0.804784	5.7e-08	2.28e-05	6.07142	5.75e-13	1.46e-10	24	1.71e-16	7.81e-14	21.2966	24.8581	0.932863	circan_cosine2	5.27e-22	5.23e-19	0.000677	2.13e-05	24	6	0.755	2.13e-05	0.000677	24	8	0.755	0.00888184	0.439622	24	6.64386	9.98202	3.12e-06	0.000145	24	7.32	9.09371	0.803	0.0883	3.92327e-25	8.86457e-23	8.95909	0.867935	-0.0690756	6.30336	2.45489
ENSMUSG00000015755	Tab2	0.480911	5.32e-08	2.28e-05	2.08943	1.75e-06	2.01e-05	24	1.88e-16	7.81e-14	19.7329	23.2944	0.938632	circan_cosine2	5.38e-22	5.23e-19	0.000914	3.71e-05	24	0	0.461	3.71e-05	0.000914	24	2	0.461	0.00850405	0.439622	24	2.00007	11.3411	5.03e-06	0.000186	24	2	10.8875	0.495	0.0454	7.02153e-22	9.59283e-20	10.8466	0.235986	0.437014	1.89126	0.667469
ENSMUSG00000023045	Soat2	0.609306	6.7e-08	2.32e-05	5.92146	1.32e-12	2.74e-10	24	2.04e-16	8.17e-14	21.7082	25.2697	0.931253	circan_cosine2	7.34e-22	6.68e-19	0.000502	1.19e-05	24	4	0.584	1.19e-05	0.000502	24	6	0.584	0.00951824	0.439622	24	6.09316	11.3791	1.93e-06	0.000111	24	6.05	10.7905	0.636	0.0589	6.40136e-22	8.81388e-20	10.7507	0.628583	0.00930909	5.94344	1.7779
ENSMUSG00000030161	Gabarapl1	0.989427	9.11e-10	1.57e-06	6.55525	5.1e-12	9.22e-10	24	2.18e-14	3.81e-11	7.85984	11.4213	0.968755	circan_triangular	1.06e-21	9.09e-19	6.51e-05	6.51e-08	24	6	0.725	6.51e-08	6.51e-05	24	8	0.725	0.00568198	0.439622	24	6.47027	13.8959	8.41e-09	1.24e-05	24	7.24	13.032	0.856	0.0657	3.91006e-44	6.26462e-41	13.0246	0.833266	-0.101446	6.46275	2.35683
ENSMUSG00000056133	Unc93a2	0.931937	9.33e-08	2.83e-05	5.8919	2.23e-12	3.4e-10	24	3.05e-16	9.93e-14	22.4826	26.0441	0.928114	circan_cosine2	1.5e-21	1.13e-18	0.000502	1.19e-05	24	6	0.886	1.19e-05	0.000502	24	8	0.886	0.0100593	0.439622	24	6.10096	7.78799	2.03e-06	0.000113	24	7.05	6.86226	0.8	0.117	4.66218e-24	8.93112e-22	6.09341	1.45935	0.0653852	5.82897	4.12765
ENSMUSG00000038520	Tbc1d17	0.377628	9.52e-08	2.83e-05	5.91918	1.97e-12	3.21e-10	24	3.05e-16	9.93e-14	22.5454	26.1069	0.927853	circan_cosine2	1.54e-21	1.13e-18	0.000132	8.21e-07	24	4	0.377	8.21e-07	0.000132	24	6	0.377	0.0100846	0.439622	24	6.45401	10.7293	1.62e-07	3.11e-05	24	6.23	10.3323	0.476	0.0461	2.20739e-17	1.54992e-15	10.272	0.394853	0.00364733	5.96472	1.11681
ENSMUSG00000112774	Gm36041	1.19054	2.52e-10	1e-06	0.703031	0.000638997	0.00786773	24	1.16e-13	3.44e-10	8.71546	12.2769	0.967209	circan_sine	1.55e-21	1.13e-18	0.000101	3.76e-07	24	2	1.08	3.76e-07	0.000101	24	4	1.08	0.00526803	0.439622	24	2.26906	8.66408	4.17e-08	1.84e-05	24	3.13	7.62177	1.22	0.16	1.01044e-41	1.484e-38	7.16718	1.19514	1.02176	3.29813	3.38037
ENSMUSG00000040557	Mettl27	0.692614	1.26e-09	1.57e-06	4.21122	8.9e-09	2.34e-07	24	3.08e-14	3.81e-11	11.5656	15.1271	0.96147	circan_triangular	2.04e-21	1.36e-18	0.000262	3.39e-06	24	4	0.455	3.39e-06	0.000262	24	6	0.455	0.00579693	0.439622	24	4.52463	9.50554	3.68e-07	4.7e-05	24	5.26	9.02897	0.635	0.0703	7.74694e-31	3.17517e-28	8.8806	0.527385	0.261169	4.24364	1.49167
ENSMUSG00000020889	Nr1d1	3.46236	1.26e-09	1.57e-06	7.42455	1.61e-13	1.21e-10	24	3.09e-14	3.81e-11	11.1342	14.6956	0.962401	circan_triangular	2.05e-21	1.36e-18	0.000132	8.21e-07	24	6	2.38	8.21e-07	0.000132	24	8	2.38	0.00569176	0.439622	24	6.43073	12.1323	9.43e-08	2.63e-05	24	7.22	9.67132	2.28	0.236	1.28101e-33	8.36165e-31	9.57493	2.79047	-1.09676	7.43044	7.89265
ENSMUSG00000020919	Stat5b	0.440794	1.07e-07	3e-05	2.40154	5.36e-07	7.08e-06	24	8.04e-16	1.94e-13	20.8779	24.4394	0.934461	circan_cosine2	4.46e-21	2.83e-18	0.000677	2.13e-05	24	2	0.455	2.13e-05	0.000677	24	4	0.455	0.00979375	0.439622	24	2.00007	11.4319	3.42e-06	0.000151	24	3	10.9617	0.451	0.0412	1.55347e-19	1.5468e-17	10.9229	0.308707	0.342752	2.80056	0.873154
ENSMUSG00000062901	Klhl24	0.832416	1.68e-07	4.13e-05	6.07488	1.91e-12	3.2e-10	24	5.91e-16	1.5e-13	23.8731	27.4346	0.922097	circan_cosine2	5.13e-21	3.11e-18	0.000914	3.71e-05	24	6	0.806	3.71e-05	0.000914	24	8	0.806	0.01098	0.439622	24	6.63347	11.4473	6.4e-06	0.000213	24	7.32	10.5808	0.747	0.0706	1.06691e-20	1.27049e-18	10.5442	0.843885	0.0106853	5.95164	2.38687
ENSMUSG00000005107	Slc2a9	0.599551	2.26e-09	2.28e-06	7.9234	4.63e-14	5.53e-11	24	5.75e-14	5.76e-11	13.0347	16.5962	0.958122	circan_triangular	6.69e-21	3.9e-18	0.000262	3.39e-06	24	6	0.395	3.39e-06	0.000262	24	8	0.395	0.0061314	0.439622	24	8.38696	10.9604	3.88e-07	4.8e-05	24	8.19	10.4573	0.502	0.048	3.56193e-30	1.23089e-27	10.4005	0.416621	-0.235277	7.96364	1.17838
ENSMUSG00000003228	Grk5	1.21156	5.8e-10	1.38e-06	1.578	2.57e-08	5.27e-06	24	3.3e-13	5.59e-10	8.44323	12.0047	0.967709	circan_sine	9.75e-21	5.47e-18	0.000262	3.39e-06	24	22	1.02	3.39e-06	0.000262	24	0	1.02	0.00522496	0.439622	24	21.9999	8.72526	3.34e-07	4.56e-05	24	23	7.6563	1.24	0.162	2.212e-61	3.89842e-57	7.20126	-0.0165489	1.58569	23.9601	0.0468073
ENSMUSG00000021704	Mtx3	0.63097	2.9e-09	2.46e-06	5.40029	1.99e-10	1.23e-08	24	7.48e-14	6.34e-11	10.8381	14.3996	0.963026	circan_triangular	1.1e-20	5.62e-18	4.33e-05	2.4e-08	24	4	0.464	2.4e-08	4.33e-05	24	6	0.464	0.00571906	0.439622	24	5.89251	9.59838	3.26e-09	7.72e-06	24	5.95	9.08461	0.558	0.0614	2.84392e-33	1.64534e-30	8.94106	0.58052	0.0719719	5.52884	1.64196
ENSMUSG00000041679	Lrrc29	0.393362	2.23e-07	4.51e-05	6.21348	1.79e-12	3.05e-10	24	9.87e-16	2.21e-13	24.355	27.9165	0.919892	circan_cosine2	1.12e-20	5.62e-18	0.000914	3.71e-05	24	6	0.379	3.71e-05	0.000914	24	8	0.379	0.0106966	0.439622	24	6.75237	8.1384	6.24e-06	0.00021	24	7.38	7.77622	0.316	0.0406	7.5765e-14	3.04859e-12	7.42106	0.492829	-0.0755595	6.58111	1.39393
ENSMUSG00000056536	Pign	0.241163	1.97e-07	4.36e-05	1.74101	0.000104583	0.000848145	24	1.12e-15	2.26e-13	22.7636	26.3251	0.926938	circan_cosine2	1.12e-20	5.62e-18	0.000677	2.13e-05	24	0	0.216	2.13e-05	0.000677	24	2	0.216	0.0117122	0.439622	24	2.00007	8.62677	4.05e-06	0.000166	24	2	8.35772	0.239	0.0285	5.71685e-09	9.30321e-08	8.12428	0.124371	0.251722	1.75287	0.351773
ENSMUSG00000030470	Csrp3	0.63361	2.2e-07	4.51e-05	1.82256	5.46e-05	0.00046984	24	1.08e-15	2.26e-13	23.1356	26.6971	0.925351	circan_cosine2	1.21e-20	5.87e-18	0.000677	2.13e-05	24	0	0.555	2.13e-05	0.000677	24	2	0.555	0.0112313	0.439622	24	2.00007	9.48023	3.89e-06	0.000162	24	2	8.89889	0.646	0.0726	1.70153e-17	1.21901e-15	8.74414	0.347876	0.605353	1.9923	0.983942
ENSMUSG00000022553	Maf1	0.349044	2.25e-07	4.51e-05	6.2569	1.68e-12	3.03e-10	24	1.1e-15	2.26e-13	24.2967	27.8582	0.920162	circan_cosine2	1.26e-20	5.92e-18	0.0042	0.000412	24	6	0.358	0.000412	0.0042	24	8	0.358	0.0131158	0.439622	24	6.70015	10.0908	7.09e-05	0.00105	24	7.35	9.74398	0.271	0.0278	2.13146e-13	7.87523e-12	9.65539	0.367787	-0.01328	6.13786	1.04026
ENSMUSG00000044748	Defb1	0.725517	3.15e-09	2.46e-06	4.7874	1.88e-09	6.81e-08	24	8.17e-14	6.34e-11	12.9026	16.4641	0.958435	circan_triangular	1.3e-20	5.92e-18	4.33e-05	2.4e-08	24	4	0.491	2.4e-08	4.33e-05	24	6	0.491	0.00675351	0.439622	24	5.04559	6.51889	3.82e-09	7.72e-06	24	5.52	6.01255	0.674	0.112	7.48264e-19	6.76278e-17	4.49778	1.242	0.425797	4.73844	3.51291
ENSMUSG00000021775	Nr1d2	2.16084	3.2e-09	2.46e-06	8.8435	5.75e-15	1.64e-11	24	8.32e-14	6.34e-11	12.8093	16.3708	0.958655	circan_triangular	1.35e-20	5.92e-18	8.1e-05	1.62e-07	24	8	1.43	1.62e-07	8.1e-05	24	10	1.43	0.00632378	0.439622	24	8.13519	11.7304	2.22e-08	1.67e-05	24	9.07	10.172	1.56	0.154	7.56383e-34	5.12711e-31	10.1321	1.25239	-1.21978	8.94962	3.54228
ENSMUSG00000017428	Psmd11	0.332386	1.9e-07	4.29e-05	2.38023	1.02e-06	1.25e-05	24	1.44e-15	2.63e-13	22.3119	25.8734	0.928819	circan_cosine2	1.38e-20	5.92e-18	0.00745	0.000943	24	0	0.339	0.000943	0.00745	24	2	0.339	0.0141934	0.439622	24	2.00005	12.2381	0.000164	0.00191	24	2	11.9535	0.341	0.0285	6.34313e-13	2.1707e-11	11.9321	0.170377	0.290414	2.02659	0.481898
ENSMUSG00000027167	Elp4	0.37799	2.64e-07	5.1e-05	1.76926	0.000101855	0.000827957	24	1.48e-15	2.66e-13	23.5174	27.0788	0.923685	circan_cosine2	1.97e-20	8.11e-18	0.000132	8.21e-07	24	0	0.34	8.21e-07	0.000132	24	2	0.34	0.0117863	0.439622	24	2.00007	8.55636	1.88e-07	3.35e-05	24	2	8.1475	0.38	0.0466	3.04101e-13	1.09704e-11	7.87646	0.201698	0.399909	1.7843	0.570487
ENSMUSG00000039753	Fbxl5	0.175358	3.17e-07	5.55e-05	6.09863	3.62e-12	4.96e-10	24	1.26e-15	2.46e-13	25.3605	28.922	0.915076	circan_cosine2	2e-20	8.11e-18	0.000502	1.19e-05	24	6	0.172	1.19e-05	0.000502	24	8	0.172	0.0111354	0.439622	24	6.79476	9.90893	2.24e-06	0.000118	24	7.4	9.71561	0.178	0.0183	7.17407e-09	1.14733e-07	9.62266	0.186269	-0.0227784	6.4648	0.526848
ENSMUSG00000015357	Clpx	1.20652	8.44e-10	1.48e-06	1.67882	1.08e-08	2.93e-06	24	4.99e-13	6.58e-10	9.45464	13.0161	0.96581	circan_sine	2.11e-20	8.33e-18	8.1e-05	1.62e-07	24	22	1.05	1.62e-07	8.1e-05	24	0	1.05	0.00539022	0.439622	24	21.9999	13.2378	1.91e-08	1.67e-05	24	23	12.1591	1.23	0.101	2.74514e-48	6.91149e-45	12.1516	-0.13245	1.20995	23.5835	0.374626
ENSMUSG00000023572	Ccndbp1	0.254729	3.1e-07	5.55e-05	6.30847	2.26e-12	3.4e-10	24	1.83e-15	2.97e-13	24.9421	28.5036	0.917116	circan_cosine2	2.83e-20	1.07e-17	0.00565	0.000628	24	6	0.256	0.000628	0.00565	24	8	0.256	0.0149372	0.439622	24	5.65675	9.56914	0.000118	0.00151	24	6.83	9.32847	0.171	0.0184	4.57867e-10	9.33963e-09	9.20971	0.274593	-0.0017861	6.02485	0.776665
ENSMUSG00000025178	Pi4k2a	0.245289	8.86e-10	1.48e-06	2.05873	2.32e-10	3.07e-07	24	6.51e-13	7.02e-10	11.0612	14.6227	0.962556	circan_sine	2.88e-20	1.07e-17	0.00125	6.27e-05	24	22	0.236	6.27e-05	0.00125	24	0	0.236	0.00568473	0.439622	24	21.9999	11.6339	5.65e-06	0.000197	24	23	11.3638	0.228	0.0201	1.77202e-22	2.69224e-20	11.3298	-0.117535	0.220901	22.1323	0.332438
ENSMUSG00000032350	Gclc	0.562373	3.21e-07	5.55e-05	2.26475	2.97e-06	3.26e-05	24	1.92e-15	2.99e-13	23.8346	27.3961	0.922271	circan_cosine2	3.07e-20	1.11e-17	0.000262	3.39e-06	24	2	0.561	3.39e-06	0.000262	24	4	0.561	0.0117828	0.439622	24	2.00007	14.0469	7.2e-07	6.45e-05	24	3	13.4786	0.597	0.0443	1.30005e-18	1.12314e-16	13.4748	0.345973	0.444267	2.52732	0.978561
ENSMUSG00000027465	Tbc1d20	0.517809	4.84e-09	3.28e-06	7.92911	1.02e-13	9.09e-11	24	1.3e-13	8.72e-11	14.8574	18.4189	0.953551	circan_triangular	3.12e-20	1.11e-17	0.000502	1.19e-05	24	8	0.352	1.19e-05	0.000502	24	10	0.352	0.00658583	0.439622	24	7.35305	10.8169	1.37e-06	9.03e-05	24	8.68	10.4139	0.386	0.0371	2.77391e-25	6.51831e-23	10.3555	0.35437	-0.213087	8.06793	1.00231
ENSMUSG00000057649	Brd9	0.260656	3.85e-07	6.07e-05	5.82302	1.64e-11	1.46e-09	24	1.71e-15	2.92e-13	25.7979	29.3594	0.912888	circan_cosine2	3.28e-20	1.14e-17	0.000502	1.19e-05	24	4	0.242	1.19e-05	0.000502	24	6	0.242	0.0130824	0.439622	24	5.98719	9.03204	2.6e-06	0.00013	24	5.99	8.79677	0.29	0.033	3.14638e-10	6.64093e-09	8.62534	0.292077	0.022713	5.70356	0.826118
ENSMUSG00000026179	Pnkd	0.80412	1.04e-09	1.48e-06	2.02543	3.67e-10	3.97e-07	24	7.61e-13	7.53e-10	11.294	14.8555	0.962059	circan_sine	3.92e-20	1.3e-17	6.51e-05	6.51e-08	24	22	0.705	6.51e-08	6.51e-05	24	0	0.705	0.005731	0.439622	24	21.9999	12.8743	8.48e-09	1.24e-05	24	23	12.0996	0.764	0.0632	1.43451e-38	1.48716e-35	12.0836	-0.356154	0.723331	22.2524	1.00736
ENSMUSG00000020883	Fbxl20	0.60499	3.84e-07	6.07e-05	6.26005	3.07e-12	4.33e-10	24	2.07e-15	3.12e-13	25.5631	29.1246	0.91407	circan_cosine2	3.94e-20	1.3e-17	0.00125	6.27e-05	24	6	0.63	6.27e-05	0.00125	24	8	0.63	0.0123057	0.439622	24	7.91258	10.7261	1.16e-05	0.000312	24	7.96	10.0406	0.534	0.0532	1.20344e-17	8.94911e-16	9.97484	0.626495	-0.0965558	6.5841	1.77199
ENSMUSG00000040505	Abcg5	0.977123	1.17e-09	6.43e-06	8.72368	1.17e-14	1.28e-10	24	7.31e-13	1.69e-09	8.89962	13.3515	0.970404	circan_line	4.25e-20	1.38e-17	0.000101	3.76e-07	24	8	0.868	3.76e-07	0.000101	24	10	0.868	0.00499868	0.439622	24	8.12313	12.0986	3.96e-08	1.84e-05	24	9.06	11.1975	0.93	0.0831	2.22552e-50	7.8445e-47	11.1667	0.747716	-0.652525	8.74073	2.11486
ENSMUSG00000021482	Aaed1	0.324393	4.88e-07	6.87e-05	5.8502	1.83e-11	1.56e-09	24	2.18e-15	3.17e-13	26.3928	29.9543	0.909816	circan_cosine2	5.24e-20	1.66e-17	0.000187	1.71e-06	24	4	0.297	1.71e-06	0.000187	24	6	0.297	0.0134404	0.439622	24	6.11188	11.218	4.26e-07	4.98e-05	24	6.06	10.9016	0.368	0.0338	2.93926e-13	1.06368e-11	10.8601	0.331353	0.0236327	5.72803	0.937208
ENSMUSG00000039934	Gsap	0.33451	3.11e-07	5.55e-05	6.49731	2.25e-12	3.4e-10	24	3.7e-15	4.28e-13	24.3769	27.9384	0.91979	circan_cosine2	5.66e-20	1.75e-17	0.00231	0.000167	24	6	0.341	0.000167	0.00231	24	8	0.341	0.0177913	0.439622	24	7.82938	10.3174	4.09e-05	0.00072	24	7.91	9.97038	0.223	0.0224	4.10932e-11	1.02292e-09	9.8954	0.34528	-0.0505611	6.55539	0.976599
ENSMUSG00000023055	Calcoco1	0.537654	5.45e-07	7.28e-05	6.1381	6.01e-12	7.03e-10	24	2.5e-15	3.51e-13	26.6112	30.1726	0.90866	circan_cosine2	6.68e-20	2.03e-17	0.00231	0.000167	24	6	0.529	0.000167	0.00231	24	8	0.529	0.013211	0.439622	24	7.22544	10.977	3.1e-05	0.000594	24	7.61	10.373	0.523	0.0504	2.2445e-16	1.32298e-14	10.3203	0.553713	-0.0507623	6.3492	1.56614
ENSMUSG00000029188	Slc34a2	1.39347	1.59e-09	1.63e-06	2.24091	9.26e-11	1.57e-07	24	1.13e-12	9.47e-10	13.0594	16.6208	0.958064	circan_sine	8.74e-20	2.6e-17	0.000101	3.76e-07	24	20	1.3	3.76e-07	0.000101	24	22	1.3	0.00611604	0.439622	24	21.9999	7.8705	4.8e-08	1.84e-05	24	22	6.55924	1.35	0.206	1.10441e-16	6.90217e-15	5.38743	-1.80694	2.03602	21.2274	5.11078
ENSMUSG00000038240	Pdss2	0.285924	5.67e-07	7.48e-05	2.18772	7.86e-06	7.92e-05	24	3.25e-15	4.28e-13	25.343	28.9045	0.915163	circan_cosine2	8.99e-20	2.62e-17	0.00171	0.000104	24	2	0.283	0.000104	0.00171	24	4	0.283	0.0129147	0.439622	24	2.62097	8.95643	1.94e-05	0.000432	24	3.31	8.738	0.354	0.0405	8.8457e-11	2.06212e-09	8.55956	0.178158	0.266661	2.24981	0.503907
ENSMUSG00000004535	Tax1bp1	0.154711	6.44e-07	8.02e-05	6.10079	8.15e-12	8.49e-10	24	2.92e-15	4e-13	27.05	30.6114	0.90629	circan_cosine2	9.15e-20	2.62e-17	0.000132	8.21e-07	24	6	0.145	8.21e-07	0.000132	24	8	0.145	0.0124054	0.439622	24	7.20198	12.1442	1.98e-07	3.49e-05	24	7.6	11.9821	0.149	0.0124	1.01492e-09	1.9192e-08	11.9578	0.15665	-0.0219456	6.53166	0.443073
ENSMUSG00000027993	Trim2	0.786474	1.65e-09	1.63e-06	2.065	4.12e-10	4.08e-07	24	1.25e-12	9.47e-10	12.5728	16.1343	0.959206	circan_sine	1e-19	2.8e-17	0.000132	8.21e-07	24	22	0.635	8.21e-07	0.000132	24	0	0.635	0.00600357	0.439622	24	21.9999	10.2392	9.92e-08	2.63e-05	24	23	9.54466	0.743	0.0778	1.63632e-33	1.02995e-30	9.443	-0.395958	0.732632	22.1074	1.11994
ENSMUSG00000024785	Rcl1	0.599992	8.69e-09	4.94e-06	7.09993	4.82e-12	8.97e-10	24	2.44e-13	1.38e-10	15.0765	18.638	0.952968	circan_triangular	1.03e-19	2.83e-17	6.51e-05	6.51e-08	24	6	0.435	6.51e-08	6.51e-05	24	8	0.435	0.00715441	0.439622	24	6.49521	12.3409	1.05e-08	1.34e-05	24	7.25	11.8475	0.482	0.0407	3.27358e-27	9.01463e-25	11.8245	0.46963	-0.132547	7.05073	1.32831
ENSMUSG00000054676	1600014C10Rik	0.490747	8.98e-09	4.94e-06	7.90624	2.16e-13	1.31e-10	24	2.53e-13	1.38e-10	16.3361	19.8976	0.949468	circan_triangular	1.1e-19	2.97e-17	0.000502	1.19e-05	24	6	0.357	1.19e-05	0.000502	24	8	0.357	0.00697249	0.439622	24	7.95441	12.645	1.44e-06	9.26e-05	24	7.98	12.229	0.403	0.033	6.71816e-25	1.46174e-22	12.2091	0.338	-0.177664	7.84852	0.956008
ENSMUSG00000019818	Cd164	0.245014	6.36e-07	8.02e-05	2.17971	9.16e-06	9.09e-05	24	3.68e-15	4.28e-13	25.6295	29.191	0.913737	circan_cosine2	1.13e-19	3e-17	0.000914	3.71e-05	24	2	0.243	3.71e-05	0.000914	24	4	0.243	0.0124389	0.439622	24	2.00007	13.3569	7.19e-06	0.000229	24	3	13.1296	0.275	0.0209	7.28422e-13	2.45463e-11	13.1163	0.146813	0.199872	2.4199	0.41525
ENSMUSG00000047496	Rnf152	0.802706	8.06e-07	8.93e-05	5.94067	2.02e-11	1.64e-09	24	3.67e-15	4.28e-13	27.6436	31.2051	0.902979	circan_cosine2	1.43e-19	3.71e-17	0.00171	0.000104	24	6	0.748	0.000104	0.00171	24	8	0.748	0.0146127	0.439622	24	6.5377	10.4083	2.18e-05	0.000466	24	7.27	9.48852	0.839	0.0884	1.5324e-19	1.54326e-17	9.39649	0.863968	0.0326845	5.85557	2.44367
ENSMUSG00000051000	Fam160a1	0.547635	2.04e-09	1.85e-06	1.14662	1.96e-05	0.000583275	24	1.53e-12	1.01e-09	12.7733	16.3348	0.958739	circan_sine	1.5e-19	3.83e-17	0.000132	8.21e-07	24	0	0.476	8.21e-07	0.000132	24	2	0.476	0.00604929	0.439622	24	2.00007	8.32645	1e-07	2.63e-05	24	2	7.83594	0.577	0.0736	1.03534e-25	2.46578e-23	7.48909	0.280582	0.616813	1.63069	0.793604
ENSMUSG00000009907	Vps4b	0.23727	7.7e-07	8.72e-05	6.20408	7.64e-12	8.12e-10	24	4.19e-15	4.74e-13	27.3365	30.898	0.904707	circan_cosine2	1.56e-19	3.91e-17	0.00231	0.000167	24	6	0.227	0.000167	0.00231	24	8	0.227	0.0146996	0.439622	24	7.51421	10.968	3.43e-05	0.000634	24	7.76	10.7175	0.2	0.0187	7.37521e-11	1.74691e-09	10.6694	0.243545	-0.0254804	6.39818	0.68885
ENSMUSG00000112794	Gm48878	0.776857	2.21e-09	1.85e-06	1.28939	3.53e-06	0.000168982	24	1.52e-12	1.01e-09	12.328	15.8895	0.959768	circan_sine	1.62e-19	4e-17	0.000101	3.76e-07	24	0	0.727	3.76e-07	0.000101	24	2	0.727	0.00594889	0.439622	24	21.9999	6.89647	4.68e-08	1.84e-05	24	24	6.40041	0.746	0.117	1.01847e-30	4.07943e-28	5.27535	0.422705	1.3982	1.12141	1.19559
ENSMUSG00000033860	Fgg	0.398148	7.87e-07	8.81e-05	1.86284	0.000108776	0.000878048	24	4.58e-15	5.11e-13	26.2485	29.8099	0.910572	circan_cosine2	1.73e-19	4.21e-17	0.000914	3.71e-05	24	0	0.361	3.71e-05	0.000914	24	2	0.361	0.0132118	0.439622	24	2.00007	16.7886	7.61e-06	0.000239	24	2	16.3451	0.402	0.0246	2.23678e-15	1.12311e-13	16.3425	0.183512	0.357822	1.81009	0.519049
ENSMUSG00000038884	A230050P20Rik	0.648968	2.34e-09	1.85e-06	1.96434	1.46e-09	8.27e-07	24	1.74e-12	1.04e-09	12.9619	16.5234	0.958295	circan_sine	1.95e-19	4.65e-17	6.51e-05	6.51e-08	24	22	0.57	6.51e-08	6.51e-05	24	0	0.57	0.0060931	0.439622	24	21.9999	12.4519	8.99e-09	1.24e-05	24	23	11.8918	0.637	0.0536	4.53249e-33	2.45457e-30	11.8712	-0.255668	0.608205	22.48	0.723138
ENSMUSG00000026781	Acbd5	0.296397	9.72e-07	0.00010333	6.14375	1.16e-11	1.12e-09	24	5.03e-15	5.47e-13	27.9832	31.5446	0.90103	circan_cosine2	2.34e-19	5.49e-17	0.000677	2.13e-05	24	6	0.285	2.13e-05	0.000677	24	8	0.285	0.014068	0.439622	24	7.06199	13.1616	4.81e-06	0.000182	24	7.53	12.8385	0.29	0.0226	3.51107e-13	1.25771e-11	12.8246	0.298808	-0.0413063	6.5247	0.845156
ENSMUSG00000109628	BC024386	0.344041	1e-06	0.000105292	6.14808	1.19e-11	1.12e-09	24	5.24e-15	5.62e-13	28.0465	31.6079	0.900662	circan_cosine2	2.5e-19	5.78e-17	0.00745	0.000943	24	6	0.316	0.000943	0.00745	24	8	0.316	0.015789	0.439622	24	7.14301	14.1312	0.00018	0.00205	24	7.57	13.79	0.258	0.0187	1.68495e-12	5.36989e-11	13.7824	0.343182	0.0130245	5.8551	0.970667
ENSMUSG00000038224	Serpinf2	0.536103	1.46e-08	6.49e-06	3.51126	2.54e-06	2.69e-05	24	4.27e-13	1.89e-10	17.153	20.7145	0.947057	circan_triangular	2.96e-19	6.68e-17	0.000101	3.76e-07	24	2	0.354	3.76e-07	0.000101	24	4	0.354	0.00741571	0.439622	24	2.00007	14.8805	5.77e-08	1.89e-05	24	3	14.5027	0.401	0.0276	2.36433e-23	4.12564e-21	14.4957	0.328179	0.257963	3.45541	0.92823
ENSMUSG00000015890	Amdhd1	0.881315	1.46e-08	6.49e-06	3.95068	3.14e-07	4.5e-06	24	4.29e-13	1.89e-10	17.5164	21.0779	0.945946	circan_triangular	2.98e-19	6.68e-17	0.000262	3.39e-06	24	4	0.556	3.39e-06	0.000262	24	6	0.556	0.00744653	0.439622	24	4.63977	13.5495	4.67e-07	5.06e-05	24	5.32	12.9414	0.829	0.0641	5.00687e-26	1.22557e-23	12.9341	0.584176	0.335754	4.00746	1.6523
ENSMUSG00000109764	Klkb1	0.342665	1.23e-06	0.000118659	6.10235	1.72e-11	1.5e-09	24	6.34e-15	6.41e-13	28.5827	32.1442	0.897487	circan_cosine2	3.68e-19	8.12e-17	0.000677	2.13e-05	24	6	0.322	2.13e-05	0.000677	24	8	0.322	0.0153633	0.439622	24	7.1553	12.989	5.22e-06	0.00019	24	7.58	12.6596	0.289	0.0228	9.93552e-13	3.28525e-11	12.6458	0.343529	-0.0276814	6.30713	0.971646
ENSMUSG00000024835	Coro1b	0.208452	9.04e-07	9.81e-05	6.40718	7.44e-12	8.01e-10	24	9e-15	8.07e-13	27.2336	30.7951	0.905278	circan_cosine2	3.84e-19	8.36e-17	0.00313	0.000265	24	6	0.212	0.000265	0.00313	24	8	0.212	0.0194985	0.439622	24	7.7008	11.4595	6.81e-05	0.00103	24	7.85	11.2318	0.155	0.0138	5.92572e-09	9.60763e-08	11.1965	0.21063	-0.0227339	6.41068	0.595751
ENSMUSG00000053559	Smagp	0.803742	3.39e-09	2.21e-06	1.25973	7.37e-06	0.000291468	24	2.44e-12	1.19e-09	13.4837	17.0452	0.957041	circan_sine	3.91e-19	8.38e-17	8.1e-05	1.62e-07	24	0	0.77	1.62e-07	8.1e-05	24	2	0.77	0.00621842	0.439622	24	2.00007	10.5506	2.19e-08	1.67e-05	24	2	9.7447	0.837	0.0859	2.62618e-33	1.59599e-30	9.65719	0.265361	0.812659	1.20557	0.750554
ENSMUSG00000037379	Spon2	1.52562	3.69e-09	2.21e-06	1.48721	4.53e-07	4.12e-05	24	2.35e-12	1.19e-09	12.9754	16.5369	0.958263	circan_sine	4.09e-19	8.63e-17	0.000101	3.76e-07	24	0	1.46	3.76e-07	0.000101	24	2	1.46	0.00609627	0.439622	24	2.00007	9.68135	4.79e-08	1.84e-05	24	2	8.31104	1.61	0.194	5.07095e-31	2.12787e-28	8.04102	0.155584	1.81426	0.326765	0.440058
ENSMUSG00000028011	Tdo2	0.345703	4.19e-09	6.55e-06	8.58089	5.22e-14	1.59e-10	24	2.1e-12	2.29e-09	12.4172	16.869	0.964582	circan_line	4.15e-19	8.63e-17	8.1e-05	1.62e-07	24	8	0.317	1.62e-07	8.1e-05	24	10	0.317	0.0056306	0.439622	24	8.70882	15.7924	1.99e-08	1.67e-05	24	9.35	15.4366	0.323	0.0209	7.05165e-30	2.30145e-27	15.4291	0.262681	-0.215156	8.62134	0.742973
ENSMUSG00000021264	Yy1	0.329519	1.76e-08	7.26e-06	7.91845	4.3e-13	2.36e-10	24	5.25e-13	2.14e-10	17.954	21.5155	0.944577	circan_triangular	4.35e-19	8.93e-17	0.000502	1.19e-05	24	6	0.222	1.19e-05	0.000502	24	8	0.222	0.00749895	0.439622	24	7.81781	11.444	1.54e-06	9.74e-05	24	7.91	11.1719	0.26	0.0233	9.55702e-18	7.26004e-16	11.1345	0.231395	-0.118158	7.80336	0.654483
ENSMUSG00000028039	Efna3	0.690743	1.25e-06	0.000118659	2.1365	2.21e-05	0.000205009	24	7.84e-15	7.55e-13	27.3206	30.882	0.904796	circan_cosine2	4.62e-19	9.3e-17	0.000914	3.71e-05	24	0	0.659	3.71e-05	0.000914	24	2	0.659	0.014248	0.439622	24	2.00008	7.42777	8.16e-06	0.00025	24	2	6.84129	0.693	0.101	2.91389e-14	1.25869e-12	6.1038	0.616735	0.905505	2.28391	1.74439
ENSMUSG00000042363	Lgalsl	1.12271	3.53e-09	2.21e-06	2.10403	6.39e-10	4.89e-07	24	2.8e-12	1.19e-09	14.5584	18.1198	0.954335	circan_sine	4.66e-19	9.3e-17	0.000366	6.47e-06	24	22	1.04	6.47e-06	0.000366	24	0	1.04	0.00649707	0.439622	24	21.9999	10.39	7.56e-07	6.74e-05	24	23	9.35257	1.05	0.112	1.82211e-34	1.45967e-31	9.23951	-0.616534	1.05618	21.9817	1.74382
ENSMUSG00000020034	Tcp11l2	0.993391	8.89e-09	3.13e-06	0.0834657	0.635811	1	24	1.15e-12	9.47e-10	15.5654	19.1269	0.95164	circan_sine	4.81e-19	9.47e-17	0.000262	3.39e-06	24	4	0.918	3.39e-06	0.000262	24	6	0.918	0.00678604	0.439622	24	6.04161	10.199	4.27e-07	4.98e-05	24	6.02	9.25934	1.09	0.117	8.65608e-33	4.4869e-30	9.13711	1.05681	0.102974	5.62899	2.98912
ENSMUSG00000039908	Slc26a11	0.409198	1.88e-08	7.48e-06	7.71961	9.34e-13	3.72e-10	24	5.63e-13	2.22e-10	18.0036	21.565	0.94442	circan_triangular	4.98e-19	9.56e-17	0.000132	8.21e-07	24	6	0.276	8.21e-07	0.000132	24	8	0.276	0.00753209	0.439622	24	7.95941	8.88267	1.23e-07	2.67e-05	24	7.98	8.53944	0.331	0.0388	1.92197e-15	9.73356e-14	8.33293	0.330234	-0.151787	7.64567	0.934043
ENSMUSG00000017210	Med24	0.311459	3.88e-09	2.21e-06	2.27719	1.75e-10	2.6e-07	24	2.76e-12	1.19e-09	15.2463	18.8078	0.952511	circan_sine	5.04e-19	9.56e-17	0.000366	6.47e-06	24	22	0.281	6.47e-06	0.000366	24	0	0.281	0.00669135	0.439622	24	21.9999	9.84442	7.78e-07	6.78e-05	24	23	9.53572	0.261	0.0273	9.91676e-19	8.69517e-17	9.43119	-0.214912	0.253382	21.3131	0.607862
ENSMUSG00000020123	Avpr1a	0.989637	4.11e-09	2.21e-06	1.64717	7.19e-08	1.11e-05	24	2.62e-12	1.19e-09	13.2199	16.7814	0.957679	circan_sine	5.05e-19	9.56e-17	0.000262	3.39e-06	24	22	0.769	3.39e-06	0.000262	24	0	0.769	0.0061543	0.439622	24	21.9999	10.8373	3.9e-07	4.8e-05	24	23	9.97339	1.01	0.101	2.79835e-38	2.59569e-35	9.90053	-0.0685929	1.02117	23.7438	0.19401
ENSMUSG00000009647	Mcu	0.60484	3.94e-09	2.21e-06	1.1972	1.8e-05	0.000553099	24	2.98e-12	1.22e-09	14.1251	17.6866	0.955446	circan_sine	5.51e-19	1.03e-16	0.000187	1.71e-06	24	0	0.58	1.71e-06	0.000187	24	2	0.58	0.00638125	0.439622	24	2.00007	9.92697	2.1e-07	3.57e-05	24	2	9.34616	0.642	0.0686	1.79765e-30	6.60036e-28	9.22806	0.240386	0.608185	1.43777	0.679914
ENSMUSG00000032410	Xrn1	0.220235	1.52e-06	0.000134501	6.06034	2.57e-11	2.04e-09	24	7.99e-15	7.63e-13	29.1337	32.6952	0.894112	circan_cosine2	5.71e-19	1.05e-16	0.00231	0.000167	24	6	0.206	0.000167	0.00231	24	8	0.206	0.0167405	0.439622	24	8.24073	9.15181	3.86e-05	0.000694	24	8.12	8.92061	0.165	0.0185	4.58184e-08	6.18302e-07	8.76321	0.244027	-0.00787098	6.12316	0.690211
ENSMUSG00000005125	Ndrg1	1.18401	4.27e-09	2.21e-06	0.985441	0.000213113	0.00337353	24	3.39e-12	1.34e-09	15.1972	18.7587	0.952644	circan_sine	6.76e-19	1.23e-16	0.000101	3.76e-07	24	2	1.06	3.76e-07	0.000101	24	4	1.06	0.00667702	0.439622	24	2.00007	10.0912	5.22e-08	1.85e-05	24	3	8.70301	1.22	0.141	1.28073e-41	1.73628e-38	8.51101	0.747768	1.14093	2.21607	2.11501
ENSMUSG00000032207	Lipc	0.250294	1.86e-06	0.000155425	6.10294	2.81e-11	2.19e-09	24	1.05e-14	9.18e-13	29.5698	33.1313	0.891358	circan_cosine2	9.07e-19	1.63e-16	0.00231	0.000167	24	6	0.241	0.000167	0.00231	24	8	0.241	0.0160534	0.439622	24	6.73879	12.719	3.72e-05	0.000676	24	7.37	12.4572	0.241	0.0193	4.37046e-11	1.08181e-09	12.4396	0.250843	-0.0314483	6.47639	0.709492
ENSMUSG00000040139	9430038I01Rik	0.465909	1.77e-06	0.000149671	6.20874	2.01e-11	1.64e-09	24	1.16e-14	9.78e-13	29.3084	32.8698	0.893018	circan_cosine2	9.47e-19	1.65e-16	0.0042	0.000412	24	6	0.46	0.000412	0.0042	24	8	0.46	0.0188504	0.439622	24	7.42936	8.74669	9.91e-05	0.00133	24	7.71	8.22598	0.389	0.0473	1.52768e-12	4.92209e-11	7.97391	0.549421	-0.00988622	6.06872	1.554
ENSMUSG00000085772	D630024D03Rik	0.519699	1.94e-06	0.000156375	6.03566	3.74e-11	2.6e-09	24	1.06e-14	9.18e-13	29.7173	33.2788	0.890409	circan_cosine2	9.5e-19	1.65e-16	0.00313	0.000265	24	4	0.494	0.000265	0.00313	24	6	0.494	0.0175384	0.439622	24	6.32123	6.79811	6.18e-05	0.000965	24	6.16	6.23556	0.58	0.093	5.95582e-14	2.41299e-12	5.02333	1.05915	-0.0199899	6.07208	2.99573
ENSMUSG00000029669	Tspan12	0.410057	2.6e-08	9.67e-06	7.90234	6.95e-13	3.34e-10	24	8.02e-13	2.96e-10	18.8822	22.4437	0.941553	circan_triangular	9.65e-19	1.65e-16	0.000914	3.71e-05	24	6	0.287	3.71e-05	0.000914	24	8	0.287	0.00791648	0.439622	24	8.28275	12.5831	4.71e-06	0.00018	24	8.14	12.2282	0.333	0.0272	4.83534e-20	5.16473e-18	12.2078	0.283284	-0.148882	7.8483	0.801249
ENSMUSG00000000346	Dazap2	0.215138	1.19e-08	3.65e-06	0.180126	0.339054	0.932556	24	1.76e-12	1.04e-09	16.4164	19.9779	0.949237	circan_sine	9.65e-19	1.65e-16	0.000101	3.76e-07	24	4	0.196	3.76e-07	0.000101	24	6	0.196	0.00705389	0.439622	24	5.70776	12.2968	5.5e-08	1.87e-05	24	5.85	12.0942	0.236	0.0195	1.83268e-17	1.30765e-15	12.0712	0.213905	0.0392005	5.30768	0.605015
ENSMUSG00000017009	Sdc4	0.350248	1.99e-06	0.000159712	5.95369	5.5e-11	3.47e-09	24	1.09e-14	9.34e-13	29.7986	33.3601	0.889882	circan_cosine2	1.01e-18	1.71e-16	0.00231	0.000167	24	6	0.319	0.000167	0.00231	24	8	0.319	0.0177945	0.439622	24	6.88969	13.8224	4.09e-05	0.00072	24	7.44	13.5009	0.307	0.0227	1.12922e-11	3.07121e-10	13.4928	0.351405	-0.00493533	6.05364	0.993924
ENSMUSG00000033066	Gas7	0.847575	5.43e-09	2.58e-06	1.11329	6.21e-05	0.00133121	24	4.37e-12	1.62e-09	15.2731	18.8346	0.952439	circan_sine	1.09e-18	1.83e-16	0.000366	6.47e-06	24	0	0.818	6.47e-06	0.000366	24	2	0.818	0.00669918	0.439622	24	2.00007	8.69559	7.79e-07	6.78e-05	24	2	7.77893	0.857	0.11	2.8941e-33	1.64534e-30	7.40521	0.469768	0.952787	1.74969	1.3287
ENSMUSG00000034042	Gpbp1l1	0.248021	2.14e-06	0.000166233	6.06881	3.73e-11	2.6e-09	24	1.22e-14	1.01e-12	29.9336	33.4951	0.889001	circan_cosine2	1.2e-18	1.96e-16	0.00313	0.000265	24	6	0.244	0.000265	0.00313	24	8	0.244	0.0181921	0.439622	24	7.22527	10.4933	6.39e-05	0.000985	24	7.61	10.214	0.236	0.0231	6.72239e-10	1.33066e-08	10.1483	0.258173	-0.000822782	6.01217	0.730223
ENSMUSG00000010064	Slc38a3	0.760092	2.89e-08	1.02e-05	9.19238	3.75e-14	5.41e-11	24	9e-13	3.14e-10	17.1424	20.7039	0.947089	circan_triangular	1.2e-18	1.96e-16	0.000132	8.21e-07	24	8	0.535	8.21e-07	0.000132	24	10	0.535	0.00687872	0.439622	24	9.52894	16.1238	1.13e-07	2.67e-05	24	9.76	15.3982	0.621	0.0404	3.91658e-31	1.76989e-28	15.3963	0.399798	-0.490657	9.38841	1.1308
ENSMUSG00000025795	Rassf3	0.703434	2.9e-08	1.02e-05	7.48217	3.69e-12	8.21e-10	24	9.07e-13	3.14e-10	18.7683	22.3298	0.941933	circan_triangular	1.21e-18	1.96e-16	0.000187	1.71e-06	24	6	0.433	1.71e-06	0.000187	24	8	0.433	0.00873607	0.439622	24	7.351	11.8526	2.83e-07	4.18e-05	24	7.68	11.325	0.613	0.0541	8.26967e-23	1.34949e-20	11.2958	0.508009	-0.226393	7.60133	1.43687
ENSMUSG00000023122	Sult1c2	0.972806	2.99e-08	1.02e-05	8.41329	1.72e-13	1.21e-10	24	9.36e-13	3.15e-10	18.9813	22.5428	0.94122	circan_triangular	1.29e-18	2.06e-16	0.000366	6.47e-06	24	8	0.704	6.47e-06	0.000366	24	10	0.704	0.00738395	0.439622	24	8.05322	8.05147	8.54e-07	6.99e-05	24	9.03	7.32216	0.736	0.101	6.96334e-27	1.83167e-24	6.79997	0.805098	-0.664611	8.63599	2.27716
ENSMUSG00000026111	Unc50	0.177213	1.63e-06	0.000140391	6.40801	1.49e-11	1.34e-09	24	1.84e-14	1.37e-12	28.6462	32.2076	0.897104	circan_cosine2	1.38e-18	2.18e-16	0.00745	0.000943	24	6	0.164	0.000943	0.00745	24	8	0.164	0.0219817	0.439622	24	7.61246	10.0191	0.000244	0.00256	24	7.81	9.83591	0.124	0.0126	4.33941e-07	4.69118e-06	9.7507	0.18538	-0.0195735	6.40182	0.524333
ENSMUSG00000029009	Mthfr	1.31006	6.07e-09	2.71e-06	2.1032	1.12e-09	7.4e-07	24	4.98e-12	1.65e-09	15.8516	19.4131	0.950845	circan_sine	1.39e-18	2.18e-16	0.000677	2.13e-05	24	22	1.23	2.13e-05	0.000677	24	0	1.23	0.00687355	0.439622	24	21.9999	10.3787	2.46e-06	0.000125	24	23	9.29337	1.24	0.133	4.57343e-32	2.23895e-29	9.17857	-0.729185	1.24233	21.9726	2.06245
ENSMUSG00000026202	Tuba4a	0.416453	6.78e-09	2.71e-06	1.75993	3.3e-08	6.47e-06	24	4.7e-12	1.64e-09	14.6905	18.252	0.95399	circan_sine	1.46e-18	2.27e-16	0.000132	8.21e-07	24	22	0.383	8.21e-07	0.000132	24	0	0.383	0.00653338	0.439622	24	21.9999	13.0505	1.08e-07	2.66e-05	24	23	12.6969	0.428	0.0337	3.05148e-26	7.68276e-24	12.6815	-0.0783585	0.411881	23.2819	0.221631
ENSMUSG00000038366	Lasp1	0.500547	6.52e-09	2.71e-06	1.93583	5.35e-09	2.05e-06	24	5.06e-12	1.65e-09	15.2953	18.8567	0.952379	circan_sine	1.51e-18	2.32e-16	0.000101	3.76e-07	24	22	0.44	3.76e-07	0.000101	24	0	0.44	0.00670567	0.439622	24	21.9999	12.6648	5.24e-08	1.85e-05	24	23	12.1915	0.49	0.0402	2.48509e-27	6.95194e-25	12.1729	-0.178757	0.473235	22.6204	0.505602
ENSMUSG00000026970	Rbms1	0.479086	2.32e-06	0.000176401	6.15396	3.17e-11	2.37e-09	24	1.47e-14	1.18e-12	30.0401	33.6016	0.888301	circan_cosine2	1.57e-18	2.38e-16	0.0042	0.000412	24	6	0.457	0.000412	0.0042	24	8	0.457	0.0175507	0.439622	24	6.99621	10.5059	9.28e-05	0.00127	24	7.5	9.94013	0.504	0.0507	1.09917e-13	4.20211e-12	9.86811	0.502675	-0.0657835	6.49705	1.42178
ENSMUSG00000055116	Arntl	1.90273	6.6e-09	2.71e-06	2.08609	1.41e-09	8.27e-07	24	5.44e-12	1.7e-09	15.9851	19.5466	0.95047	circan_sine	1.64e-18	2.47e-16	0.000914	3.71e-05	24	22	1.8	3.71e-05	0.000914	24	0	1.8	0.00691527	0.439622	24	21.9999	9.97106	4.15e-06	0.000167	24	23	8.4699	1.81	0.214	2.25923e-17	1.56758e-15	8.22923	-1.16395	1.97684	21.9674	3.29214
ENSMUSG00000055240	Zfp101	0.36192	1.71e-06	0.000145929	1.60833	0.00159409	0.00980089	24	2.17e-14	1.49e-12	27.7774	31.3389	0.902216	circan_cosine2	1.7e-18	2.53e-16	0.000502	1.19e-05	24	0	0.309	1.19e-05	0.000502	24	2	0.309	0.0187809	0.439622	24	2.00004	8.33479	3.66e-06	0.000156	24	2	7.91192	0.373	0.0471	6.46076e-11	1.54624e-09	7.59287	0.170057	0.41499	1.48554	0.480994
ENSMUSG00000059474	Mbtd1	0.389907	2.06e-06	0.000163715	6.35224	2e-11	1.64e-09	24	2.02e-14	1.43e-12	29.3589	32.9204	0.892699	circan_cosine2	1.9e-18	2.79e-16	0.00313	0.000265	24	6	0.384	0.000265	0.00313	24	8	0.384	0.0168002	0.439622	24	7.36087	9.39979	5.93e-05	0.000936	24	7.68	8.94281	0.381	0.0426	1.64124e-12	5.24959e-11	8.79093	0.425663	-0.0965665	6.85212	1.20396
ENSMUSG00000053470	Kdm3a	0.351593	2.61e-06	0.000186011	6.1671	3.53e-11	2.55e-09	24	1.74e-14	1.33e-12	30.3021	33.8636	0.886558	circan_cosine2	2.07e-18	2.99e-16	0.00171	0.000104	24	6	0.356	0.000104	0.00171	24	8	0.356	0.0199483	0.439622	24	5.94107	9.40494	2.91e-05	0.000567	24	6.97	9.05761	0.254	0.0281	1.08331e-10	2.46669e-09	8.91769	0.38305	0.00139002	5.98614	1.08343
ENSMUSG00000014850	Msh3	0.333639	2.57e-06	0.000185761	6.18978	3.28e-11	2.44e-09	24	1.77e-14	1.35e-12	30.2315	33.793	0.887031	circan_cosine2	2.07e-18	2.99e-16	0.0042	0.000412	24	6	0.326	0.000412	0.0042	24	8	0.326	0.0184514	0.439622	24	6.9094	9.03702	9.72e-05	0.00131	24	7.45	8.65817	0.329	0.038	6.63578e-11	1.58467e-09	8.47113	0.378557	-0.0492839	6.4945	1.07072
ENSMUSG00000037580	Gch1	0.959817	3.8e-08	1.21e-05	7.95033	8.98e-13	3.72e-10	24	1.22e-12	3.85e-10	19.806	23.3674	0.938375	circan_triangular	2.11e-18	3.01e-16	0.000677	2.13e-05	24	8	0.621	2.13e-05	0.000677	24	10	0.621	0.00836752	0.439622	24	7.78789	12.9128	2.95e-06	0.00014	24	8.89	12.1343	0.636	0.0524	2.45908e-26	6.28099e-24	12.1232	0.665593	-0.352641	7.86102	1.88258
ENSMUSG00000024427	Spry4	0.986861	3.93e-08	1.21e-05	7.8196	1.46e-12	4.96e-10	24	1.26e-12	3.85e-10	19.8406	23.4021	0.938252	circan_triangular	2.26e-18	3.19e-16	0.000677	2.13e-05	24	6	0.689	2.13e-05	0.000677	24	8	0.689	0.00837725	0.439622	24	7.95472	9.05704	2.96e-06	0.00014	24	7.98	8.27632	0.774	0.0935	9.44307e-26	2.27979e-23	8.02517	0.805101	-0.388071	7.71565	2.27717
ENSMUSG00000057054	Inca1	0.778336	4.32e-08	1.25e-05	3.91092	1.04e-06	1.24e-05	24	1.4e-12	4.01e-10	20.1015	23.663	0.93732	circan_triangular	2.74e-18	3.83e-16	0.000502	1.19e-05	24	2	0.462	1.19e-05	0.000502	24	4	0.462	0.00855939	0.439622	24	4.14475	9.49138	1.75e-06	0.000104	24	4.07	8.95473	0.649	0.0725	2.14728e-23	3.78437e-21	8.802	0.572024	0.349306	3.90598	1.61793
ENSMUSG00000038754	Elovl3	2.40392	9.74e-09	3.29e-06	1.66123	1.4e-07	1.83e-05	24	6.6e-12	2.01e-09	15.328	18.8895	0.95229	circan_sine	2.91e-18	4.03e-16	0.000366	6.47e-06	24	22	2.3	6.47e-06	0.000366	24	0	2.3	0.00671528	0.439622	24	21.9999	14.8444	7.8e-07	6.78e-05	24	23	12.6182	2.45	0.194	5.52863e-27	1.49902e-24	12.6934	-0.218168	2.36587	23.6488	0.617073
ENSMUSG00000068876	Cgn	0.578239	8.89e-09	3.13e-06	2.12564	1.37e-09	8.27e-07	24	7.44e-12	2.11e-09	16.8445	20.4059	0.947981	circan_sine	2.99e-18	4.09e-16	0.000366	6.47e-06	24	22	0.552	6.47e-06	0.000366	24	0	0.552	0.00719763	0.439622	24	21.9999	11.2054	8.33e-07	6.99e-05	24	23	10.6809	0.531	0.0497	4.51676e-26	1.12117e-23	10.6348	-0.312042	0.507698	21.8949	0.882589
ENSMUSG00000024039	Cbs	0.47637	8.93e-09	3.13e-06	0.999101	0.000306747	0.0045192	24	7.45e-12	2.11e-09	16.9138	20.4753	0.947775	circan_sine	3e-18	4.09e-16	0.000187	1.71e-06	24	2	0.441	1.71e-06	0.000187	24	4	0.441	0.00722152	0.439622	24	2.00007	14.5524	2.37e-07	3.86e-05	24	3	14.116	0.536	0.0379	5.64954e-25	1.24459e-22	14.1089	0.258855	0.400293	2.19262	0.732153
ENSMUSG00000053333	Dis3l2	0.298993	3.09e-06	0.000200098	5.79239	2.25e-10	9.82e-09	24	2.24e-14	1.5e-12	30.7236	34.2851	0.883694	circan_cosine2	3.13e-18	4.22e-16	0.00171	0.000104	24	4	0.264	0.000104	0.00171	24	6	0.264	0.021252	0.439622	24	6.24488	9.47012	3.09e-05	0.000593	24	6.12	9.16596	0.371	0.0404	9.44125e-10	1.79496e-08	9.03498	0.326994	0.0176097	5.79449	0.924878
ENSMUSG00000031286	Glt28d2	0.603017	4.87e-08	1.34e-05	4.07915	5.47e-07	7.24e-06	24	1.6e-12	4.36e-10	20.3941	23.9556	0.936258	circan_triangular	3.51e-18	4.69e-16	0.000262	3.39e-06	24	4	0.392	3.39e-06	0.000262	24	6	0.392	0.00871606	0.439622	24	3.25253	7.92322	5.42e-07	5.45e-05	24	4.63	7.50765	0.514	0.0685	1.55358e-17	1.12676e-15	7.07197	0.530895	0.304211	4.01244	1.5016
ENSMUSG00000075225	Ccdc162	0.661492	1.02e-08	3.29e-06	1.27612	1.5e-05	0.000492962	24	7.8e-12	2.15e-09	16.0686	19.6301	0.950233	circan_sine	3.58e-18	4.75e-16	0.000101	3.76e-07	24	0	0.639	3.76e-07	0.000101	24	2	0.639	0.00694162	0.439622	24	2.00007	8.89947	5.42e-08	1.87e-05	24	2	8.18351	0.695	0.085	1.28414e-30	4.91994e-28	7.91228	0.234171	0.750982	1.15457	0.662336
ENSMUSG00000042942	Greb1l	0.35187	2.59e-06	0.000185761	2.40961	1.08e-05	0.000105754	24	3.61e-14	2.11e-12	28.5959	32.1574	0.897407	circan_cosine2	4.18e-18	5.49e-16	0.00565	0.000628	24	2	0.354	0.000628	0.00565	24	4	0.354	0.0228622	0.439622	24	2.00005	5.94157	0.000175	0.00201	24	3	5.60136	0.383	0.0684	2.27538e-07	2.62443e-06	3.43143	0.646889	0.910739	2.35905	1.82968
ENSMUSG00000038453	Srcin1	0.713003	1.2e-08	3.65e-06	1.76636	5.36e-08	9.12e-06	24	8.67e-12	2.29e-09	16.0855	19.647	0.950186	circan_sine	4.65e-18	6.05e-16	0.000366	6.47e-06	24	22	0.686	6.47e-06	0.000366	24	0	0.686	0.00694698	0.439622	24	2.00007	6.34711	8.06e-07	6.94e-05	24	1	5.79203	0.697	0.12	1.45391e-24	3.01455e-22	3.80545	-0.443386	1.92718	23.1362	1.25408
ENSMUSG00000037795	N4bp2	0.436615	5.71e-08	1.46e-05	7.91419	1.59e-12	5.1e-10	24	1.91e-12	4.85e-10	20.7737	24.3352	0.934852	circan_triangular	4.87e-18	6.28e-16	0.000677	2.13e-05	24	6	0.288	2.13e-05	0.000677	24	8	0.288	0.00885576	0.439622	24	8.81708	9.77955	3.12e-06	0.000145	24	8.41	9.43386	0.316	0.0335	8.90389e-17	5.66506e-15	9.32251	0.318838	-0.171341	7.88355	0.901809
ENSMUSG00000030751	Psma1	0.14241	2.9e-06	0.000196794	2.39489	1.28e-05	0.000122856	24	3.96e-14	2.28e-12	28.9124	32.4739	0.895482	circan_cosine2	5.13e-18	6.55e-16	0.00171	0.000104	24	2	0.125	0.000104	0.00171	24	4	0.125	0.0189676	0.439622	24	3.05604	11.6303	2.78e-05	0.000551	24	3.53	11.5137	0.174	0.0151	2.34256e-07	2.6861e-06	11.4828	0.0960986	0.111913	2.71016	0.271808
ENSMUSG00000000934	Top1mt	0.253303	3.88e-06	0.000232221	1.92397	0.000245274	0.00182692	24	3.04e-14	1.89e-12	30.138	33.6995	0.887653	circan_cosine2	5.26e-18	6.66e-16	0.000502	1.19e-05	24	0	0.213	1.19e-05	0.000502	24	2	0.213	0.0184564	0.439622	24	2.00007	9.94645	3.6e-06	0.000154	24	2	9.72082	0.255	0.0263	3.10241e-09	5.34999e-08	9.62999	0.14056	0.225571	2.12855	0.397563
ENSMUSG00000044477	Zfand3	0.32941	6.32e-08	1.49e-05	6.56604	4.22e-10	2.21e-08	24	2.14e-12	4.98e-10	18.2312	21.7927	0.943691	circan_triangular	6e-18	7.54e-16	8.1e-05	1.62e-07	24	6	0.234	1.62e-07	8.1e-05	24	8	0.234	0.00935441	0.439622	24	6.56132	11.6373	3.23e-08	1.84e-05	24	7.28	11.3423	0.308	0.0271	3.72974e-16	2.13419e-14	11.3089	0.277105	-0.0381462	6.52254	0.783772
ENSMUSG00000043833	2900005J15Rik	0.352896	2.79e-06	0.000192565	2.46415	9.63e-06	9.51e-05	24	4.88e-14	2.69e-12	28.649	32.2105	0.897087	circan_cosine2	6.05e-18	7.54e-16	0.00745	0.000943	24	0	0.384	0.000943	0.00745	24	2	0.384	0.025872	0.439622	24	14.0329	7.41664	0.000283	0.00285	24	20	7.6067	0.224	0.0294	7.34847e-09	1.17203e-07	7.20953	0.202171	0.400362	1.78616	0.571826
ENSMUSG00000052712	BC004004	0.526283	1.32e-08	3.83e-06	1.23206	3.12e-05	0.000802397	24	1.06e-11	2.69e-09	16.8742	20.4357	0.947893	circan_sine	6.2e-18	7.65e-16	0.000101	3.76e-07	24	0	0.513	3.76e-07	0.000101	24	2	0.513	0.00720787	0.439622	24	2.00007	11.8781	5.62e-08	1.87e-05	24	2	11.43	0.567	0.0496	8.4615e-25	1.8186e-22	11.4014	0.177495	0.505221	1.2905	0.502031
ENSMUSG00000039254	Pomt1	0.291911	1.43e-08	3.95e-06	2.29443	5.94e-10	4.89e-07	24	1.09e-11	2.69e-09	18.384	21.9454	0.943197	circan_sine	6.9e-18	8.45e-16	0.000132	8.21e-07	24	20	0.276	8.21e-07	0.000132	24	22	0.276	0.00777095	0.439622	24	21.9999	9.68183	1.27e-07	2.67e-05	24	22	9.41384	0.271	0.0287	6.69179e-16	3.57382e-14	9.30073	-0.207153	0.235429	21.2437	0.585917
ENSMUSG00000071633	Gm4952	0.807035	1.44e-08	3.95e-06	0.949427	0.00068983	0.00836225	24	1.22e-11	2.95e-09	18.2121	21.7735	0.943753	circan_sine	7.77e-18	9.43e-16	0.000132	8.21e-07	24	2	0.754	8.21e-07	0.000132	24	4	0.754	0.00770221	0.439622	24	2.00007	11.8766	1.26e-07	2.67e-05	24	3	11.1265	0.898	0.0807	1.32838e-27	3.77604e-25	11.0983	0.481097	0.660106	2.40568	1.36075
ENSMUSG00000033022	Cdo1	0.536562	7.32e-08	1.51e-05	4.97856	2.24e-08	4.98e-07	24	2.51e-12	5.21e-10	20.0268	23.5883	0.937588	circan_triangular	8.12e-18	9.78e-16	0.000187	1.71e-06	24	4	0.364	1.71e-06	0.000187	24	6	0.364	0.009455	0.439622	24	4.15002	15.6182	3.06e-07	4.43e-05	24	5.08	15.2487	0.427	0.028	3.72327e-19	3.50903e-17	15.2443	0.41273	0.111544	4.99177	1.16738
ENSMUSG00000062762	Ei24	0.158547	3.32e-06	0.000209514	2.44379	1.21e-05	0.000117459	24	5.59e-14	2.97e-12	29.123	32.6845	0.894179	circan_cosine2	8.19e-18	9.78e-16	0.0163	0.00291	24	2	0.167	0.00291	0.0163	24	4	0.167	0.0260076	0.439622	24	2.95512	12.6751	0.000793	0.00626	24	3.48	12.5704	0.216	0.0171	3.88781e-07	4.26111e-06	12.5527	0.0847242	0.135148	2.1389	0.239636
ENSMUSG00000042675	Ypel3	0.442353	4.48e-06	0.000256491	6.26875	5.57e-11	3.49e-09	24	4.19e-14	2.35e-12	31.4099	34.9714	0.878863	circan_cosine2	8.28e-18	9.8e-16	0.00171	0.000104	24	6	0.432	0.000104	0.00171	24	8	0.432	0.0230459	0.439622	24	6.74081	11.3319	3.33e-05	0.000622	24	7.37	10.8296	0.41	0.0378	3.42238e-11	8.62889e-10	10.793	0.449359	-0.0522424	6.4421	1.27098
ENSMUSG00000027177	Hipk3	0.384368	7.46e-08	1.51e-05	8.24055	7.65e-13	3.39e-10	24	2.57e-12	5.21e-10	21.3417	24.9032	0.932689	circan_triangular	8.45e-18	9.86e-16	0.00125	6.27e-05	24	8	0.262	6.27e-05	0.00125	24	10	0.262	0.00909338	0.439622	24	9.15991	11.1082	8.77e-06	0.000262	24	9.58	10.77	0.255	0.0237	1.0976e-16	6.884e-15	10.7232	0.252313	-0.173105	8.29686	0.713648
ENSMUSG00000058672	Tubb2a	1.72844	1.51e-08	4e-06	1.96971	9.1e-09	2.58e-06	24	1.27e-11	3.01e-09	17.4701	21.0316	0.946089	circan_sine	8.46e-18	9.86e-16	0.000187	1.71e-06	24	22	1.62	1.71e-06	0.000187	24	0	1.62	0.0074195	0.439622	24	21.9999	12.7212	2.43e-07	3.87e-05	24	23	11.2751	1.71	0.151	5.69955e-22	8.0359e-20	11.2927	-0.66368	1.60274	22.5004	1.87717
ENSMUSG00000097062	Gm17586	0.540808	7.81e-08	1.51e-05	8.83963	1.93e-13	1.24e-10	24	2.7e-12	5.24e-10	20.5294	24.0909	0.935761	circan_triangular	9.27e-18	1.07e-15	8.1e-05	1.62e-07	24	8	0.358	1.62e-07	8.1e-05	24	10	0.358	0.0103646	0.439622	24	9.37482	8.32975	3.56e-08	1.84e-05	24	9.69	7.78499	0.381	0.049	3.59087e-16	2.06816e-14	7.42953	0.40127	-0.361026	8.79853	1.13496
ENSMUSG00000003623	Crot	0.862471	1.6e-08	4.15e-06	0.919652	0.000975337	0.0110998	24	1.33e-11	3.1e-09	18.5331	22.0946	0.94271	circan_sine	9.39e-18	1.08e-15	0.000262	3.39e-06	24	2	0.812	3.39e-06	0.000262	24	4	0.812	0.00783163	0.439622	24	2.00005	14.1986	4.9e-07	5.24e-05	24	3	13.3885	0.921	0.0688	4.54902e-28	1.3362e-25	13.3898	0.523702	0.684558	2.49445	1.48125
ENSMUSG00000006392	Med8	0.223253	1.68e-08	4.17e-06	2.15683	2.04e-09	1.06e-06	24	1.46e-11	3.11e-09	18.4724	22.0339	0.942909	circan_sine	1.08e-17	1.22e-15	0.00125	6.27e-05	24	20	0.214	6.27e-05	0.00125	24	22	0.214	0.00780682	0.439622	24	21.9999	10.5585	7.61e-06	0.000239	24	22	10.3695	0.23	0.0222	2.71334e-14	1.17494e-12	10.3083	-0.12698	0.194206	21.7881	0.359155
ENSMUSG00000039671	Zmynd8	0.414181	1.89e-08	4.5e-06	1.73059	1.22e-07	1.62e-05	24	1.38e-11	3.11e-09	17.0779	20.6394	0.947283	circan_sine	1.14e-17	1.29e-15	0.000262	3.39e-06	24	22	0.371	3.39e-06	0.000262	24	0	0.371	0.00727874	0.439622	24	21.9999	10.4358	4.57e-07	5.06e-05	24	23	10.0168	0.414	0.0413	4.97557e-22	7.07173e-20	9.94175	-0.0687712	0.429335	23.3933	0.194514
ENSMUSG00000027184	Caprin1	0.539182	1.73e-08	4.2e-06	2.07675	4.07e-09	1.74e-06	24	1.52e-11	3.16e-09	18.2497	21.8111	0.943632	circan_sine	1.15e-17	1.29e-15	0.000262	3.39e-06	24	22	0.441	3.39e-06	0.000262	24	0	0.441	0.00771713	0.439622	24	21.9999	12.8071	4.83e-07	5.2e-05	24	23	12.326	0.508	0.0412	4.01588e-24	7.86398e-22	12.3104	-0.262904	0.472046	22.059	0.743604
ENSMUSG00000003721	Insig2	1.22739	1.97e-08	4.59e-06	1.46271	2.76e-06	0.000142344	24	1.41e-11	3.11e-09	17.0574	20.6189	0.947345	circan_sine	1.21e-17	1.34e-15	0.000187	1.71e-06	24	0	1.26	1.71e-06	0.000187	24	2	1.26	0.00727153	0.439622	24	21.9999	13.2459	2.38e-07	3.86e-05	24	24	12.2945	1.22	0.0992	4.80225e-31	2.11587e-28	12.3011	0.163587	1.21421	0.51154	0.462694
ENSMUSG00000043789	Vwce	0.521318	8.9e-08	1.51e-05	7.90382	2.7e-12	6.92e-10	24	3.12e-12	5.33e-10	21.8352	25.3967	0.930748	circan_triangular	1.22e-17	1.34e-15	0.000914	3.71e-05	24	6	0.357	3.71e-05	0.000914	24	8	0.357	0.00951919	0.439622	24	8.18404	11.0908	5.6e-06	0.000197	24	8.09	10.6437	0.458	0.0431	2.50611e-19	2.45376e-17	10.5946	0.36316	-0.200473	7.92665	1.02717
ENSMUSG00000060548	Tnfrsf19	0.894235	9.09e-08	1.51e-05	7.0704	6.9e-11	5.82e-09	24	3.2e-12	5.34e-10	20.6786	24.2401	0.935207	circan_triangular	1.27e-17	1.39e-15	0.000101	3.76e-07	24	6	0.609	3.76e-07	0.000101	24	8	0.609	0.0107237	0.439622	24	6.65596	8.71587	8.19e-08	2.38e-05	24	7.33	7.98512	0.813	0.102	4.77676e-22	6.90047e-20	7.67585	0.834607	-0.260911	7.15734	2.36063
ENSMUSG00000000708	Kat2b	0.554841	9.14e-08	1.51e-05	7.4653	1.39e-11	1.82e-09	24	3.22e-12	5.34e-10	21.4998	25.0613	0.932073	circan_triangular	1.29e-17	1.4e-15	0.000187	1.71e-06	24	6	0.369	1.71e-06	0.000187	24	8	0.369	0.00962912	0.439622	24	7.90071	11.5557	3.11e-07	4.44e-05	24	7.95	11.111	0.451	0.0406	4.11737e-19	3.85982e-17	11.0755	0.412797	-0.164815	7.451	1.16757
ENSMUSG00000051375	Pcdh1	0.369455	4.46e-06	0.000256491	5.5674	1.85e-09	5.56e-08	24	6.72e-14	3.41e-12	31.1628	34.7243	0.880627	circan_cosine2	1.31e-17	1.41e-15	0.00125	6.27e-05	24	4	0.315	6.27e-05	0.00125	24	6	0.315	0.0275943	0.439622	24	5.22048	12.1082	2.47e-05	0.000506	24	5.61	11.7631	0.347	0.0295	6.94172e-10	1.36847e-08	11.7434	0.373392	0.0489566	5.50203	1.05611
ENSMUSG00000020265	Sumo3	0.379648	2.08e-08	4.7e-06	1.59198	6.31e-07	5.08e-05	24	1.46e-11	3.11e-09	17.0892	20.6507	0.947249	circan_sine	1.33e-17	1.42e-15	0.000677	2.13e-05	24	22	0.366	2.13e-05	0.000677	24	0	0.366	0.00728273	0.439622	24	21.9999	11.356	2.59e-06	0.00013	24	23	11.0346	0.385	0.0349	1.10053e-21	1.46937e-19	10.9953	-0.0082154	0.388143	23.9192	0.0232367
ENSMUSG00000002409	Dyrk1b	0.777397	3.75e-08	6.97e-06	0.337197	0.130454	0.479445	24	8.45e-12	2.28e-09	19.6135	23.175	0.939051	circan_sine	1.38e-17	1.47e-15	0.000502	1.19e-05	24	4	0.694	1.19e-05	0.000502	24	6	0.694	0.00830178	0.439622	24	5.6943	9.46237	1.7e-06	0.000103	24	5.85	8.68622	0.92	0.106	3.80841e-25	8.71681e-23	8.50133	0.823395	0.285673	4.7244	2.32891
ENSMUSG00000030849	Fgfr2	0.704188	9.94e-08	1.59e-05	5.90789	2.02e-09	7.12e-08	24	3.53e-12	5.69e-10	17.4618	21.0232	0.946115	circan_triangular	1.53e-17	1.61e-15	0.000187	1.71e-06	24	6	0.51	1.71e-06	0.000187	24	8	0.51	0.0096325	0.439622	24	6.26478	10.7812	3.11e-07	4.44e-05	24	7.13	10.1309	0.636	0.0628	2.63861e-23	4.54506e-21	10.0664	0.653122	0.0210098	5.87717	1.84731
ENSMUSG00000021820	Camk2g	0.444225	3.41e-08	6.75e-06	0.466954	0.0502329	0.23238	24	1.09e-11	2.69e-09	19.8207	23.3822	0.938322	circan_sine	1.61e-17	1.69e-15	0.000187	1.71e-06	24	4	0.389	1.71e-06	0.000187	24	6	0.389	0.00839853	0.439622	24	5.19663	9.17664	2.73e-07	4.16e-05	24	5.6	8.76588	0.555	0.0633	3.27102e-19	3.09938e-17	8.59039	0.43993	0.22134	4.21946	1.24431
ENSMUSG00000020594	Pum2	0.225731	6.94e-06	0.000342251	6.11713	1.33e-10	6.56e-09	24	5.57e-14	2.97e-12	32.684	36.2455	0.869314	circan_cosine2	1.68e-17	1.74e-15	0.00313	0.000265	24	4	0.214	0.000265	0.00313	24	6	0.214	0.0248147	0.439622	24	7.61977	10.657	8.51e-05	0.00119	24	6.81	10.4193	0.26	0.025	4.13886e-08	5.62834e-07	10.362	0.235543	0.00309386	5.94983	0.666215
ENSMUSG00000029291	Rufy3	0.193858	3.7e-06	0.000223705	6.57889	4.64e-11	3.02e-09	24	1.1e-13	4.95e-12	30.0636	33.6251	0.888146	circan_cosine2	1.76e-17	1.82e-15	0.00231	0.000167	24	6	0.19	0.000167	0.00231	24	8	0.19	0.0195844	0.439622	24	7.99417	11.2878	4.47e-05	0.000766	24	8	11.0556	0.178	0.0161	7.67931e-09	1.22258e-07	11.0163	0.196145	-0.06489	7.22037	0.554783
ENSMUSG00000108763	Gm36028	0.326517	2.3e-08	5.07e-06	2.22237	1.68e-09	9.1e-07	24	1.96e-11	3.59e-09	19.3949	22.9564	0.939811	circan_sine	1.95e-17	2e-15	8.1e-05	1.62e-07	24	20	0.277	1.62e-07	8.1e-05	24	22	0.277	0.00820209	0.439622	24	21.9999	7.91878	2.85e-08	1.84e-05	24	22	7.61114	0.318	0.0417	6.22672e-12	1.7786e-10	7.21035	-0.252592	0.333051	21.5215	0.714437
ENSMUSG00000038206	Fbxo8	0.281676	2.74e-08	5.71e-06	0.703754	0.00801786	0.0564781	24	1.66e-11	3.31e-09	19.9024	23.4639	0.938033	circan_sine	1.96e-17	2e-15	8.1e-05	1.62e-07	24	2	0.247	1.62e-07	8.1e-05	24	4	0.247	0.00843729	0.439622	24	3.39561	10.8922	2.93e-08	1.84e-05	24	3.7	10.6533	0.323	0.0303	9.47409e-17	5.96326e-15	10.6028	0.220993	0.189173	3.29574	0.625064
ENSMUSG00000030342	Cd9	0.559136	5.03e-06	0.00027458	2.44133	1.82e-05	0.000170774	24	9.32e-14	4.31e-12	30.142	33.7035	0.887626	circan_cosine2	2.02e-17	2.05e-15	0.000914	3.71e-05	24	2	0.515	3.71e-05	0.000914	24	4	0.515	0.019134	0.439622	24	3.67808	9.68725	1.08e-05	0.000297	24	3.84	9.22742	0.729	0.079	7.83842e-13	2.62632e-11	9.11085	0.445985	0.449887	2.98336	1.26144
ENSMUSG00000090952	Gm17251	0.382786	5.17e-06	0.000277687	6.45134	6.08e-11	3.68e-09	24	9.16e-14	4.27e-12	31.2854	34.8469	0.879755	circan_cosine2	2.04e-17	2.05e-15	0.00231	0.000167	24	6	0.386	0.000167	0.00231	24	8	0.386	0.024742	0.439622	24	8.00697	7.59386	5.55e-05	0.000891	24	8	7.15208	0.32	0.0448	1.92161e-09	3.4174e-08	6.58913	0.542142	-0.118505	6.82201	1.53341
ENSMUSG00000001138	Cnnm3	0.301747	2.45e-08	5.3e-06	1.29589	2.43e-05	0.000683002	24	1.96e-11	3.59e-09	18.0919	21.6534	0.944138	circan_sine	2.08e-17	2.07e-15	6.51e-05	6.51e-08	24	0	0.275	6.51e-08	6.51e-05	24	2	0.275	0.00765491	0.439622	24	2.00007	9.53146	1.12e-08	1.34e-05	24	2	9.24362	0.32	0.0347	3.12147e-16	1.80963e-14	9.11652	0.0884792	0.314209	1.04846	0.250257
ENSMUSG00000002031	Ift46	0.337604	1.18e-07	1.84e-05	6.15223	5.34e-09	1.58e-07	24	4.29e-12	6.81e-10	18.1472	21.7087	0.943961	circan_triangular	2.19e-17	2.17e-15	8.1e-05	1.62e-07	24	6	0.251	1.62e-07	8.1e-05	24	8	0.251	0.0103211	0.439622	24	6.20835	9.98199	3.55e-08	1.84e-05	24	7.1	9.70895	0.284	0.0293	3.7752e-14	1.59173e-12	9.61653	0.310655	-0.0141499	6.17386	0.878666
ENSMUSG00000109170	Gm45086	0.517854	2.7e-08	5.71e-06	1.51228	2.03e-06	0.000115308	24	1.95e-11	3.59e-09	17.7479	21.3094	0.945226	circan_sine	2.27e-17	2.23e-15	0.000677	2.13e-05	24	22	0.385	2.13e-05	0.000677	24	0	0.385	0.00752276	0.439622	24	2.00007	5.54456	2.67e-06	0.000131	24	1	5.16667	0.537	0.104	7.57908e-12	2.11782e-10	1.21079	0.237862	2.87354	0.315464	0.672774
ENSMUSG00000112129	Pbld1	0.453611	1.21e-07	1.86e-05	7.45515	1.96e-11	2.41e-09	24	4.39e-12	6.88e-10	22.1522	25.7137	0.929471	circan_triangular	2.28e-17	2.23e-15	0.000502	1.19e-05	24	6	0.313	1.19e-05	0.000502	24	8	0.313	0.00955354	0.439622	24	7.96713	13.139	1.94e-06	0.000111	24	7.98	12.7615	0.358	0.028	4.07548e-18	3.27974e-16	12.747	0.333254	-0.125446	7.37518	0.942583
ENSMUSG00000020064	Herc4	0.155483	7.38e-06	0.000352518	6.23397	1.09e-10	5.65e-09	24	7.3e-14	3.63e-12	32.666	36.2275	0.869454	circan_cosine2	2.32e-17	2.25e-15	0.0126	0.00203	24	6	0.159	0.00203	0.0126	24	8	0.159	0.0272728	0.439622	24	5.93817	10.5965	0.000597	0.00505	24	6.97	10.4471	0.114	0.0109	2.56212e-06	2.28516e-05	10.3896	0.160893	-0.000702461	6.01668	0.455074
ENSMUSG00000020175	Rab36	1.32756	1.22e-07	1.86e-05	0.107269	0.878006	1	24	4.45e-12	6.88e-10	19.4412	23.0027	0.93965	circan_triangular	2.34e-17	2.26e-15	0.000502	1.19e-05	24	0	0.859	1.19e-05	0.000502	24	2	0.859	0.00822421	0.439622	24	2.00007	9.27719	1.68e-06	0.000103	24	2	8.38811	1.07	0.128	3.10252e-25	7.19458e-23	8.15661	0.0405871	1.19487	0.129697	0.114798
ENSMUSG00000021638	Ocln	0.650425	5.55e-06	0.000290239	5.53619	3.14e-09	8.8e-08	24	1.01e-13	4.61e-12	31.6075	35.169	0.877433	circan_cosine2	2.4e-17	2.3e-15	0.000132	8.21e-07	24	4	0.498	8.21e-07	0.000132	24	6	0.498	0.0304462	0.439622	24	6.08074	9.89126	4.63e-07	5.06e-05	24	6.04	9.20025	0.8	0.0869	7.80777e-13	2.62103e-11	9.09176	0.733651	0.103804	5.46311	2.07508
ENSMUSG00000028479	Gne	0.597124	1.25e-07	1.88e-05	9.71193	1.35e-13	1.11e-10	24	4.57e-12	6.97e-10	18.8473	22.4088	0.94167	circan_triangular	2.46e-17	2.34e-15	0.000914	3.71e-05	24	10	0.48	3.71e-05	0.000914	24	12	0.48	0.00580056	0.439622	24	9.73723	12.7717	3.52e-06	0.000152	24	10.9	12.1782	0.505	0.0414	2.04781e-34	1.56916e-31	12.1589	0.26888	-0.461213	9.9839	0.760507
ENSMUSG00000036073	Galt	0.412489	7.53e-06	0.000358141	1.81935	0.000866539	0.00570371	24	8e-14	3.84e-12	31.6795	35.241	0.876907	circan_cosine2	2.59e-17	2.45e-15	0.00125	6.27e-05	24	0	0.385	6.27e-05	0.00125	24	2	0.385	0.0230571	0.439622	24	2.00007	11.0332	2.09e-05	0.000454	24	2	10.6352	0.426	0.0401	9.00141e-11	2.09013e-09	10.5913	0.193479	0.379743	1.79992	0.547243
ENSMUSG00000028675	Pnrc2	0.334271	3.08e-08	6.31e-06	1.62605	6.17e-07	5.04e-05	24	2.25e-11	3.81e-09	18.0608	21.6223	0.944237	circan_sine	2.96e-17	2.77e-15	0.000914	3.71e-05	24	22	0.295	3.71e-05	0.000914	24	0	0.295	0.00764277	0.439622	24	21.9999	10.9543	4.56e-06	0.000176	24	23	10.6725	0.342	0.032	1.12331e-19	1.14435e-17	10.6228	-0.0191794	0.344209	23.7874	0.0542475
ENSMUSG00000028161	Ppp3ca	0.348096	1.37e-07	1.98e-05	7.93013	4e-12	8.21e-10	24	5.06e-12	7.42e-10	22.875	26.4365	0.926467	circan_triangular	2.97e-17	2.77e-15	0.00125	6.27e-05	24	6	0.255	6.27e-05	0.00125	24	8	0.255	0.0101233	0.439622	24	8.28402	10.7221	9.7e-06	0.000277	24	8.14	10.4151	0.297	0.0285	1.27827e-14	5.76169e-13	10.3566	0.244127	-0.133362	7.9098	0.690494
ENSMUSG00000077450	Rab11b	0.208661	9.22e-06	0.000411982	5.90553	4.45e-10	1.69e-08	24	7.76e-14	3.77e-12	33.4145	36.976	0.863474	circan_cosine2	3.06e-17	2.84e-15	0.0042	0.000412	24	6	0.21	0.000412	0.0042	24	8	0.21	0.0267741	0.439622	24	7.36808	11.1092	0.000137	0.00168	24	7.68	10.884	0.206	0.0189	1.22187e-07	1.51087e-06	10.8411	0.213487	0.00131266	5.97651	0.603831
ENSMUSG00000041560	Nop53	0.456713	1.45e-07	2.06e-05	7.48094	2.17e-11	2.56e-09	24	5.37e-12	7.78e-10	22.6251	26.1865	0.92752	circan_triangular	3.32e-17	3.06e-15	0.000366	6.47e-06	24	6	0.335	6.47e-06	0.000366	24	8	0.335	0.00967216	0.439622	24	8.05912	11.9344	1.1e-06	8.33e-05	24	8.03	11.5642	0.341	0.0295	1.14211e-17	8.52902e-16	11.5362	0.342128	-0.123849	7.32668	0.967684
ENSMUSG00000029617	Ccz1	0.132426	9.94e-06	0.000427562	6.16065	1.84e-10	8.31e-09	24	9.38e-14	4.32e-12	33.4865	37.048	0.862884	circan_cosine2	3.96e-17	3.63e-15	0.0042	0.000412	24	6	0.126	0.000412	0.0042	24	8	0.126	0.0266468	0.439622	24	7.43135	10.2044	0.000136	0.00167	24	7.72	10.0758	0.105	0.0104	2.4093e-05	0.00016619	10.0025	0.137786	-0.0116905	6.32331	0.389717
ENSMUSG00000024070	Prkd3	0.808311	1.6e-07	2.17e-05	5.29717	1.74e-08	4.06e-07	24	6.02e-12	8.3e-10	20.9766	24.5381	0.934088	circan_triangular	4.1e-17	3.73e-15	0.000366	6.47e-06	24	4	0.567	6.47e-06	0.000366	24	6	0.567	0.0103019	0.439622	24	6.05252	12.9415	1.17e-06	8.38e-05	24	6.03	12.2708	0.803	0.0655	1.75823e-22	2.69224e-20	12.2607	0.669549	0.108599	5.3858	1.89377
ENSMUSG00000048249	Crebrf	0.504211	9.37e-06	0.000414638	6.25983	1.4e-10	6.83e-09	24	1.05e-13	4.8e-12	33.1849	36.7464	0.86534	circan_cosine2	4.18e-17	3.79e-15	0.00745	0.000943	24	6	0.523	0.000943	0.00745	24	8	0.523	0.0297509	0.439622	24	8.0891	9.91989	0.000322	0.00313	24	8.04	9.31451	0.397	0.0426	7.8276e-10	1.52267e-08	9.20674	0.538465	-0.0106373	6.07545	1.52301
ENSMUSG00000022790	Igsf11	0.493228	3.46e-08	6.75e-06	0.969669	0.000989458	0.0111645	24	3.15e-11	4.98e-09	20.238	23.7995	0.936827	circan_sine	4.61e-17	4.15e-15	0.000366	6.47e-06	24	2	0.458	6.47e-06	0.000366	24	4	0.458	0.00860029	0.439622	24	2.00005	9.81243	9.86e-07	7.71e-05	24	3	9.37916	0.554	0.0591	2.93944e-20	3.29966e-18	9.26551	0.304227	0.436859	2.32355	0.860485
ENSMUSG00000042572	Ube2q1	0.237502	1.74e-07	2.31e-05	8.36871	1.39e-12	4.85e-10	24	6.62e-12	8.9e-10	23.2603	26.8218	0.924811	circan_triangular	4.87e-17	4.36e-15	0.000914	3.71e-05	24	8	0.149	3.71e-05	0.000914	24	10	0.149	0.0108869	0.439622	24	9.28894	10.7408	6.35e-06	0.000212	24	9.64	10.5242	0.149	0.0142	2.01409e-10	4.38226e-09	10.4688	0.157397	-0.10804	8.29776	0.445185
ENSMUSG00000034154	Ino80	0.501518	1.77e-07	2.32e-05	7.47819	2.76e-11	2.94e-09	24	6.77e-12	8.96e-10	23.1144	26.6759	0.925443	circan_triangular	5.08e-17	4.51e-15	0.000502	1.19e-05	24	6	0.32	1.19e-05	0.000502	24	8	0.32	0.0110222	0.439622	24	7.48836	9.43691	2.22e-06	0.000118	24	7.74	9.01074	0.465	0.0516	9.00933e-16	4.69765e-14	8.86342	0.396137	-0.163153	7.49232	1.12045
ENSMUSG00000058706	0610030E20Rik	0.357175	3.81e-08	6.98e-06	1.08565	0.000342812	0.00488723	24	3.55e-11	5.26e-09	20.0574	23.6189	0.937479	circan_sine	5.69e-17	5.03e-15	0.000914	3.71e-05	24	0	0.344	3.71e-05	0.000914	24	2	0.344	0.00851179	0.439622	24	2.00006	10.5251	5.04e-06	0.000186	24	2	10.2078	0.368	0.0361	7.01548e-18	5.42284e-16	10.1418	0.173856	0.328755	1.85808	0.491738
ENSMUSG00000040857	Erf	0.419614	8.62e-06	0.000388493	6.42542	1.14e-10	5.79e-09	24	1.59e-13	6.63e-12	32.5876	36.1491	0.870064	circan_cosine2	5.76e-17	5.05e-15	0.0126	0.00203	24	6	0.419	0.00203	0.0126	24	8	0.419	0.0218667	0.439622	24	8.5466	10.7268	0.000488	0.00431	24	8.27	10.152	0.425	0.0419	1.11296e-11	3.03165e-10	10.0901	0.431286	-0.128243	7.10399	1.21986
ENSMUSG00000060961	Slc4a4	0.739631	1.93e-07	2.44e-05	5.47484	1.25e-08	3.08e-07	24	7.42e-12	9.54e-10	20.8162	24.3776	0.934693	circan_triangular	6.02e-17	5.25e-15	0.000677	2.13e-05	24	6	0.57	2.13e-05	0.000677	24	8	0.57	0.00941657	0.439622	24	6.44715	11.0684	3.3e-06	0.000149	24	7.22	10.3986	0.65	0.0625	1.00002e-22	1.61692e-20	10.3457	0.64351	0.076755	5.54654	1.82012
ENSMUSG00000028001	Fga	0.417195	1.16e-05	0.000483949	2.12891	0.00016307	0.00126625	24	1.27e-13	5.54e-12	32.7138	36.2753	0.869081	circan_cosine2	6.19e-17	5.37e-15	0.0163	0.00291	24	0	0.444	0.00291	0.0163	24	2	0.444	0.0250799	0.439622	24	2.00007	17.2303	0.000768	0.00611	24	2	16.8257	0.428	0.0254	6.70626e-11	1.59934e-09	16.8275	0.209698	0.366166	1.98661	0.593115
ENSMUSG00000039982	Dtx4	1.11191	4.25e-08	7.56e-06	1.81781	1.09e-07	1.49e-05	24	3.5e-11	5.26e-09	19.3162	22.8777	0.940081	circan_sine	6.26e-17	5.4e-15	8.1e-05	1.62e-07	24	22	0.949	1.62e-07	8.1e-05	24	0	0.949	0.00816682	0.439622	24	21.9999	9.78595	2.84e-08	1.84e-05	24	23	8.94086	1.14	0.127	7.7504e-24	1.45312e-21	8.79224	-0.294854	1.18393	23.0677	0.833973
ENSMUSG00000060601	Nr1h2	0.192418	1.28e-05	0.000518797	5.85375	8.83e-10	2.94e-08	24	1.26e-13	5.5e-12	34.1614	37.7229	0.85721	circan_cosine2	6.76e-17	5.77e-15	0.000677	2.13e-05	24	4	0.172	2.13e-05	0.000677	24	6	0.172	0.0294534	0.439622	24	6.15497	10.7752	9.61e-06	0.000275	24	6.08	10.5875	0.222	0.021	4.98233e-07	5.31207e-06	10.5356	0.199171	0.0103824	5.80107	0.563342
ENSMUSG00000026888	Grb14	0.435041	5.63e-08	9.3e-06	0.613254	0.0212096	0.120114	24	2.87e-11	4.73e-09	21.4533	25.0148	0.932255	circan_sine	6.78e-17	5.77e-15	0.000502	1.19e-05	24	2	0.391	1.19e-05	0.000502	24	4	0.391	0.0092455	0.439622	24	4.58683	11.1626	1.88e-06	0.000109	24	4.29	10.7761	0.536	0.0498	4.72991e-19	4.3644e-17	10.7318	0.365359	0.258286	3.64947	1.03339
ENSMUSG00000029229	Chic2	0.384826	2.05e-07	2.54e-05	7.05314	1.82e-10	1.15e-08	24	7.96e-12	1e-09	22.605	26.1665	0.927604	circan_triangular	6.85e-17	5.8e-15	0.000366	6.47e-06	24	6	0.292	6.47e-06	0.000366	24	8	0.292	0.00942476	0.439622	24	6.85477	9.36953	1.07e-06	8.22e-05	24	7.43	9.07366	0.285	0.0314	1.92349e-14	8.47492e-13	8.93166	0.33096	-0.0734349	6.83403	0.936095
ENSMUSG00000047797	Gjb1	0.26841	6.1e-08	9.95e-06	0.565663	0.0303965	0.157527	24	2.74e-11	4.58e-09	21.5216	25.0831	0.931988	circan_sine	7.01e-17	5.9e-15	0.000502	1.19e-05	24	2	0.229	1.19e-05	0.000502	24	4	0.229	0.00928451	0.439622	24	2.45398	14.8023	1.89e-06	0.000109	24	3.23	14.5571	0.244	0.0167	3.03514e-16	1.76539e-14	14.5486	0.227591	0.143138	3.85554	0.643724
ENSMUSG00000005949	Ctns	0.256403	2.14e-07	2.6e-05	7.76087	1.19e-11	1.65e-09	24	8.37e-12	1.03e-09	23.8718	27.4333	0.922103	circan_triangular	7.51e-17	6.28e-15	0.00125	6.27e-05	24	8	0.169	6.27e-05	0.00125	24	10	0.169	0.0111427	0.439622	24	7.21766	9.59255	1.06e-05	0.000294	24	8.61	9.40394	0.178	0.0189	3.58812e-09	6.06881e-08	9.28986	0.187645	-0.0981106	7.8402	0.53074
ENSMUSG00000086389	Gm15998	1.2095	2.18e-07	2.63e-05	3.11811	0.000150579	0.000954409	24	8.55e-12	1.04e-09	22.9173	26.4788	0.926287	circan_triangular	7.8e-17	6.5e-15	0.000502	1.19e-05	24	2	0.897	1.19e-05	0.000502	24	4	0.897	0.0105196	0.439622	24	2.00007	8.79374	2.12e-06	0.000115	24	3	7.85496	0.965	0.123	3.96219e-20	4.31048e-18	7.51435	0.86014	0.830988	3.06584	2.43284
ENSMUSG00000026977	44992	0.251212	1.03e-05	0.000439077	6.39954	1.42e-10	6.89e-09	24	1.82e-13	7.38e-12	33.0931	36.6546	0.866078	circan_cosine2	7.86e-17	6.5e-15	0.00971	0.00139	24	6	0.25	0.00139	0.00971	24	8	0.25	0.032738	0.439622	24	7.98341	9.84722	0.000501	0.0044	24	7.99	9.54739	0.207	0.0217	1.53447e-07	1.84472e-06	9.44665	0.267581	-0.0365552	6.51861	0.756834
ENSMUSG00000021709	Erbin	0.368821	2.23e-07	2.66e-05	7.40761	4.7e-11	4.44e-09	24	8.76e-12	1.06e-09	23.5559	27.1174	0.923514	circan_triangular	8.17e-17	6.73e-15	0.000502	1.19e-05	24	6	0.266	1.19e-05	0.000502	24	8	0.266	0.0101518	0.439622	24	7.27637	11.2895	2.05e-06	0.000114	24	7.64	10.9679	0.31	0.0283	1.16944e-15	6.00878e-14	10.9267	0.28084	-0.0958395	7.25618	0.794335
ENSMUSG00000039620	Trmt9b	0.723063	4.87e-08	8.53e-06	1.12235	0.000279667	0.0042164	24	4.58e-11	6.18e-09	20.4922	24.0537	0.935898	circan_sine	9.29e-17	7.6e-15	0.000132	8.21e-07	24	0	0.665	8.21e-07	0.000132	24	2	0.665	0.00872792	0.439622	24	2.00007	8.06489	1.42e-07	2.86e-05	24	2	7.30733	0.74	0.101	1.30933e-22	2.04209e-20	6.78658	0.434929	0.895121	1.72764	1.23017
ENSMUSG00000066026	Dhrs3	0.61816	5.37e-08	9.2e-06	1.34346	2.66e-05	0.000724726	24	4.45e-11	6.07e-09	19.8093	23.3708	0.938363	circan_sine	9.95e-17	8.09e-15	0.000262	3.39e-06	24	0	0.598	3.39e-06	0.000262	24	2	0.598	0.00839315	0.439622	24	2.00007	13.0392	5.23e-07	5.37e-05	24	2	12.3712	0.644	0.0521	1.44548e-24	3.01455e-22	12.3587	0.13425	0.608246	0.829774	0.379718
ENSMUSG00000027048	Abcb11	0.616045	5.44e-08	9.2e-06	0.822937	0.00447741	0.0359643	24	4.42e-11	6.07e-09	21.5795	25.141	0.931761	circan_sine	9.99e-17	8.09e-15	0.000187	1.71e-06	24	2	0.578	1.71e-06	0.000187	24	4	0.578	0.00931782	0.439622	24	3.04148	14.5537	3.01e-07	4.41e-05	24	3.52	14.0352	0.718	0.0512	2.03913e-21	2.66204e-19	14.0334	0.422806	0.448888	2.88575	1.19588
ENSMUSG00000041079	Rwdd2b	0.266394	1.03e-05	0.000438719	5.50748	8.45e-09	2.02e-07	24	2.51e-13	9.34e-12	33.0126	36.5741	0.866721	circan_cosine2	1.07e-16	8.63e-15	0.00171	0.000104	24	6	0.206	0.000104	0.00171	24	8	0.206	0.0388535	0.44627	24	6.26164	8.49438	5.41e-05	0.000875	24	7.13	8.20768	0.295	0.0359	6.73864e-07	6.90075e-06	7.95055	0.318784	0.03631	5.56679	0.901656
ENSMUSG00000029221	Slc30a9	0.309027	2.58e-07	3.01e-05	9.82096	3.02e-13	1.74e-10	24	1.03e-11	1.22e-09	20.1988	23.7603	0.936969	circan_triangular	1.11e-16	8.86e-15	0.00231	0.000167	24	10	0.237	0.000167	0.00231	24	12	0.237	0.00670536	0.439622	24	9.96182	11.5914	1.65e-05	0.000388	24	11	11.2557	0.263	0.0234	4.64938e-21	5.77047e-19	11.2199	0.138276	-0.245655	10.0417	0.391102
ENSMUSG00000074063	Osgin1	0.806485	1.58e-05	0.000597506	2.11379	0.000231579	0.00173484	24	1.88e-13	7.51e-12	33.4784	37.0399	0.862951	circan_cosine2	1.23e-16	9.78e-15	0.000914	3.71e-05	24	2	0.788	3.71e-05	0.000914	24	4	0.788	0.0272121	0.439622	24	2.00007	14.7025	1.49e-05	0.000363	24	3	13.8025	0.849	0.0615	1.0012e-13	3.85267e-12	13.827	0.436092	0.704517	2.11715	1.23346
ENSMUSG00000035696	Rnf38	0.292699	1.07e-05	0.000451385	6.50008	1.55e-10	7.35e-09	24	2.86e-13	1.03e-11	32.8782	36.4397	0.867788	circan_cosine2	1.26e-16	1e-14	0.0126	0.00203	24	6	0.303	0.00203	0.0126	24	8	0.303	0.0398244	0.446556	24	8.49317	8.83402	0.000841	0.00654	24	8.25	8.46714	0.211	0.0249	4.57536e-07	4.91384e-06	8.25566	0.332737	-0.0375908	6.42971	0.941123
ENSMUSG00000029458	Brap	0.549688	2.79e-07	3.06e-05	8.28358	2.99e-12	7.36e-10	24	1.13e-11	1.25e-09	24.4697	28.0312	0.919357	circan_triangular	1.3e-16	1.02e-14	0.00171	0.000104	24	8	0.405	0.000104	0.00171	24	10	0.405	0.0110379	0.439622	24	8.09227	12.6301	1.68e-05	0.000391	24	9.05	12.1252	0.436	0.0359	4.67122e-18	3.70836e-16	12.1069	0.348611	-0.250241	8.37811	0.986022
ENSMUSG00000037826	Ppm1k	0.449955	9.9e-08	1.32e-05	0.443633	0.0796894	0.330761	24	3.27e-11	5.04e-09	22.2958	25.8573	0.928884	circan_sine	1.34e-16	1.05e-14	0.000677	2.13e-05	24	4	0.408	2.13e-05	0.000677	24	6	0.408	0.00974951	0.439622	24	4.74566	11.3061	3.41e-06	0.00015	24	5.37	10.9055	0.543	0.0498	1.53824e-18	1.30966e-16	10.8655	0.417813	0.195942	4.32499	1.18175
ENSMUSG00000108969	Gm45044	0.66445	2.89e-07	3.09e-05	6.28355	7.62e-09	2.07e-07	24	1.17e-11	1.27e-09	20.8979	24.4594	0.934385	circan_triangular	1.4e-16	1.09e-14	0.000187	1.71e-06	24	6	0.476	1.71e-06	0.000187	24	8	0.476	0.0108698	0.439622	24	6.29701	5.99309	3.49e-07	4.61e-05	24	7.15	5.42232	0.568	0.105	7.98152e-17	5.11514e-15	2.54654	2.23876	-0.172789	6.29422	6.33218
ENSMUSG00000046598	Bdh1	0.538092	2.94e-07	3.11e-05	6.89436	5.3e-10	2.48e-08	24	1.2e-11	1.28e-09	23.0485	26.61	0.925726	circan_triangular	1.45e-16	1.12e-14	0.000101	3.76e-07	24	6	0.372	3.76e-07	0.000101	24	8	0.372	0.0105824	0.439622	24	6.41306	13.135	8.09e-08	2.38e-05	24	7.21	12.6849	0.421	0.0332	4.5794e-19	4.24775e-17	12.672	0.435376	-0.0923505	6.79839	1.23143
ENSMUSG00000039130	Zc3hc1	0.166362	1.13e-05	0.000477489	2.48222	3.45e-05	0.000308789	24	3.12e-13	1.09e-11	32.0335	35.595	0.874287	circan_cosine2	1.46e-16	1.12e-14	NA	NA	NA	NA	NA	0.0109	0.0432	24	2	0.173	0.0359161	0.440133	24	2.00007	8.74276	0.00345	0.019	24	2	8.61758	0.184	0.0213	7.13079e-05	0.000426879	8.42415	0.0795339	0.170561	1.66667	0.224956
ENSMUSG00000011831	Evi5	0.314747	6.34e-08	1.02e-05	0.890446	0.00282646	0.0252979	24	5.71e-11	7.28e-09	21.8647	25.4262	0.93063	circan_sine	1.49e-16	1.14e-14	0.000262	3.39e-06	24	2	0.296	3.39e-06	0.000262	24	4	0.296	0.00948534	0.439622	24	2.25168	11.8743	5.87e-07	5.65e-05	24	3.13	11.602	0.35	0.0302	1.80105e-16	1.07965e-14	11.5739	0.201772	0.249144	2.60017	0.570698
ENSMUSG00000071655	Ubxn1	0.486699	6.73e-08	1.05e-05	0.833299	0.00461345	0.0368087	24	5.66e-11	7.28e-09	22.0787	25.6402	0.929769	circan_sine	1.57e-16	1.19e-14	0.000262	3.39e-06	24	2	0.459	3.39e-06	0.000262	24	4	0.459	0.00961476	0.439622	24	2.00005	12.3857	5.94e-07	5.69e-05	24	3	11.9271	0.504	0.0423	1.94507e-19	1.92584e-17	11.9075	0.332938	0.365758	2.82071	0.94169
ENSMUSG00000008393	Carhsp1	0.231438	1.83e-05	0.000661572	6.16773	3.93e-10	1.53e-08	24	2.12e-13	8.18e-12	34.9293	38.4908	0.850442	circan_cosine2	1.6e-16	1.21e-14	0.00971	0.00139	24	6	0.232	0.00139	0.00971	24	8	0.232	0.0322185	0.439622	24	6.45807	12.0312	0.000494	0.00434	24	7.23	11.7827	0.207	0.0176	9.20906e-08	1.17609e-06	11.7584	0.233306	-0.0224249	6.36602	0.659888
ENSMUSG00000023067	Cdkn1a	1.84513	6.69e-08	1.05e-05	2.28033	3.29e-09	1.51e-06	24	5.84e-11	7.3e-09	22.0347	25.5962	0.929947	circan_sine	1.6e-16	1.21e-14	0.000132	8.21e-07	24	20	1.8	8.21e-07	0.000132	24	22	1.8	0.00958788	0.439622	24	21.9999	9.93898	1.55e-07	3.09e-05	24	22	8.14166	1.74	0.213	1.0937e-14	5.00504e-13	7.85305	-1.61872	1.67064	21.0603	4.57842
ENSMUSG00000078429	Ctdsp2	0.442884	1.68e-07	4.85e-05	6.98813	1.14e-10	2.55e-08	24	2.36e-11	1.07e-08	20.5687	25.0206	0.942886	circan_line	1.63e-16	1.23e-14	0.000101	3.76e-07	24	6	0.399	3.76e-07	0.000101	24	8	0.399	0.00788673	0.439622	24	7.96579	11.0605	6.12e-08	1.97e-05	24	7.98	10.6099	0.387	0.0365	4.95691e-22	7.07173e-20	10.5596	0.435247	-0.115215	6.98845	1.23107
ENSMUSG00000027579	Srms	0.758344	6.97e-08	1.05e-05	2.30512	2.87e-09	1.36e-06	24	5.9e-11	7.3e-09	22.1583	25.7198	0.929446	circan_sine	1.69e-16	1.26e-14	0.000101	3.76e-07	24	20	0.633	3.76e-07	0.000101	24	22	0.633	0.00966377	0.439622	24	20.3685	7.06171	7.42e-08	2.3e-05	24	21.2	6.44155	0.818	0.127	4.33557e-16	2.41041e-14	5.3947	-0.920602	1.04054	21.2333	2.60386
ENSMUSG00000032607	Amt	0.585975	7.02e-08	1.05e-05	1.36452	2.61e-05	0.000713078	24	5.87e-11	7.3e-09	20.3838	23.9453	0.936296	circan_sine	1.69e-16	1.26e-14	0.000187	1.71e-06	24	0	0.584	1.71e-06	0.000187	24	2	0.584	0.00867305	0.439622	24	2.00007	11.151	2.82e-07	4.18e-05	24	2	10.6114	0.629	0.0593	5.80984e-22	8.10505e-20	10.565	0.117657	0.595426	0.745183	0.332785
ENSMUSG00000093930	Hmgcs1	1.67632	3.25e-07	3.33e-05	0.389371	0.607757	1	24	1.34e-11	1.39e-09	21.6507	25.2122	0.93148	circan_triangular	1.79e-16	1.33e-14	0.000366	6.47e-06	24	0	1.05	6.47e-06	0.000366	24	2	1.05	0.00982285	0.439622	24	2.00007	13.9267	1.12e-06	8.34e-05	24	2	12.9469	1.42	0.109	6.07077e-24	1.15044e-21	12.9761	0.0927066	1.28765	0.274534	0.262214
ENSMUSG00000036957	Lrfn3	1.21442	6.82e-08	1.05e-05	2.17975	7.23e-09	2.26e-06	24	6.54e-11	7.6e-09	21.8788	25.4403	0.930574	circan_sine	1.83e-16	1.34e-14	0.000262	3.39e-06	24	20	0.986	3.39e-06	0.000262	24	22	0.986	0.00949375	0.439622	24	21.1306	9.79516	5.87e-07	5.65e-05	24	21.6	8.90195	1.34	0.151	4.97738e-20	5.28442e-18	8.75614	-0.780031	1.09656	21.6383	2.20626
ENSMUSG00000052632	Asap2	1.04085	7.58e-08	1.06e-05	1.66309	9.55e-07	6.65e-05	24	6.04e-11	7.4e-09	20.2908	23.8523	0.936635	circan_sine	1.87e-16	1.37e-14	0.000132	8.21e-07	24	22	0.982	8.21e-07	0.000132	24	0	0.982	0.00862647	0.439622	24	21.9999	8.96144	1.4e-07	2.86e-05	24	23	8.15972	1.07	0.132	2.18242e-24	4.42102e-22	7.88279	-0.125553	1.25625	23.6195	0.355119
ENSMUSG00000113387	Gm31508	0.723961	7.27e-08	1.06e-05	1.89259	8.96e-08	1.32e-05	24	6.59e-11	7.6e-09	20.9043	24.4658	0.934361	circan_sine	1.96e-16	1.43e-14	6.51e-05	6.51e-08	24	22	0.624	6.51e-08	6.51e-05	24	0	0.624	0.00894283	0.439622	24	21.9999	6.52848	1.3e-08	1.37e-05	24	23	5.68585	0.699	0.123	7.61343e-18	5.85935e-16	3.52798	-0.57812	2.01947	22.935	1.63517
ENSMUSG00000029430	Ran	0.21531	7.08e-08	1.05e-05	2.15521	9.12e-09	2.58e-06	24	6.9e-11	7.72e-09	21.8976	25.4591	0.930499	circan_sine	1.99e-16	1.44e-14	8.1e-05	1.62e-07	24	20	0.187	1.62e-07	8.1e-05	24	22	0.187	0.00950499	0.439622	24	21.9999	12.1858	3.28e-08	1.84e-05	24	22	11.9496	0.203	0.017	8.52268e-14	3.3678e-12	11.9253	-0.119334	0.182309	21.7862	0.337527
ENSMUSG00000112109	Gm30906	1.21056	3.42e-07	3.4e-05	0.701214	0.363358	0.925394	24	1.42e-11	1.43e-09	21.2886	24.8501	0.932894	circan_triangular	1.99e-16	1.44e-14	0.000101	3.76e-07	24	0	0.84	3.76e-07	0.000101	24	2	0.84	0.00998746	0.439622	24	2.00007	6.65938	7.66e-08	2.34e-05	24	2	5.71094	1	0.175	3.99847e-16	2.26332e-14	3.49801	0.406696	2.72081	0.56676	1.15031
ENSMUSG00000000876	Pxmp4	0.624639	7.29e-08	1.06e-05	1.94061	5.77e-08	9.54e-06	24	6.82e-11	7.72e-09	21.1177	24.6791	0.933551	circan_sine	2.03e-16	1.46e-14	0.000262	3.39e-06	24	22	0.627	3.39e-06	0.000262	24	0	0.627	0.00905817	0.439622	24	21.9999	12.5622	5.62e-07	5.52e-05	24	23	11.9505	0.616	0.0515	3.53958e-23	5.9411e-21	11.9341	-0.227208	0.591769	22.5997	0.642641
ENSMUSG00000032384	Csnk1g1	0.218721	2.17e-05	0.000737155	5.83911	1.86e-09	5.56e-08	24	2.57e-13	9.45e-12	35.3903	38.9518	0.846211	circan_cosine2	2.27e-16	1.62e-14	0.0042	0.000412	24	6	0.199	0.000412	0.0042	24	8	0.199	0.0354601	0.439622	24	6.30477	8.10054	0.000177	0.00203	24	7.15	7.87683	0.214	0.0271	9.93456e-06	7.64237e-05	7.55056	0.270556	0.0018031	5.97454	0.765249
ENSMUSG00000024843	Chka	1.57053	7.58e-08	1.06e-05	2.145	1.06e-08	2.93e-06	24	7.45e-11	8.19e-09	22.0281	25.5896	0.929974	circan_sine	2.3e-16	1.63e-14	0.000677	2.13e-05	24	20	1.53	2.13e-05	0.000677	24	22	1.53	0.00958387	0.439622	24	21.9999	12.2826	3.36e-06	0.00015	24	22	11.0189	1.65	0.15	4.39629e-17	2.95726e-15	11.039	-0.898184	1.35779	21.7677	2.54045
ENSMUSG00000039395	Mreg	0.664321	7.93e-08	1.1e-05	1.89036	9.98e-08	1.42e-05	24	7.24e-11	8.03e-09	21.1036	24.665	0.933605	circan_sine	2.33e-16	1.65e-14	0.000262	3.39e-06	24	22	0.594	3.39e-06	0.000262	24	0	0.594	0.00905045	0.439622	24	21.9999	11.0017	5.61e-07	5.52e-05	24	23	10.5134	0.677	0.0643	2.66736e-21	3.40649e-19	10.4661	-0.216234	0.647829	22.7695	0.611601
ENSMUSG00000050043	Tmx2	0.290174	8.63e-08	1.18e-05	2.37116	2.24e-09	1.11e-06	24	6.67e-11	7.61e-09	22.6878	26.2493	0.927257	circan_sine	2.34e-16	1.65e-14	0.000132	8.21e-07	24	20	0.255	8.21e-07	0.000132	24	22	0.255	0.0100018	0.439622	24	21.9999	11.1113	1.61e-07	3.11e-05	24	22	10.7608	0.238	0.0221	1.57946e-15	8.022e-14	10.7139	-0.214296	0.207625	20.9396	0.606121
ENSMUSG00000031295	Phka2	0.505125	1.82e-07	1.83e-05	0.108826	0.626264	1	24	3.19e-11	4.99e-09	22.8672	26.4287	0.9265	circan_sine	2.36e-16	1.65e-14	0.000366	6.47e-06	24	4	0.472	6.47e-06	0.000366	24	6	0.472	0.0101213	0.439622	24	6.58936	9.89116	1.15e-06	8.36e-05	24	6.29	9.36818	0.667	0.0712	2.43643e-18	2.00653e-16	9.25479	0.541349	0.056732	5.60116	1.53117
ENSMUSG00000001440	Kpnb1	0.320467	1.04e-07	1.32e-05	2.52886	9.67e-10	6.77e-07	24	5.63e-11	7.28e-09	22.9228	26.4842	0.926264	circan_sine	2.39e-16	1.67e-14	0.000366	6.47e-06	24	20	0.268	6.47e-06	0.000366	24	22	0.268	0.0101589	0.439622	24	21.2063	12.0466	1.15e-06	8.36e-05	24	21.6	11.7622	0.265	0.0226	4.15993e-16	2.32745e-14	11.737	-0.265014	0.188948	20.3659	0.749572
ENSMUSG00000096546	Smlr1	0.340725	1.93e-05	0.000679742	5.66879	4.9e-09	1.28e-07	24	3.17e-13	1.11e-11	34.8808	38.4423	0.850879	circan_cosine2	2.49e-16	1.73e-14	0.00565	0.000628	24	6	0.285	0.000628	0.00565	24	8	0.285	0.0398887	0.446556	24	6.31356	10.3097	0.000291	0.0029	24	7.16	9.92612	0.376	0.0378	2.0419e-08	2.97409e-07	9.85219	0.360746	0.00697616	5.92614	1.02034
ENSMUSG00000025176	Hoga1	0.423592	3.82e-07	3.67e-05	8.31061	3.98e-12	8.21e-10	24	1.61e-11	1.56e-09	25.204	28.7655	0.915845	circan_triangular	2.51e-16	1.73e-14	0.000262	3.39e-06	24	8	0.26	3.39e-06	0.000262	24	10	0.26	0.0125517	0.439622	24	8.5336	12.723	7.64e-07	6.76e-05	24	9.27	12.3993	0.249	0.0201	1.087e-13	4.16461e-12	12.3823	0.27414	-0.174032	8.16057	0.775384
ENSMUSG00000054499	Dedd2	0.520536	3.84e-07	3.67e-05	8.64752	1.74e-12	5.43e-10	24	1.62e-11	1.56e-09	24.7701	28.3316	0.91794	circan_triangular	2.53e-16	1.74e-14	0.000677	2.13e-05	24	8	0.353	2.13e-05	0.000677	24	10	0.353	0.0122771	0.439622	24	8.48497	10.2936	4.23e-06	0.000167	24	9.24	9.81864	0.391	0.0399	2.68396e-15	1.34e-13	9.73541	0.324967	-0.276156	8.69052	0.919145
ENSMUSG00000040964	Arhgef10l	0.428611	1.37e-05	0.000539536	2.51356	3.81e-05	0.000337806	24	4.59e-13	1.45e-11	32.4278	35.9893	0.871297	circan_cosine2	2.56e-16	1.75e-14	0.0163	0.00291	24	2	0.457	0.00291	0.0163	24	4	0.457	0.0282775	0.439622	24	2.1749	10.3358	0.000856	0.00662	24	3.09	9.9213	0.444	0.0447	1.61305e-10	3.5759e-09	9.84969	0.320698	0.334702	2.91839	0.90707
ENSMUSG00000036822	Topors	0.236344	2e-05	0.000695446	6.33833	3.36e-10	1.35e-08	24	3.53e-13	1.2e-11	34.8207	38.3822	0.85142	circan_cosine2	2.85e-16	1.94e-14	0.00565	0.000628	24	6	0.229	0.000628	0.00565	24	8	0.229	0.0277503	0.439622	24	7.66421	10.0886	0.000208	0.00229	24	7.83	9.80824	0.236	0.024	4.42578e-08	5.99078e-07	9.72329	0.250748	-0.0610775	6.91264	0.709224
ENSMUSG00000022848	Dirc2	0.381465	1e-07	1.32e-05	0.749132	0.0104727	0.06953	24	7.53e-11	8.2e-09	23.0366	26.5981	0.925777	circan_sine	3.05e-16	2.07e-14	0.000502	1.19e-05	24	2	0.376	1.19e-05	0.000502	24	4	0.376	0.0102366	0.439622	24	2.00007	10.6188	2.07e-06	0.000114	24	3	10.2846	0.399	0.0388	1.57294e-16	9.62553e-15	10.2226	0.286336	0.274323	3.08183	0.809881
ENSMUSG00000008305	Tle1	0.360736	2.39e-05	0.000775838	6.1965	5.17e-10	1.91e-08	24	3.18e-13	1.11e-11	35.5193	39.0808	0.845003	circan_cosine2	3.07e-16	2.07e-14	0.00565	0.000628	24	4	0.349	0.000628	0.00565	24	6	0.349	0.0328551	0.439622	24	7.83938	11.2153	0.000243	0.00255	24	6.92	10.7823	0.48	0.0445	8.41698e-09	1.31976e-07	10.7427	0.368426	-0.0585066	6.60155	1.04207
ENSMUSG00000009646	Pla2g12b	0.420164	9.22e-08	1.25e-05	1.27554	8.77e-05	0.00170897	24	8.39e-11	9.06e-09	21.3665	24.9279	0.932593	circan_sine	3.12e-16	2.1e-14	0.000677	2.13e-05	24	0	0.419	2.13e-05	0.000677	24	2	0.419	0.00919631	0.439622	24	2.00007	11.0279	3.23e-06	0.000148	24	2	10.6256	0.444	0.0418	1.74643e-18	1.47976e-16	10.5764	0.128154	0.413387	1.14826	0.362473
ENSMUSG00000026272	Agxt	0.548164	1.83e-07	1.83e-05	0.292541	0.230508	0.716149	24	4.35e-11	6.07e-09	23.2819	26.8434	0.924717	circan_sine	3.21e-16	2.15e-14	0.000502	1.19e-05	24	4	0.513	1.19e-05	0.000502	24	6	0.513	0.0104078	0.439622	24	4.99097	13.5134	2.1e-06	0.000114	24	5.5	13.041	0.642	0.0492	2.04367e-19	2.01216e-17	13.0336	0.532508	0.165607	4.84831	1.50616
ENSMUSG00000020003	Pex7	0.288427	4.36e-07	4.05e-05	8.3595	4.05e-12	8.21e-10	24	1.87e-11	1.76e-09	25.4716	29.0331	0.914526	circan_triangular	3.29e-16	2.19e-14	0.000677	2.13e-05	24	8	0.215	2.13e-05	0.000677	24	10	0.215	0.0121008	0.439622	24	8.76954	11.546	4.18e-06	0.000167	24	9.38	11.3013	0.201	0.0178	3.93171e-12	1.16851e-10	11.267	0.183065	-0.134003	8.4136	0.517786
ENSMUSG00000038459	Abhd17c	0.3438	1.3e-07	1.49e-05	0.566142	0.0393792	0.192059	24	6.3e-11	7.48e-09	23.3292	26.8907	0.924511	circan_sine	3.31e-16	2.19e-14	0.000187	1.71e-06	24	2	0.284	1.71e-06	0.000187	24	4	0.284	0.0104415	0.439622	24	3.98372	11.3016	3.36e-07	4.56e-05	24	3.99	10.9952	0.373	0.0339	4.19857e-16	2.34163e-14	10.9558	0.300212	0.18957	3.84864	0.849127
ENSMUSG00000035992	Fnip1	0.654411	4.52e-07	4.17e-05	8.13995	7.93e-12	1.25e-09	24	1.96e-11	1.82e-09	25.7147	29.2762	0.913309	circan_triangular	3.56e-16	2.35e-14	0.000914	3.71e-05	24	6	0.441	3.71e-05	0.000914	24	8	0.441	0.0125881	0.439622	24	8.51482	10.3965	7.27e-06	0.00023	24	8.26	9.77371	0.542	0.0555	3.05401e-17	2.09431e-15	9.69044	0.461118	-0.275185	8.05519	1.30424
ENSMUSG00000068391	Chrac1	0.213867	2.55e-05	0.000806614	6.21281	5.45e-10	2e-08	24	3.58e-13	1.21e-11	35.6506	39.2121	0.843763	circan_cosine2	3.68e-16	2.42e-14	0.00171	0.000104	24	6	0.203	0.000104	0.00171	24	8	0.203	0.0357885	0.440133	24	8.23792	9.15284	5.01e-05	0.000826	24	8.12	8.94989	0.141	0.0158	2.85315e-06	2.52176e-05	8.79703	0.237119	-0.0244707	6.39281	0.670674
ENSMUSG00000035770	Dync1li2	0.149362	1.85e-05	0.000663237	5.52574	1.46e-08	3.22e-07	24	5.01e-13	1.55e-11	34.462	38.0235	0.854601	circan_cosine2	3.72e-16	2.43e-14	0.0042	0.000412	24	6	0.124	0.000412	0.0042	24	8	0.124	0.0456956	0.45376	24	6.21261	10.1213	0.000224	0.0024	24	7.11	9.96498	0.158	0.0159	4.23592e-05	0.000270976	9.88682	0.156368	0.0143435	5.6506	0.442275
ENSMUSG00000034245	Hdac11	0.379618	2.64e-05	0.000815073	6.20233	5.81e-10	2.09e-08	24	3.67e-13	1.22e-11	35.7451	39.3066	0.842865	circan_cosine2	3.9e-16	2.53e-14	0.00745	0.000943	24	6	0.373	0.000943	0.00745	24	8	0.373	0.0382071	0.444764	24	7.08119	10.9798	0.000405	0.00375	24	7.54	10.5038	0.389	0.0371	1.21976e-08	1.85639e-07	10.4569	0.387246	-0.0191591	6.18883	1.0953
ENSMUSG00000025229	Pitx3	2.03034	1.07e-07	1.32e-05	1.75083	5.24e-07	4.55e-05	24	9.12e-11	9.76e-09	21.3114	24.8729	0.932806	circan_sine	3.91e-16	2.53e-14	0.000677	2.13e-05	24	22	2.02	2.13e-05	0.000677	24	0	2.02	0.00916538	0.439622	24	21.9999	9.82858	3.22e-06	0.000148	24	23	7.81411	2.06	0.264	2.77296e-19	2.65602e-17	7.37513	-0.530118	2.5694	23.2228	1.4994
ENSMUSG00000085148	Mir22hg	0.466216	1.92e-05	0.00067821	6.45573	3.16e-10	1.28e-08	24	5.12e-13	1.57e-11	34.4248	37.9863	0.854927	circan_cosine2	3.95e-16	2.54e-14	0.00745	0.000943	24	6	0.451	0.000943	0.00745	24	8	0.451	0.0415424	0.449497	24	8.84855	11.5751	0.000437	0.00396	24	8.42	11.0365	0.299	0.0271	1.6813e-08	2.4796e-07	11.0123	0.481642	-0.0700915	6.55199	1.36229
ENSMUSG00000032633	Flcn	0.954294	2.15e-05	0.0116147	6.54985	8.78e-12	1.17e-09	24	4.59e-13	1.1e-09	11.2279	15.6797	0.968191	circan_damp	3.96e-16	2.54e-14	0.000101	3.76e-07	24	6	0.761	3.76e-07	0.000101	24	8	0.761	0.00554522	0.439622	24	6.47811	10.9722	4.37e-08	1.84e-05	24	7.24	10.0985	0.782	0.0775	5.58991e-45	1.09463e-41	10.0285	0.86232	-0.0978938	6.43178	2.43901
ENSMUSG00000029613	Eif2ak1	0.20429	4.86e-07	4.36e-05	7.64951	4.5e-11	4.31e-09	24	2.12e-11	1.92e-09	25.7414	29.3029	0.913174	circan_triangular	4.13e-16	2.64e-14	0.000502	1.19e-05	24	6	0.138	1.19e-05	0.000502	24	8	0.138	0.0128894	0.439622	24	7.50482	10.7419	2.57e-06	0.000129	24	7.75	10.5787	0.178	0.0168	1.575e-08	2.33651e-07	10.5251	0.147554	-0.0694199	7.67971	0.417346
ENSMUSG00000020614	Fam20a	0.341877	1.27e-05	0.000518797	2.64748	2.75e-05	0.00025106	24	8.26e-13	2.3e-11	31.9109	35.4724	0.875201	circan_cosine2	4.21e-16	2.68e-14	0.0163	0.00291	24	2	0.36	0.00291	0.0163	24	4	0.36	0.0435001	0.452215	24	21.9999	10.3246	0.00126	0.00887	24	1	10.2465	0.284	0.0278	8.81964e-08	1.13045e-06	10.1884	0.230707	0.271387	2.6912	0.652539
ENSMUSG00000037686	Aspg	0.603734	4.98e-07	4.39e-05	6.95426	7.39e-10	3.18e-08	24	2.19e-11	1.94e-09	24.5023	28.0637	0.919205	circan_triangular	4.36e-16	2.76e-14	0.000187	1.71e-06	24	6	0.429	1.71e-06	0.000187	24	8	0.429	0.0115641	0.439622	24	6.61012	13.9529	3.7e-07	4.7e-05	24	7.31	13.4247	0.513	0.0382	5.36006e-18	4.21722e-16	13.4182	0.475394	-0.10291	6.8143	1.34462
ENSMUSG00000032612	Usp4	0.140867	1.67e-05	0.000625031	5.43859	2.86e-08	5.56e-07	24	6.62e-13	1.9e-11	33.9949	37.5564	0.858633	circan_cosine2	4.42e-16	2.79e-14	0.00231	0.000167	24	4	0.121	0.000167	0.00231	24	6	0.121	0.0479167	0.458904	24	6.33865	11.4878	0.000102	0.00136	24	6.17	11.3451	0.219	0.0193	3.01854e-05	0.000202354	11.3117	0.141971	0.020802	5.44428	0.401555
ENSMUSG00000002797	Ggct	0.435371	1.06e-07	1.32e-05	2.05394	3.13e-08	6.32e-06	24	1.07e-10	1.09e-08	22.4878	26.0493	0.928092	circan_sine	4.54e-16	2.85e-14	0.000914	3.71e-05	24	22	0.414	3.71e-05	0.000914	24	0	0.414	0.00987157	0.439622	24	21.9999	8.68838	5.79e-06	0.0002	24	23	8.30904	0.417	0.0502	1.59002e-16	9.69639e-15	8.06727	-0.233259	0.45381	22.1865	0.659755
ENSMUSG00000021884	Hacl1	0.82722	1.07e-07	1.32e-05	2.11594	1.9e-08	4.17e-06	24	1.09e-10	1.1e-08	22.745	26.3064	0.927017	circan_sine	4.64e-16	2.9e-14	0.000502	1.19e-05	24	20	0.81	1.19e-05	0.000502	24	22	0.81	0.0100396	0.439622	24	21.9999	11.5408	2.03e-06	0.000113	24	22	10.8054	0.844	0.0781	1.30411e-21	1.72809e-19	10.7744	-0.44092	0.726414	21.9162	1.24711
ENSMUSG00000021460	Auh	0.328128	5.15e-07	4.48e-05	8.87275	1.57e-12	5.1e-10	24	2.27e-11	1.99e-09	25.0148	28.5763	0.916765	circan_triangular	4.67e-16	2.91e-14	0.000677	2.13e-05	24	8	0.25	2.13e-05	0.000677	24	10	0.25	0.0101095	0.439622	24	7.6296	10.7382	3.53e-06	0.000152	24	8.81	10.5206	0.261	0.0248	8.41599e-14	3.33311e-12	10.4659	0.186128	-0.198991	9.12753	0.52645
ENSMUSG00000030364	Clec2h	1.29684	2.72e-05	0.000825962	6.2839	5.28e-10	1.94e-08	24	4.58e-13	1.45e-11	35.6738	39.2353	0.843543	circan_cosine2	4.98e-16	3.09e-14	0.0126	0.00203	24	6	1.25	0.00203	0.0126	24	8	1.25	0.0412238	0.448206	24	6.62172	10.6467	0.000868	0.00669	24	7.31	9.05777	1.21	0.134	7.96955e-09	1.26195e-07	9.02009	1.35814	-0.132496	6.37147	3.84139
ENSMUSG00000105076	A930003O13Rik	0.243065	2.65e-05	0.000815073	1.74965	0.00336908	0.0190664	24	4.81e-13	1.51e-11	34.6518	38.2133	0.852927	circan_cosine2	5.07e-16	3.13e-14	0.00231	0.000167	24	0	0.213	0.000167	0.00231	24	2	0.213	0.0338733	0.439622	24	2.00007	5.57583	7.42e-05	0.00108	24	2	5.28323	0.24	0.0454	0.000273293	0.00138754	2.1508	0.528132	1.08866	1.72526	1.49378
ENSMUSG00000026389	Steap3	0.537786	1.29e-07	1.49e-05	1.56331	4.65e-06	0.000208029	24	1.06e-10	1.09e-08	21.4998	25.0613	0.932073	circan_sine	5.45e-16	3.35e-14	0.00125	6.27e-05	24	0	0.5	6.27e-05	0.00125	24	2	0.5	0.00927201	0.439622	24	21.9999	10.4786	8.93e-06	0.000265	24	24	10.0241	0.538	0.0536	8.76995e-20	9.2001e-18	9.95285	0.00588598	0.565359	0.0397658	0.0166481
ENSMUSG00000027801	Tm4sf4	0.375409	2.66e-05	0.000816405	5.64409	8.77e-09	2.08e-07	24	5.25e-13	1.59e-11	35.593	39.1545	0.844308	circan_cosine2	5.56e-16	3.4e-14	0.00125	6.27e-05	24	6	0.27	6.27e-05	0.00125	24	8	0.27	0.0451357	0.45376	24	6.29531	11.7511	3.9e-05	0.000699	24	7.15	11.3251	0.414	0.0366	1.99892e-08	2.91631e-07	11.3015	0.397867	0.00136557	5.98689	1.12534
ENSMUSG00000025220	Mgea5	0.453352	5.66e-07	4.71e-05	6.69319	2.6e-09	8.8e-08	24	2.53e-11	2.12e-09	24.0353	27.5968	0.921362	circan_triangular	5.69e-16	3.47e-14	0.000187	1.71e-06	24	6	0.332	1.71e-06	0.000187	24	8	0.332	0.0110372	0.439622	24	6.91639	10.9407	3.54e-07	4.65e-05	24	7.46	10.525	0.412	0.0391	2.50279e-16	1.46057e-14	10.4723	0.383709	-0.0557582	6.5512	1.08529
ENSMUSG00000020130	Tbc1d15	0.47313	5.68e-07	4.71e-05	7.75659	3.65e-11	3.7e-09	24	2.54e-11	2.12e-09	26.2046	29.7661	0.9108	circan_triangular	5.73e-16	3.48e-14	0.000914	3.71e-05	24	6	0.315	3.71e-05	0.000914	24	8	0.315	0.0130719	0.439622	24	7.97924	10.874	7.53e-06	0.000238	24	7.99	10.5189	0.368	0.0349	4.53135e-14	1.87027e-12	10.4665	0.337198	-0.168221	7.76758	0.95374
ENSMUSG00000034917	Tjp3	1.01083	1.2e-07	1.43e-05	2.13022	1.93e-08	4.17e-06	24	1.24e-10	1.2e-08	23.0853	26.6468	0.925568	circan_sine	5.94e-16	3.59e-14	0.000677	2.13e-05	24	20	0.829	2.13e-05	0.000677	24	22	0.829	0.0102702	0.439622	24	21.2993	11.1516	3.58e-06	0.000154	24	21.6	10.3878	1.11	0.106	8.73384e-21	1.06091e-18	10.3503	-0.563193	0.885529	21.8363	1.59295
ENSMUSG00000024259	Slc25a46	0.22532	5.92e-07	4.77e-05	6.58294	4.41e-09	1.35e-07	24	2.66e-11	2.16e-09	23.7791	27.3406	0.92252	circan_triangular	6.25e-16	3.76e-14	0.000502	1.19e-05	24	6	0.17	1.19e-05	0.000502	24	8	0.17	0.0117489	0.439622	24	6.8676	10.4553	2.35e-06	0.000123	24	7.43	10.2468	0.214	0.0209	4.97214e-10	1.00377e-08	10.1809	0.194188	-0.0242986	6.47549	0.549246
ENSMUSG00000039956	Mrap	0.639639	1.43e-07	1.58e-05	2.35711	4.23e-09	1.74e-06	24	1.19e-10	1.16e-08	23.8949	27.4564	0.921999	circan_sine	6.78e-16	4.06e-14	0.000132	8.21e-07	24	20	0.563	8.21e-07	0.000132	24	22	0.563	0.0108593	0.439622	24	21.9999	11.485	1.74e-07	3.26e-05	24	22	10.9297	0.584	0.0534	5.47453e-19	4.99913e-17	10.8964	-0.464932	0.45629	20.9642	1.31503
ENSMUSG00000040746	Rnf167	0.30272	2.83e-07	2.4e-05	0.222713	0.360205	0.972409	24	6.14e-11	7.44e-09	24.1431	27.7046	0.920869	circan_sine	6.87e-16	4.1e-14	0.000366	6.47e-06	24	4	0.283	6.47e-06	0.000366	24	6	0.283	0.0110521	0.439622	24	6.33443	10.7485	1.25e-06	8.65e-05	24	6.17	10.441	0.422	0.0404	3.99638e-14	1.66901e-12	10.3841	0.305357	0.0702197	5.13663	0.86368
ENSMUSG00000042487	Leo1	0.628597	1.32e-07	1.49e-05	2.19404	1.28e-08	3.04e-06	24	1.33e-10	1.27e-08	23.4859	27.0474	0.923824	circan_sine	6.95e-16	4.13e-14	0.000187	1.71e-06	24	20	0.537	1.71e-06	0.000187	24	22	0.537	0.0105543	0.439622	24	21.9999	9.82819	3.39e-07	4.56e-05	24	22	9.29447	0.628	0.0676	2.51294e-18	2.05037e-16	9.17837	-0.394263	0.544296	21.6055	1.11514
ENSMUSG00000052707	Tnrc6a	0.207241	3.11e-05	0.00089927	6.31417	6.07e-10	2.15e-08	24	5.96e-13	1.76e-11	35.9268	39.4883	0.841119	circan_cosine2	7.32e-16	4.33e-14	0.00313	0.000265	24	6	0.196	0.000265	0.00313	24	8	0.196	0.0391405	0.44627	24	8.84959	10.5921	0.000129	0.00162	24	8.42	10.377	0.132	0.0127	1.90433e-06	1.75441e-05	10.3185	0.215027	-0.0314904	6.55544	0.608189
ENSMUSG00000028329	Xpa	0.260966	3.63e-05	0.000993965	6.14476	1.01e-09	3.32e-08	24	5.17e-13	1.58e-11	36.572	40.1335	0.83475	circan_cosine2	7.41e-16	4.37e-14	0.00565	0.000628	24	4	0.249	0.000628	0.00565	24	6	0.249	0.0408931	0.44803	24	5.81631	9.47218	0.000297	0.00295	24	5.91	9.21764	0.226	0.0246	5.93831e-07	6.1708e-06	9.09246	0.283035	0.0138374	5.8134	0.800543
ENSMUSG00000061455	Stx17	0.302148	6.57e-07	5.09e-05	8.4176	5.6e-12	9.79e-10	24	3e-11	2.34e-09	26.3945	29.9559	0.909807	circan_triangular	7.78e-16	4.56e-14	0.000262	3.39e-06	24	8	0.185	3.39e-06	0.000262	24	10	0.185	0.0140697	0.439622	24	9.36532	10.143	8.51e-07	6.99e-05	24	9.68	9.86232	0.186	0.0188	2.57463e-10	5.5067e-09	9.77865	0.203913	-0.140623	8.30606	0.576754
ENSMUSG00000059495	Arhgef12	0.355198	6.57e-07	5.09e-05	7.69696	5.35e-11	4.86e-09	24	3.01e-11	2.34e-09	26.5102	30.0717	0.909196	circan_triangular	7.79e-16	4.56e-14	0.00231	0.000167	24	6	0.204	0.000167	0.00231	24	8	0.204	0.0138501	0.439622	24	7.55983	11.5998	3.24e-05	0.000611	24	7.78	11.3014	0.34	0.0301	2.52979e-12	7.75391e-11	11.2681	0.24906	-0.126734	7.79795	0.704447
ENSMUSG00000055401	Fbxo6	0.419236	1.43e-07	1.58e-05	1.2017	0.000266349	0.00404932	24	1.42e-10	1.31e-08	22.726	26.2875	0.927097	circan_sine	7.99e-16	4.66e-14	0.000262	3.39e-06	24	0	0.393	3.39e-06	0.000262	24	2	0.393	0.010027	0.439622	24	2.00007	10.5164	6.18e-07	5.85e-05	24	2	10.1138	0.446	0.0441	9.42529e-18	7.19097e-16	10.045	0.157093	0.409829	1.39817	0.444326
ENSMUSG00000075704	Txnrd2	0.217595	3.92e-05	0.00105498	5.97066	2.05e-09	6.04e-08	24	5.2e-13	1.59e-11	36.8513	40.4128	0.831904	circan_cosine2	8.04e-16	4.67e-14	0.00313	0.000265	24	6	0.199	0.000265	0.00313	24	8	0.199	0.041029	0.44803	24	6.53616	10.5648	0.000135	0.00166	24	7.27	10.318	0.225	0.0218	1.39567e-06	1.326e-05	10.2576	0.223908	-0.00375901	6.06412	0.633307
ENSMUSG00000025907	Rb1cc1	0.341581	6.84e-07	5.25e-05	8.19732	1.08e-11	1.52e-09	24	3.15e-11	2.43e-09	26.6782	30.2397	0.908302	circan_triangular	8.47e-16	4.9e-14	0.00171	0.000104	24	8	0.237	0.000104	0.00171	24	10	0.237	0.0130866	0.439622	24	8.68919	10.3509	1.97e-05	0.000435	24	9.34	10.0615	0.241	0.024	4.35739e-12	1.27793e-10	9.98836	0.22674	-0.155971	8.30156	0.641318
ENSMUSG00000048186	Bend7	0.434913	6.88e-07	5.25e-05	8.59688	3.83e-12	8.21e-10	24	3.17e-11	2.43e-09	26.26	29.8215	0.910511	circan_triangular	8.59e-16	4.95e-14	0.00125	6.27e-05	24	8	0.291	6.27e-05	0.00125	24	10	0.291	0.0139542	0.439622	24	7.99555	8.54098	1.31e-05	0.000336	24	9	8.1968	0.304	0.037	1.04961e-11	2.86352e-10	7.93563	0.315736	-0.250957	8.56525	0.893038
ENSMUSG00000034832	Tet3	0.31967	2.27e-05	0.000759371	6.54683	4.26e-10	1.63e-08	24	9.69e-13	2.59e-11	34.5516	38.1131	0.853814	circan_cosine2	8.65e-16	4.96e-14	0.00565	0.000628	24	6	0.327	0.000628	0.00565	24	8	0.327	0.0472212	0.458686	24	8.53411	9.90613	0.000339	0.00326	24	8.27	9.50251	0.245	0.0258	2.48122e-07	2.82669e-06	9.40265	0.335699	-0.0612495	6.68934	0.949501
ENSMUSG00000038751	Ptk6	0.802957	1.52e-07	1.66e-05	1.98263	8.32e-08	1.24e-05	24	1.56e-10	1.39e-08	23.0584	26.6199	0.925683	circan_sine	9.28e-16	5.29e-14	0.000502	1.19e-05	24	22	0.755	1.19e-05	0.000502	24	0	0.755	0.0102516	0.439622	24	21.9999	7.02123	2.07e-06	0.000114	24	23	6.18218	0.774	0.125	7.06128e-20	7.45197e-18	4.833	-0.666951	1.52047	22.421	1.88642
ENSMUSG00000025764	Jade1	0.841129	7.14e-07	5.39e-05	7.46337	1.41e-10	9.61e-09	24	3.31e-11	2.51e-09	26.4421	30.0036	0.909556	circan_triangular	9.29e-16	5.29e-14	0.000187	1.71e-06	24	6	0.591	1.71e-06	0.000187	24	8	0.591	0.0141377	0.439622	24	6.83589	10.5683	4.47e-07	5.06e-05	24	7.42	9.85661	0.77	0.0781	1.39404e-18	1.19265e-16	9.78312	0.647769	-0.26463	7.48142	1.83217
ENSMUSG00000032757	Bet1	0.374364	1.66e-07	1.78e-05	2.32516	6.21e-09	2.07e-06	24	1.49e-10	1.36e-08	24.2402	27.8017	0.920423	circan_sine	9.69e-16	5.5e-14	0.000187	1.71e-06	24	20	0.345	1.71e-06	0.000187	24	22	0.345	0.0111292	0.439622	24	20.7325	11.6329	3.57e-07	4.65e-05	24	21.4	11.3357	0.394	0.0347	6.27139e-16	3.38003e-14	11.3045	-0.263974	0.280857	21.1183	0.746631
ENSMUSG00000020300	Cpeb4	0.355717	4.05e-05	0.00107786	2.09013	0.000581378	0.00401634	24	6.6e-13	1.9e-11	35.7777	39.3392	0.842552	circan_cosine2	1.05e-15	5.91e-14	0.0042	0.000412	24	0	0.346	0.000412	0.0042	24	2	0.346	0.0359922	0.440133	24	2.00007	10.8127	0.00018	0.00205	24	2	10.4477	0.346	0.0331	1.45522e-08	2.16979e-07	10.397	0.185712	0.322208	1.9972	0.525273
ENSMUSG00000033628	Pik3c3	0.268581	4.26e-05	0.00111852	6.12803	1.3e-09	4.16e-08	24	6.33e-13	1.84e-11	36.9719	40.5334	0.830659	circan_cosine2	1.06e-15	5.94e-14	0.00231	0.000167	24	6	0.265	0.000167	0.00231	24	8	0.265	0.0421073	0.450663	24	6.86779	9.56197	9.07e-05	0.00124	24	7.43	9.26749	0.234	0.0253	5.61841e-07	5.87648e-06	9.14676	0.288474	0.014373	5.80984	0.815928
ENSMUSG00000062761	Zfp512	0.236603	3.05e-05	0.000896439	1.6019	0.00961083	0.0472957	24	8.99e-13	2.47e-11	34.7774	38.3389	0.851808	circan_cosine2	1.07e-15	5.99e-14	0.00313	0.000265	24	0	0.206	0.000265	0.00313	24	2	0.206	0.0394653	0.446556	24	2.00007	8.89561	0.00013	0.00162	24	2	8.66639	0.239	0.0276	4.17292e-06	3.56316e-05	8.48132	0.100126	0.245617	1.47855	0.283198
ENSMUSG00000069806	Cacng7	0.393268	1.62e-07	1.75e-05	2.00297	7.46e-08	1.13e-05	24	1.69e-10	1.44e-08	23.3023	26.8638	0.924628	circan_sine	1.07e-15	5.99e-14	0.000914	3.71e-05	24	22	0.337	3.71e-05	0.000914	24	0	0.337	0.0104223	0.439622	24	21.9999	6.95496	6.09e-06	0.000207	24	23	6.49862	0.369	0.0567	9.97673e-12	2.72604e-10	5.54267	-0.299998	0.63299	22.3095	0.848523
ENSMUSG00000104204	Gm37397	0.347869	1.76e-07	1.83e-05	2.329	6.42e-09	2.07e-06	24	1.57e-10	1.39e-08	24.3758	27.9373	0.919795	circan_sine	1.08e-15	6.01e-14	0.000914	3.71e-05	24	20	0.314	3.71e-05	0.000914	24	22	0.314	0.0112385	0.439622	24	22	6.63281	6.54e-06	0.000216	24	22	6.29184	0.31	0.0492	3.04171e-09	5.26076e-08	5.1616	-0.475317	0.48539	21.0401	1.3444
ENSMUSG00000027198	Ext2	0.269955	1.67e-07	1.78e-05	1.21774	0.000253398	0.00387719	24	1.67e-10	1.44e-08	23.0371	26.5986	0.925775	circan_sine	1.09e-15	6.05e-14	0.000366	6.47e-06	24	0	0.259	6.47e-06	0.000366	24	2	0.259	0.010237	0.439622	24	2.00007	10.3987	1.16e-06	8.36e-05	24	2	10.1599	0.289	0.0285	7.86649e-14	3.15089e-12	10.091	0.0970349	0.2647	1.34214	0.274456
ENSMUSG00000032715	Trib3	1.6253	7.73e-07	5.76e-05	6.58977	5.75e-09	1.66e-07	24	3.63e-11	2.71e-09	24.4611	28.0226	0.919397	circan_triangular	1.1e-15	6.05e-14	0.000101	3.76e-07	24	6	1.03	3.76e-07	0.000101	24	8	1.03	0.0142491	0.439622	24	6.46861	9.40859	1.07e-07	2.66e-05	24	7.23	7.88287	1.55	0.197	4.14343e-21	5.21599e-19	7.55021	1.70095	-0.21334	6.47659	4.81102
ENSMUSG00000037706	Cd81	0.158291	3.36e-05	0.000943802	2.35959	0.000142731	0.0011251	24	8.5e-13	2.35e-11	34.9606	38.5221	0.850159	circan_cosine2	1.12e-15	6.14e-14	0.00231	0.000167	24	2	0.151	0.000167	0.00231	24	4	0.151	0.0318587	0.439622	24	2.00007	12.9409	7.01e-05	0.00105	24	3	12.7835	0.165	0.0129	9.71574e-07	9.61428e-06	12.7677	0.109993	0.121934	2.80352	0.311108
ENSMUSG00000022957	Itsn1	0.324968	1.69e-07	1.78e-05	1.974	1e-07	1.42e-05	24	1.75e-10	1.46e-08	23.2818	26.8433	0.924718	circan_sine	1.15e-15	6.32e-14	0.000914	3.71e-05	24	22	0.3	3.71e-05	0.000914	24	0	0.3	0.0104078	0.439622	24	21.9999	10.2222	6.08e-06	0.000207	24	23	9.99799	0.325	0.0325	1.09842e-14	5.00504e-13	9.92227	-0.133013	0.316772	22.4815	0.376217
ENSMUSG00000027810	Eif2a	0.267017	8.11e-07	5.85e-05	7.97747	2.6e-11	2.82e-09	24	3.83e-11	2.77e-09	27.1406	30.7021	0.905792	circan_triangular	1.21e-15	6.62e-14	0.000914	3.71e-05	24	8	0.15	3.71e-05	0.000914	24	10	0.15	0.013739	0.439622	24	9.34041	10.4989	7.89e-06	0.000245	24	9.67	10.2597	0.145	0.0142	8.9449e-10	1.70981e-08	10.1948	0.189438	-0.0976858	7.81856	0.535811
ENSMUSG00000031782	Coq9	0.107565	3.35e-05	0.000943802	5.56914	2.12e-08	4.33e-07	24	9.35e-13	2.51e-11	35.986	39.5474	0.840547	circan_cosine2	1.22e-15	6.64e-14	0.0042	0.000412	24	6	0.0913	0.000412	0.0042	24	8	0.0913	0.0532874	0.471135	24	6.43653	11.926	0.000257	0.00265	24	7.22	11.807	0.131	0.0111	0.000166594	0.000894321	11.7806	0.108589	-0.000699022	6.02459	0.307135
ENSMUSG00000040525	Cblc	0.393884	4.35e-05	0.00113532	5.78221	6.35e-09	1.6e-07	24	7.29e-13	2.06e-11	36.9789	40.5403	0.830588	circan_cosine2	1.24e-15	6.7e-14	0.00745	0.000943	24	4	0.32	0.000943	0.00745	24	6	0.32	0.0455184	0.45376	24	6.33417	10.1663	0.000474	0.00421	24	6.17	9.70547	0.542	0.0558	2.63448e-08	3.74135e-07	9.62286	0.42076	0.023615	5.78584	1.19009
ENSMUSG00000042500	Ago4	0.435554	8.22e-07	5.87e-05	3.128	0.000388937	0.0022345	24	3.89e-11	2.79e-09	26.151	29.7124	0.911078	circan_triangular	1.25e-15	6.73e-14	0.000132	8.21e-07	24	2	0.274	8.21e-07	0.000132	24	4	0.274	0.0164305	0.439622	24	3.45691	7.79499	2.58e-07	4e-05	24	3.73	7.49556	0.381	0.0509	1.4858e-09	2.70794e-08	7.06197	0.339493	0.282443	3.34941	0.960232
ENSMUSG00000041261	Car8	0.295985	3.97e-05	0.00106625	6.30613	8.45e-10	2.84e-08	24	8.16e-13	2.28e-11	36.529	40.0904	0.835183	circan_cosine2	1.26e-15	6.8e-14	0.0341	0.00795	24	6	0.294	0.00795	0.0341	24	8	0.294	0.0475586	0.458904	24	8.34967	11.9012	0.00336	0.0187	24	8.17	11.5695	0.196	0.017	3.47145e-07	3.84785e-06	11.5456	0.300628	-0.00773267	6.09823	0.850305
ENSMUSG00000059714	Flot1	0.345492	3.09e-05	0.000898516	6.48385	5.94e-10	2.12e-08	24	1.09e-12	2.88e-11	35.4818	39.0433	0.845355	circan_cosine2	1.31e-15	7.02e-14	0.00231	0.000167	24	6	0.338	0.000167	0.00231	24	8	0.338	0.0305211	0.439622	24	8.14832	10.4321	6.74e-05	0.00102	24	8.07	10.0237	0.321	0.032	2.51485e-09	4.40574e-08	9.95468	0.365044	-0.120084	7.21393	1.0325
ENSMUSG00000048271	Rbm33	0.694314	8.52e-07	5.96e-05	7.70006	7.14e-11	5.93e-09	24	4.06e-11	2.85e-09	27.1367	30.6982	0.905813	circan_triangular	1.35e-15	7.19e-14	0.00171	0.000104	24	6	0.5	0.000104	0.00171	24	8	0.5	0.0131578	0.439622	24	8.395	11.1873	1.98e-05	0.000435	24	8.2	10.6047	0.493	0.0465	1.74142e-16	1.04747e-14	10.5601	0.508754	-0.212038	7.50836	1.43897
ENSMUSG00000039349	C130074G19Rik	0.298883	3.22e-07	2.63e-05	0.424219	0.119529	0.448714	24	1.15e-10	1.15e-08	25.0541	28.6156	0.916575	circan_sine	1.44e-15	7.64e-14	0.000914	3.71e-05	24	4	0.26	3.71e-05	0.000914	24	6	0.26	0.0118146	0.439622	24	5.0495	13.1457	6.85e-06	0.000222	24	5.52	12.8647	0.349	0.0271	1.66935e-14	7.3921e-13	12.8506	0.275314	0.125301	4.36858	0.778705
ENSMUSG00000045136	Tubb2b	1.57958	2.12e-07	2.05e-05	1.62164	3.88e-06	0.000181136	24	1.85e-10	1.53e-08	22.7285	26.29	0.927086	circan_sine	1.52e-15	8.05e-14	0.000677	2.13e-05	24	22	1.53	2.13e-05	0.000677	24	0	1.53	0.0100287	0.439622	24	21.9999	7.64943	3.5e-06	0.000152	24	23	6.28216	1.63	0.259	8.96779e-13	2.98204e-11	4.66539	-0.156601	3.39804	23.8241	0.442934
ENSMUSG00000091968	Gm17115	0.544187	9.14e-07	6.26e-05	7.55106	1.34e-10	9.3e-09	24	4.4e-11	3.02e-09	27.1508	30.7123	0.905736	circan_triangular	1.56e-15	8.2e-14	0.000502	1.19e-05	24	6	0.356	1.19e-05	0.000502	24	8	0.356	0.0149756	0.439622	24	6.78202	6.31396	2.96e-06	0.00014	24	7.39	5.86788	0.491	0.0837	2.12437e-11	5.51397e-10	4.17784	0.985797	-0.463112	7.67756	2.78826
ENSMUSG00000001156	Mxd1	0.390047	9.13e-07	6.26e-05	8.78868	3.58e-12	8.21e-10	24	4.4e-11	3.02e-09	26.5872	30.1487	0.908787	circan_triangular	1.56e-15	8.2e-14	0.000187	1.71e-06	24	8	0.255	1.71e-06	0.000187	24	10	0.255	0.0162546	0.439622	24	9.76347	8.38467	5.1e-07	5.36e-05	24	9.88	8.01488	0.239	0.0299	1.27303e-09	2.35919e-08	7.71774	0.284156	-0.234834	8.63808	0.803716
ENSMUSG00000028245	Nsmaf	0.285708	9.16e-07	6.26e-05	6.58875	6.97e-09	1.94e-07	24	4.41e-11	3.02e-09	24.8758	28.4373	0.917434	circan_triangular	1.57e-15	8.21e-14	8.1e-05	1.62e-07	24	6	0.183	1.62e-07	8.1e-05	24	8	0.183	0.0139156	0.439622	24	6.39053	9.50345	4.72e-08	1.84e-05	24	7.2	9.25981	0.245	0.0264	6.43923e-10	1.27798e-08	9.13495	0.256689	-0.0366864	6.54225	0.726027
ENSMUSG00000031969	Acad8	0.245382	9.29e-07	6.3e-05	4.34042	3.09e-06	3.18e-05	24	4.49e-11	3.05e-09	27.3085	30.87	0.904862	circan_triangular	1.61e-15	8.43e-14	0.00313	0.000265	24	2	0.14	0.000265	0.00313	24	4	0.14	0.0141734	0.439622	24	5.11479	11.3608	5.07e-05	0.000832	24	4.56	11.181	0.215	0.0192	3.08938e-10	6.52844e-09	11.1439	0.17812	0.0810181	4.36944	0.5038
ENSMUSG00000052906	Ubxn8	0.25925	9.34e-07	6.3e-05	8.77023	3.81e-12	8.21e-10	24	4.51e-11	3.05e-09	26.6789	30.2404	0.908298	circan_triangular	1.63e-15	8.49e-14	0.000132	8.21e-07	24	8	0.168	8.21e-07	0.000132	24	10	0.168	0.0150685	0.439622	24	9.49526	10.3273	2.38e-07	3.86e-05	24	9.75	10.0966	0.171	0.017	3.21516e-09	5.539e-08	10.0246	0.159304	-0.137642	8.72185	0.450579
ENSMUSG00000030806	Stx1b	0.804145	2.25e-07	2.09e-05	1.63846	3.42e-06	0.000164994	24	1.98e-10	1.61e-08	22.8867	26.4482	0.926417	circan_sine	1.72e-15	8.91e-14	0.000262	3.39e-06	24	22	0.67	3.39e-06	0.000262	24	0	0.67	0.0101345	0.439622	24	21.9999	8.15836	6.25e-07	5.85e-05	24	23	7.53246	0.828	0.11	9.05922e-20	9.44732e-18	7.09601	-0.0672318	1.04584	23.7548	0.19016
ENSMUSG00000053617	Sh3pxd2a	0.656442	2.26e-07	2.09e-05	1.67434	2.36e-06	0.000127961	24	2.01e-10	1.63e-08	22.9532	26.5147	0.926134	circan_sine	1.76e-15	9.08e-14	0.000914	3.71e-05	24	22	0.539	3.71e-05	0.000914	24	0	0.539	0.0101796	0.439622	24	21.9999	10.8333	5.96e-06	0.000205	24	23	10.2484	0.667	0.0651	2.03549e-20	2.3601e-18	10.1914	-0.0655985	0.681995	23.6337	0.185541
ENSMUSG00000026278	Bok	0.50857	2.17e-07	2.08e-05	1.2898	0.000145383	0.00249012	24	2.13e-10	1.71e-08	23.3714	26.9328	0.924327	circan_sine	1.78e-15	9.17e-14	0.000366	6.47e-06	24	0	0.454	6.47e-06	0.000366	24	2	0.454	0.0104716	0.439622	24	2.00007	8.95815	1.19e-06	8.47e-05	24	2	8.38215	0.52	0.062	9.75309e-18	7.37719e-16	8.15322	0.159255	0.565565	1.04843	0.450441
ENSMUSG00000037712	Fermt2	0.508349	2.1e-07	2.05e-05	1.17115	0.000476548	0.00630314	24	2.22e-10	1.75e-08	23.7883	27.3498	0.922479	circan_sine	1.8e-15	9.23e-14	0.000502	1.19e-05	24	0	0.475	1.19e-05	0.000502	24	2	0.475	0.0107783	0.439622	24	2.00007	12.1986	2.17e-06	0.000117	24	2	11.6886	0.524	0.0448	4.72367e-18	3.73318e-16	11.6668	0.205519	0.46815	1.58011	0.581296
ENSMUSG00000029512	Ulk1	0.66846	1.02e-06	6.6e-05	8.03528	2.83e-11	2.94e-09	24	5.02e-11	3.25e-09	27.6975	31.259	0.902672	circan_triangular	1.98e-15	1.01e-13	0.000366	6.47e-06	24	8	0.44	6.47e-06	0.000366	24	10	0.44	0.0145673	0.439622	24	8.44708	11.615	1.62e-06	0.000101	24	9.22	11.0759	0.447	0.0404	2.50516e-15	1.25429e-13	11.0448	0.448114	-0.274708	8.10064	1.26746
ENSMUSG00000036275	9530068E07Rik	0.20743	4.56e-05	0.00117528	5.63387	1.88e-08	3.92e-07	24	1.14e-12	2.95e-11	36.8554	40.4169	0.831863	circan_cosine2	1.99e-15	1.02e-13	0.0042	0.000412	24	4	0.177	0.000412	0.0042	24	6	0.177	0.0529092	0.470919	24	6.30974	12.4639	0.000256	0.00264	24	6.15	12.2415	0.291	0.0238	3.18893e-06	2.79306e-05	12.223	0.209255	0.0131382	5.76049	0.591862
ENSMUSG00000092981	Mir5125	0.563999	5.24e-07	3.78e-05	0.0554847	0.815669	1	24	1.01e-10	1.05e-08	25.371	28.9325	0.915025	circan_sine	2.04e-15	1.04e-13	0.00171	0.000104	24	6	0.535	0.000104	0.00171	24	8	0.535	0.0121016	0.439622	24	6.35028	8.76151	1.83e-05	0.000412	24	7.18	8.17296	0.489	0.0598	3.8145e-17	2.58564e-15	7.90776	0.664575	0.0294285	5.83097	1.8797
ENSMUSG00000112873	Gm48877	0.680318	2.26e-07	2.09e-05	0.931446	0.00410725	0.0337657	24	2.39e-10	1.83e-08	24.8118	28.3733	0.91774	circan_sine	2.08e-15	1.05e-13	0.000187	1.71e-06	24	2	0.61	1.71e-06	0.000187	24	4	0.61	0.011603	0.439622	24	2.00007	6.17888	3.71e-07	4.7e-05	24	3	5.45849	0.707	0.129	6.48273e-16	3.47269e-14	2.74173	1.44974	1.97566	2.41807	4.10047
ENSMUSG00000041939	Mvk	0.524724	5.26e-05	0.00130238	1.8391	0.00304888	0.017492	24	1.05e-12	2.78e-11	36.4017	39.9632	0.836458	circan_cosine2	2.11e-15	1.06e-13	0.00565	0.000628	24	0	0.493	0.000628	0.00565	24	2	0.493	0.0392346	0.44627	24	2.00005	10.2577	0.000286	0.00287	24	2	9.83202	0.574	0.0584	1.30886e-08	1.97663e-07	9.76505	0.240388	0.497434	1.71949	0.679919
ENSMUSG00000045100	Slc25a26	0.244411	5.34e-05	0.00131496	6.25316	1.34e-09	4.26e-08	24	1.08e-12	2.85e-11	37.3321	40.8936	0.82688	circan_cosine2	2.21e-15	1.11e-13	0.00745	0.000943	24	6	0.248	0.000943	0.00745	24	8	0.248	0.045749	0.45376	24	7.27309	8.46713	0.000477	0.00422	24	7.64	8.23324	0.187	0.0227	3.50346e-06	3.03863e-05	7.98258	0.289869	-0.0375186	6.49166	0.819874
ENSMUSG00000000959	Oxa1l	0.177207	4.63e-05	0.00118666	5.61281	2.25e-08	4.54e-07	24	1.24e-12	3.19e-11	36.8492	40.4107	0.831926	circan_cosine2	2.21e-15	1.11e-13	0.0042	0.000412	24	4	0.134	0.000412	0.0042	24	6	0.134	0.0556779	0.475499	24	6.31565	11.0379	0.000268	0.00273	24	6.16	10.8636	0.236	0.0218	1.4126e-05	0.000104312	10.8204	0.182988	-0.0037501	6.07827	0.517569
ENSMUSG00000047412	Zbtb44	0.463387	1.09e-06	6.83e-05	7.66354	1.08e-10	7.89e-09	24	5.39e-11	3.39e-09	27.6907	31.2522	0.902711	circan_triangular	2.25e-15	1.12e-13	0.0042	0.000412	24	6	0.325	0.000412	0.0042	24	8	0.325	0.0144555	0.439622	24	8.37674	10.9334	7.76e-05	0.00111	24	8.19	10.513	0.382	0.0364	1.75842e-13	6.60778e-12	10.4607	0.338703	-0.146529	7.55961	0.957998
ENSMUSG00000056941	Commd7	0.470273	2.57e-07	2.3e-05	1.49442	1.82e-05	0.000554131	24	2.3e-10	1.81e-08	23.2207	26.7822	0.924983	circan_sine	2.26e-15	1.13e-13	0.00171	0.000104	24	0	0.452	0.000104	0.00171	24	2	0.452	0.0103647	0.439622	24	21.9999	10.102	1.58e-05	0.000377	24	24	9.74034	0.469	0.0481	1.25643e-17	9.26498e-16	9.65287	0.0401692	0.499878	0.306286	0.113616
ENSMUSG00000087679	Tmem250-ps	0.254239	2.59e-07	2.3e-05	1.74664	1.28e-06	8.34e-05	24	2.42e-10	1.83e-08	23.4432	27.0047	0.924012	circan_sine	2.4e-15	1.19e-13	0.000366	6.47e-06	24	22	0.239	6.47e-06	0.000366	24	0	0.239	0.0105233	0.439622	24	21.9999	11.5553	1.19e-06	8.48e-05	24	23	11.3023	0.256	0.0227	4.44471e-14	1.83882e-12	11.2682	-0.04582	0.25652	23.3248	0.129599
ENSMUSG00000019854	Reps1	0.35906	1.13e-06	7.07e-05	4.85753	5.61e-07	7.37e-06	24	5.66e-11	3.54e-09	26.9627	30.5241	0.906766	circan_triangular	2.46e-15	1.21e-13	0.000262	3.39e-06	24	4	0.244	3.39e-06	0.000262	24	6	0.244	0.0139278	0.439622	24	5.76826	9.3618	8.43e-07	6.99e-05	24	5.88	9.06975	0.323	0.0356	1.89649e-11	4.97171e-10	8.92797	0.303575	0.082012	4.99215	0.85864
ENSMUSG00000078773	Rad54b	0.488152	2.62e-07	2.31e-05	1.38475	6.12e-05	0.00132219	24	2.47e-10	1.86e-08	23.5044	27.0659	0.923742	circan_sine	2.48e-15	1.22e-13	0.000262	3.39e-06	24	0	0.436	3.39e-06	0.000262	24	2	0.436	0.0105677	0.439622	24	2.00007	6.40419	6.5e-07	5.97e-05	24	2	5.95702	0.528	0.0886	8.83173e-14	3.4666e-12	4.39044	0.201283	1.14715	0.663469	0.569313
ENSMUSG00000047866	Lonp2	0.415963	2.75e-07	2.39e-05	0.773047	0.014004	0.0874168	24	2.4e-10	1.83e-08	25.4436	29.0051	0.914665	circan_sine	2.53e-15	1.24e-13	0.000502	1.19e-05	24	2	0.379	1.19e-05	0.000502	24	4	0.379	0.012169	0.439622	24	3.51956	13.6688	2.43e-06	0.000125	24	3.76	13.3101	0.486	0.0365	7.69937e-16	4.08716e-14	13.3013	0.300016	0.290715	3.06014	0.848574
ENSMUSG00000021707	Dhfr	0.443725	1.17e-06	7.16e-05	8.48832	9.21e-12	1.42e-09	24	5.86e-11	3.6e-09	27.6913	31.2528	0.902708	circan_triangular	2.62e-15	1.27e-13	0.000677	2.13e-05	24	8	0.288	2.13e-05	0.000677	24	10	0.288	0.014833	0.439622	24	9.15883	10.4418	5.05e-06	0.000186	24	9.58	10.0515	0.303	0.0301	3.04387e-13	1.09704e-11	9.9798	0.28859	-0.222992	8.51287	0.816255
ENSMUSG00000001761	Smo	0.545956	1.17e-06	7.16e-05	0.525343	0.533427	1	24	5.86e-11	3.6e-09	24.6435	28.205	0.91854	circan_triangular	2.62e-15	1.27e-13	0.000262	3.39e-06	24	0	0.362	3.39e-06	0.000262	24	2	0.362	0.0115715	0.439622	24	2.00007	8.42521	7.08e-07	6.39e-05	24	2	7.98928	0.443	0.0554	1.66666e-14	7.3921e-13	7.68601	0.0777315	0.50604	0.582187	0.219858
ENSMUSG00000013833	Med16	0.436317	1.17e-06	7.16e-05	6.93283	2.11e-09	7.39e-08	24	5.88e-11	3.6e-09	26.5289	30.0904	0.909097	circan_triangular	2.64e-15	1.28e-13	0.00125	6.27e-05	24	6	0.314	6.27e-05	0.00125	24	8	0.314	0.0123654	0.439622	24	6.6387	9.71991	1.17e-05	0.000313	24	7.32	9.36167	0.337	0.0359	2.1901e-14	9.55405e-13	9.24643	0.376248	-0.0767353	6.76849	1.06419
ENSMUSG00000108436	Gm44851	0.823544	1.19e-06	7.17e-05	7.39869	3.24e-10	1.76e-08	24	5.97e-11	3.61e-09	27.5642	31.1257	0.903429	circan_triangular	2.7e-15	1.31e-13	0.000914	3.71e-05	24	6	0.589	3.71e-05	0.000914	24	8	0.589	0.0144807	0.439622	24	7.60972	7.675	8.29e-06	0.000253	24	7.8	6.96148	0.705	0.101	4.03948e-16	2.26725e-14	6.295	0.911141	-0.31268	7.26273	2.5771
ENSMUSG00000020620	Abca8b	0.665154	5.1e-07	3.7e-05	0.303284	0.252479	0.764373	24	1.41e-10	1.31e-08	25.7743	29.3358	0.913007	circan_sine	2.74e-15	1.32e-13	0.000914	3.71e-05	24	4	0.61	3.71e-05	0.000914	24	6	0.61	0.0124846	0.439622	24	4.64023	11.3041	7.21e-06	0.000229	24	5.32	10.7161	0.72	0.0672	2.96298e-18	2.39539e-16	10.6792	0.66359	0.191973	4.92434	1.87691
ENSMUSG00000027478	Dnmt3b	0.96199	2.58e-07	2.3e-05	2.12089	4.56e-08	7.98e-06	24	2.87e-10	2.04e-08	24.8665	28.428	0.917479	circan_sine	2.82e-15	1.36e-13	0.0042	0.000412	24	20	0.967	0.000412	0.0042	24	22	0.967	0.0116501	0.439622	24	21.9999	8.12072	6.36e-05	0.000984	24	22	7.30741	1.01	0.139	5.63218e-19	5.11657e-17	6.78175	-0.71372	1.16176	21.8957	2.0187
ENSMUSG00000036078	Sigmar1	0.724761	2.79e-07	2.39e-05	1.76845	1.11e-06	7.47e-05	24	2.67e-10	1.92e-08	23.6927	27.2542	0.922907	circan_sine	2.84e-15	1.36e-13	0.000366	6.47e-06	24	22	0.62	6.47e-06	0.000366	24	0	0.62	0.0107065	0.439622	24	21.9999	13.1012	1.21e-06	8.58e-05	24	23	12.4292	0.732	0.0589	2.61749e-20	2.95709e-18	12.4242	-0.146498	0.723607	23.237	0.414359
ENSMUSG00000075595	Zfp652	0.252632	2.68e-07	2.35e-05	0.934376	0.00440057	0.0355693	24	2.89e-10	2.04e-08	25.2067	28.7682	0.915832	circan_sine	2.95e-15	1.41e-13	0.00125	6.27e-05	24	2	0.236	6.27e-05	0.00125	24	4	0.236	0.0119513	0.439622	24	2.00005	10.6828	1.13e-05	0.000306	24	3	10.4497	0.275	0.0263	2.34893e-12	7.26272e-11	10.3925	0.156942	0.21098	2.44297	0.4439
ENSMUSG00000062209	Erbb4	0.997388	1.24e-06	7.36e-05	7.75952	8.92e-11	6.91e-09	24	6.28e-11	3.74e-09	28.0781	31.6395	0.900478	circan_triangular	2.96e-15	1.41e-13	0.000502	1.19e-05	24	6	0.704	1.19e-05	0.000502	24	8	0.704	0.014872	0.439622	24	8.53051	7.20932	2.94e-06	0.00014	24	8.27	6.42582	0.706	0.11	1.98623e-16	1.17467e-14	5.35855	1.34099	-0.580199	7.55977	3.79288
ENSMUSG00000033623	Pcgf3	0.306254	1.24e-06	7.36e-05	7.30521	4.93e-10	2.34e-08	24	6.3e-11	3.74e-09	27.5146	31.076	0.903709	circan_triangular	2.98e-15	1.41e-13	0.000366	6.47e-06	24	6	0.217	6.47e-06	0.000366	24	8	0.217	0.014425	0.439622	24	6.83221	10.0577	1.6e-06	0.0001	24	7.42	9.79808	0.258	0.0263	1.01303e-10	2.31865e-09	9.71083	0.242724	-0.0764684	7.16578	0.686526
ENSMUSG00000031586	Rbpms	0.321539	3.23e-05	0.000922586	2.62061	6.99e-05	0.000586083	24	2.46e-12	5.53e-11	34.2814	37.8429	0.856175	circan_cosine2	3.03e-15	1.43e-13	0.0209	0.00412	24	2	0.337	0.00412	0.0209	24	4	0.337	0.0560697	0.475905	24	21.9999	10.2783	0.00216	0.0133	24	1	10.1772	0.276	0.0271	5.93281e-07	6.16872e-06	10.1164	0.213127	0.264429	2.59123	0.602815
ENSMUSG00000032204	Aqp9	0.477646	6.37e-05	0.0180781	6.72471	1.96e-11	2.02e-09	24	1.32e-12	1.17e-09	13.7164	18.1683	0.961457	circan_damp	3.2e-15	1.51e-13	0.000132	8.21e-07	24	6	0.413	8.21e-07	0.000132	24	8	0.413	0.00585245	0.439622	24	6.82602	13.9841	9.69e-08	2.63e-05	24	7.41	13.53	0.433	0.032	5.09542e-32	2.42707e-29	13.5194	0.445608	-0.0829185	6.70273	1.26037
ENSMUSG00000034480	Diaph2	0.46986	1.29e-06	7.58e-05	7.78224	8.66e-11	6.8e-09	24	6.61e-11	3.87e-09	28.1964	31.7579	0.899785	circan_triangular	3.25e-15	1.53e-13	0.00125	6.27e-05	24	6	0.347	6.27e-05	0.00125	24	8	0.347	0.0149421	0.439622	24	8.46902	8.90925	1.39e-05	0.00035	24	8.23	8.5081	0.356	0.0418	1.46369e-12	4.73324e-11	8.29937	0.376747	-0.180008	7.70255	1.0656
ENSMUSG00000097286	Gm26684	0.620025	6.33e-07	4.25e-05	0.153095	0.542009	1	24	1.37e-10	1.29e-08	25.9418	29.5033	0.912155	circan_sine	3.29e-15	1.54e-13	0.000677	2.13e-05	24	4	0.557	2.13e-05	0.000677	24	6	0.557	0.0126498	0.439622	24	6.12094	8.17546	4.35e-06	0.000171	24	6.06	7.54146	0.741	0.0983	2.23707e-17	1.56143e-15	7.11572	0.80478	0.117581	5.44585	2.27626
ENSMUSG00000036636	Clcn7	0.235463	6.85e-05	0.001586	6.17577	2.17e-09	6.34e-08	24	1.32e-12	3.36e-11	38.0378	41.5993	0.819197	circan_cosine2	3.42e-15	1.6e-13	0.00971	0.00139	24	6	0.228	0.00139	0.00971	24	8	0.228	0.0508736	0.466821	24	6.66036	10.5644	0.000748	0.00599	24	7.33	10.3079	0.216	0.0209	2.42163e-06	2.16864e-05	10.2481	0.243384	-0.01573	6.24653	0.688394
ENSMUSG00000032898	Fbxo21	1.13633	1.33e-06	7.7e-05	6.28742	3.88e-08	7.74e-07	24	6.8e-11	3.95e-09	24.709	28.2704	0.91823	circan_triangular	3.43e-15	1.6e-13	0.000914	3.71e-05	24	6	0.946	3.71e-05	0.000914	24	8	0.946	0.0117821	0.439622	24	6.29048	12.4781	6.83e-06	0.000222	24	7.15	11.4114	0.956	0.0838	2.95776e-24	5.92358e-22	11.4055	1.01057	-0.0565793	6.21363	2.85833
ENSMUSG00000020037	Rfx4	0.877954	2.87e-07	2.43e-05	0.958751	0.00378386	0.0319681	24	3.17e-10	2.2e-08	25.3127	28.8742	0.915312	circan_sine	3.46e-15	1.6e-13	0.000366	6.47e-06	24	2	0.818	6.47e-06	0.000366	24	4	0.818	0.0120479	0.439622	24	2.00007	7.39222	1.35e-06	9.03e-05	24	3	6.53615	0.943	0.144	4.49314e-15	2.13442e-13	5.55397	0.873498	1.2908	2.27244	2.47063
ENSMUSG00000019977	Hbs1l	0.323315	1.38e-06	7.79e-05	7.79595	8.87e-11	6.91e-09	24	7.1e-11	4.02e-09	28.3522	31.9137	0.898865	circan_triangular	3.7e-15	1.71e-13	0.00171	0.000104	24	6	0.205	0.000104	0.00171	24	8	0.205	0.0158402	0.439622	24	7.30065	10.9831	2.35e-05	0.000488	24	7.65	10.7275	0.29	0.027	8.09315e-11	1.89672e-09	10.6799	0.225226	-0.123762	7.91926	0.637035
ENSMUSG00000021843	Ktn1	0.256156	2.62e-05	0.000815073	6.74929	8.28e-10	2.79e-08	24	3.94e-12	8.21e-11	34.2406	37.8021	0.856528	circan_cosine2	3.91e-15	1.8e-13	0.00313	0.000265	24	6	0.258	0.000265	0.00313	24	8	0.258	0.0319402	0.439622	24	8.79003	9.72858	0.000107	0.00141	24	8.4	9.3971	0.232	0.0247	5.62143e-08	7.45464e-07	9.28612	0.271823	-0.110651	7.47664	0.768832
ENSMUSG00000039145	Camk1d	1.00855	3.21e-07	2.63e-05	0.857364	0.00849614	0.059007	24	3.27e-10	2.23e-08	25.7694	29.3309	0.913032	circan_sine	3.96e-15	1.82e-13	0.000187	1.71e-06	24	2	0.937	1.71e-06	0.000187	24	4	0.937	0.0124798	0.439622	24	2.00007	9.7618	3.97e-07	4.86e-05	24	3	8.90024	1.12	0.126	1.33616e-17	9.81188e-16	8.75958	0.746724	0.837006	2.78249	2.11205
ENSMUSG00000025925	Terf1	0.276673	7.28e-05	0.00164736	6.18945	2.28e-09	6.62e-08	24	1.47e-12	3.7e-11	38.1626	41.7241	0.817799	circan_cosine2	4.04e-15	1.85e-13	0.00971	0.00139	24	6	0.278	0.00139	0.00971	24	8	0.278	0.0509806	0.466821	24	7.61687	8.72263	0.000749	0.006	24	7.81	8.40167	0.258	0.0307	2.84315e-06	2.51545e-05	8.18034	0.316649	-0.0308326	6.37076	0.895619
ENSMUSG00000097971	Gm26917	0.637489	7.13e-05	0.00162895	2.14544	0.000701697	0.0047293	24	1.54e-12	3.79e-11	37.1063	40.6678	0.82926	circan_cosine2	4.15e-15	1.89e-13	0.00565	0.000628	24	2	0.605	0.000628	0.00565	24	4	0.605	0.0444412	0.453024	24	2.00007	13.5587	0.000321	0.00312	24	3	12.8797	0.678	0.0526	1.20855e-08	1.84252e-07	12.8963	0.325302	0.529755	2.1035	0.920094
ENSMUSG00000114452	A530001N23Rik	0.927922	3.46e-07	2.72e-05	2.34941	1.14e-08	3.01e-06	24	3.21e-10	2.21e-08	25.9832	29.5447	0.911943	circan_sine	4.18e-15	1.9e-13	0.004	0.000338	24	20	0.959	0.000338	0.004	24	22	0.959	0.0126912	0.439622	24	20.9471	6.45822	5.74e-05	0.000915	24	21.5	5.74323	0.962	0.167	5.37632e-07	5.65348e-06	3.59465	-2.03269	2.07538	21.0397	5.74932
ENSMUSG00000026227	2810459M11Rik	0.268538	5.03e-05	0.00125812	5.4978	6.46e-08	1.12e-06	24	2.21e-12	5.11e-11	36.7914	40.3528	0.83252	circan_cosine2	4.2e-15	1.9e-13	0.00171	0.000104	24	4	0.233	0.000104	0.00171	24	6	0.233	0.0547004	0.475499	24	6.01153	11.8181	7.42e-05	0.00108	24	6.01	11.5558	0.336	0.029	7.80944e-07	7.88731e-06	11.5309	0.272857	0.0473919	5.34311	0.771756
ENSMUSG00000047264	Zfp358	0.3432	1.47e-06	8.17e-05	7.39433	4.2e-10	2.21e-08	24	7.64e-11	4.26e-09	28.0657	31.6272	0.90055	circan_triangular	4.22e-15	1.91e-13	0.000366	6.47e-06	24	6	0.226	6.47e-06	0.000366	24	8	0.226	0.0153604	0.439622	24	7.03025	8.96624	1.7e-06	0.000103	24	7.52	8.67138	0.302	0.0348	4.5626e-10	9.32846e-09	8.48454	0.287638	-0.104696	7.33338	0.813562
ENSMUSG00000042524	Sun2	0.441195	1.47e-06	8.17e-05	7.36389	4.76e-10	2.34e-08	24	7.68e-11	4.26e-09	28.0266	31.5881	0.900778	circan_triangular	4.26e-15	1.92e-13	0.00171	0.000104	24	6	0.292	0.000104	0.00171	24	8	0.292	0.0156121	0.439622	24	7.23619	11.7654	2.32e-05	0.000484	24	7.62	11.3627	0.418	0.0368	5.49834e-13	1.90005e-11	11.3326	0.330387	-0.115836	7.28807	0.934476
ENSMUSG00000038127	Ccdc50	0.243107	7.54e-07	4.8e-05	0	1	1	24	1.51e-10	1.37e-08	26.232	29.7935	0.910657	circan_sine	4.3e-15	1.93e-13	0.000502	1.19e-05	24	6	0.208	1.19e-05	0.000502	24	8	0.208	0.01239	0.439622	24	6.55035	10.7914	2.47e-06	0.000125	24	7.28	10.5218	0.249	0.0237	3.95687e-12	1.174e-10	10.4672	0.252511	-0.0200742	6.30302	0.714209
ENSMUSG00000005469	Prkaca	0.31202	3.25e-07	2.63e-05	1.96611	2.08e-07	2.43e-05	24	3.59e-10	2.37e-08	24.8177	28.3791	0.917713	circan_sine	4.4e-15	1.97e-13	0.000262	3.39e-06	24	22	0.28	3.39e-06	0.000262	24	0	0.28	0.011608	0.439622	24	21.9999	11.6488	7.1e-07	6.39e-05	24	23	11.2739	0.295	0.0262	1.21281e-14	5.5089e-13	11.2404	-0.123742	0.295061	22.4832	0.349995
ENSMUSG00000027620	Rbm39	0.139796	8.07e-05	0.00177283	6.05341	3.86e-09	1.04e-07	24	1.46e-12	3.69e-11	38.5307	42.0922	0.813605	circan_cosine2	4.43e-15	1.98e-13	0.0126	0.00203	24	4	0.136	0.00203	0.0126	24	6	0.136	0.0528613	0.470919	24	6.58404	11.9005	0.00109	0.0079	24	6.29	11.7676	0.155	0.0131	4.91187e-05	0.000309388	11.7414	0.142292	0.00353207	5.9052	0.402462
ENSMUSG00000040511	Pvr	0.304348	4.1e-05	0.00108608	5.38609	1.41e-07	2.19e-06	24	2.96e-12	6.43e-11	36.0197	39.5812	0.840219	circan_cosine2	4.56e-15	2.03e-13	0.00745	0.000943	24	6	0.238	0.000943	0.00745	24	8	0.238	0.0746137	0.521578	24	6.17254	8.51417	0.000743	0.00596	24	7.09	8.20056	0.324	0.0396	4.08879e-06	3.4964e-05	7.94737	0.360756	0.0162883	5.82765	1.02037
ENSMUSG00000027502	Rtf2	0.154937	7.11e-05	0.00162895	2.22239	0.000488821	0.0034323	24	1.72e-12	4.13e-11	37.0113	40.5727	0.830251	circan_cosine2	4.61e-15	2.04e-13	0.00171	0.000104	24	2	0.153	0.000104	0.00171	24	4	0.153	0.0425519	0.451666	24	3.46356	11.4029	5.88e-05	0.000931	24	3.73	11.2767	0.195	0.0173	1.40469e-05	0.000103843	11.2423	0.0963923	0.127244	2.47636	0.272639
ENSMUSG00000113986	Gm31333	1.04737	1.53e-06	8.35e-05	4.33946	4.99e-06	4.81e-05	24	8.02e-11	4.39e-09	28.5008	32.0623	0.897979	circan_triangular	4.61e-15	2.04e-13	0.000914	3.71e-05	24	4	0.674	3.71e-05	0.000914	24	6	0.674	0.0159981	0.439622	24	3.2378	8.10126	9.1e-06	0.000266	24	4.62	7.42151	0.923	0.124	3.09737e-15	1.51214e-13	6.95791	1.02976	0.456227	4.40697	2.91259
ENSMUSG00000021144	Mta1	0.289229	1.53e-06	8.35e-05	3.70636	6.08e-05	0.000425515	24	8.06e-11	4.39e-09	28.5503	32.1118	0.897682	circan_triangular	4.65e-15	2.05e-13	0.000914	3.71e-05	24	2	0.18	3.71e-05	0.000914	24	4	0.18	0.0161389	0.439622	24	4.47835	10.304	9.17e-06	0.000267	24	4.24	10.0957	0.252	0.025	1.41276e-09	2.58283e-08	10.0243	0.19318	0.128982	3.75132	0.546395
ENSMUSG00000036820	Amdhd2	0.400568	1.55e-06	8.36e-05	8.82613	6.26e-12	1.05e-09	24	8.17e-11	4.43e-09	27.7916	31.3531	0.902134	circan_triangular	4.77e-15	2.1e-13	0.000502	1.19e-05	24	8	0.278	1.19e-05	0.000502	24	10	0.278	0.0151827	0.439622	24	8.07746	9.89416	3e-06	0.00014	24	9.04	9.58479	0.302	0.0315	9.71475e-12	2.66272e-10	9.48572	0.244582	-0.229041	8.8747	0.691783
ENSMUSG00000038539	Atf5	0.766105	3.38e-07	2.7e-05	1.14615	0.000836904	0.00980561	24	3.8e-10	2.45e-08	25.0346	28.5961	0.916669	circan_sine	4.83e-15	2.12e-13	0.000502	1.19e-05	24	0	0.79	1.19e-05	0.000502	24	2	0.79	0.0117973	0.439622	24	2.00007	13.6297	2.36e-06	0.000123	24	2	12.9245	0.797	0.0617	1.2399e-17	9.18151e-16	12.9284	0.320703	0.701981	1.6369	0.907085
ENSMUSG00000040385	Ppp1ca	0.198832	7.49e-05	0.00167815	2.18388	0.000609204	0.00418446	24	1.74e-12	4.15e-11	37.186	40.7475	0.828424	circan_cosine2	4.9e-15	2.14e-13	0.00565	0.000628	24	2	0.191	0.000628	0.00565	24	4	0.191	0.0452705	0.45376	24	2.3792	12.0713	0.000326	0.00316	24	3.19	11.9057	0.231	0.0194	3.56981e-06	3.08404e-05	11.8828	0.110751	0.16866	2.2194	0.313251
ENSMUSG00000037262	Kin	0.247809	4.82e-05	0.00122499	6.55028	1.15e-09	3.72e-08	24	2.76e-12	6.06e-11	36.3618	39.9233	0.836855	circan_cosine2	4.99e-15	2.18e-13	0.0126	0.00203	24	6	0.256	0.00203	0.0126	24	8	0.256	0.0484681	0.461046	24	9.08296	9.50169	0.001	0.00744	24	8.54	9.20334	0.177	0.0192	1.88682e-06	1.74192e-05	9.07672	0.270416	-0.0664827	6.92083	0.764853
ENSMUSG00000113660	Gm5626	0.581034	1.62e-06	8.55e-05	4.38418	4.46e-06	4.35e-05	24	8.6e-11	4.56e-09	28.6014	32.1629	0.897374	circan_triangular	5.23e-15	2.28e-13	0.000914	3.71e-05	24	4	0.379	3.71e-05	0.000914	24	6	0.379	0.0162262	0.439622	24	5.31454	7.79729	9.22e-06	0.000268	24	5.66	7.3776	0.563	0.0763	2.81769e-12	8.50324e-11	6.90096	0.559282	0.256321	4.35852	1.58189
ENSMUSG00000000085	Scmh1	0.274611	4.08e-07	3.12e-05	0.731459	0.0215547	0.121311	24	3.43e-10	2.28e-08	26.3585	29.92	0.909996	circan_sine	5.25e-15	2.28e-13	0.000132	8.21e-07	24	2	0.256	8.21e-07	0.000132	24	4	0.256	0.0130773	0.439622	24	4.27354	8.80161	2.08e-07	3.56e-05	24	4.14	8.56718	0.35	0.0408	2.7028e-10	5.73906e-09	8.36608	0.235081	0.21015	3.21367	0.664911
ENSMUSG00000030302	Atp2b2	1.01819	3.54e-07	2.77e-05	2.19265	3.65e-08	6.89e-06	24	3.97e-10	2.53e-08	25.8322	29.3937	0.912714	circan_sine	5.27e-15	2.28e-13	0.00313	0.000265	24	20	1.01	0.000265	0.00313	24	22	1.01	0.0125413	0.439622	24	21.9999	8.24399	4.53e-05	0.00077	24	22	7.25687	0.995	0.137	1.54518e-19	1.5468e-17	6.70391	-0.870199	1.15562	21.5347	2.46129
ENSMUSG00000117226	CT025731.4	0.320553	4.6e-05	0.00118255	1.44505	0.0305842	0.127901	24	3.13e-12	6.74e-11	35.4897	39.0512	0.845281	circan_cosine2	5.39e-15	2.32e-13	0.0042	0.000412	24	2	0.225	0.000412	0.0042	24	4	0.225	0.0628983	0.492941	24	2.00007	6.44899	0.000299	0.00296	24	3	6.06136	0.312	0.0515	9.83398e-06	7.58486e-05	4.69611	0.354947	0.618967	1.98881	1.00394
ENSMUSG00000030265	Kras	0.259306	3.62e-07	2.81e-05	2.181	4.08e-08	7.36e-06	24	4.1e-10	2.6e-08	25.8563	29.4178	0.912591	circan_sine	5.56e-15	2.39e-13	0.00125	6.27e-05	24	20	0.249	6.27e-05	0.00125	24	22	0.249	0.012565	0.439622	24	21.9999	10.3433	1.19e-05	0.000314	24	22	10.0808	0.251	0.0249	4.83501e-12	1.40152e-10	10.0085	-0.154491	0.223405	21.689	0.436966
ENSMUSG00000017740	Slc12a5	0.219992	6.88e-05	0.00158737	1.67603	0.00971274	0.0477295	24	2.18e-12	5.07e-11	36.8754	40.4369	0.831657	circan_cosine2	5.62e-15	2.41e-13	0.0042	0.000412	24	0	0.192	0.000412	0.0042	24	2	0.192	0.051238	0.466821	24	2.00005	7.3941	0.000248	0.00259	24	2	7.19465	0.227	0.0315	0.000184738	0.000979782	6.65412	0.153279	0.26093	2.02876	0.433538
ENSMUSG00000027580	Helz2	0.404048	4.05e-07	3.11e-05	2.3639	1.22e-08	3.04e-06	24	3.73e-10	2.43e-08	26.36	29.9214	0.909989	circan_sine	5.65e-15	2.41e-13	0.000132	8.21e-07	24	20	0.34	8.21e-07	0.000132	24	22	0.34	0.0130788	0.439622	24	20.4058	12.3095	2.08e-07	3.56e-05	24	21.2	11.9723	0.419	0.035	1.2611e-14	5.69886e-13	11.9525	-0.291689	0.287762	20.9741	0.825022
ENSMUSG00000041828	Abca8a	0.664786	1.68e-06	8.65e-05	8.4207	1.68e-11	2.18e-09	24	8.99e-11	4.64e-09	28.6527	32.2141	0.897065	circan_triangular	5.67e-15	2.42e-13	0.000914	3.71e-05	24	8	0.464	3.71e-05	0.000914	24	10	0.464	0.0149209	0.439622	24	8.66466	12.228	8.52e-06	0.000256	24	9.33	11.7455	0.466	0.0397	3.92313e-15	1.88396e-13	11.7274	0.410901	-0.332721	8.59989	1.1622
ENSMUSG00000038244	Mical2	0.641272	3.65e-07	2.82e-05	2.06332	1.04e-07	1.45e-05	24	4.23e-10	2.67e-08	25.492	29.0535	0.914424	circan_sine	5.78e-15	2.46e-13	0.000187	1.71e-06	24	22	0.533	1.71e-06	0.000187	24	0	0.533	0.0122144	0.439622	24	22	10.1412	3.89e-07	4.8e-05	24	23	9.59675	0.612	0.0638	5.34996e-17	3.53138e-15	9.50548	-0.319698	0.589619	22.1022	0.904244
ENSMUSG00000071856	Mcc	0.560979	1.73e-06	8.82e-05	4.42623	4.05e-06	4.04e-05	24	9.26e-11	4.75e-09	28.7065	32.268	0.896739	circan_triangular	5.98e-15	2.53e-13	0.000914	3.71e-05	24	4	0.339	3.71e-05	0.000914	24	6	0.339	0.0173977	0.439622	24	4.8412	10.3037	9.84e-06	0.00028	24	5.42	9.92192	0.551	0.0556	6.75447e-13	2.29809e-11	9.84707	0.410626	0.201181	4.25987	1.16143
ENSMUSG00000020605	Hs1bp3	0.367663	4.16e-07	3.15e-05	0.783869	0.0156408	0.0948486	24	3.88e-10	2.49e-08	26.4219	29.9834	0.909663	circan_sine	6.03e-15	2.55e-13	0.000366	6.47e-06	24	2	0.312	6.47e-06	0.000366	24	4	0.312	0.0131445	0.439622	24	4.10809	9.11524	1.47e-06	9.35e-05	24	4.05	8.8087	0.473	0.0537	4.49027e-13	1.58392e-11	8.63985	0.289083	0.28765	3.00949	0.81765
ENSMUSG00000062949	Atp11c	0.413795	1.78e-06	8.98e-05	7.50217	3.49e-10	1.89e-08	24	9.62e-11	4.87e-09	28.6954	32.2568	0.896806	circan_triangular	6.4e-15	2.69e-13	0.000677	2.13e-05	24	6	0.302	2.13e-05	0.000677	24	8	0.302	0.0141935	0.439622	24	8.74311	12.5483	4.85e-06	0.000183	24	8.37	12.225	0.243	0.0199	2.11475e-13	7.82992e-12	12.2065	0.314439	-0.104949	7.23048	0.889368
ENSMUSG00000030741	Spns1	0.230296	1.8e-06	8.98e-05	5.35351	1.88e-07	2.92e-06	24	9.71e-11	4.87e-09	26.7267	30.2882	0.908042	circan_triangular	6.5e-15	2.73e-13	0.000101	3.76e-07	24	4	0.16	3.76e-07	0.000101	24	6	0.16	0.0158556	0.439622	24	5.87269	10.6075	1.19e-07	2.67e-05	24	5.94	10.4309	0.222	0.0213	5.91917e-09	9.60584e-08	10.3727	0.194978	0.0313921	5.39024	0.55148
ENSMUSG00000070315	4930581F22Rik	0.460577	1.83e-06	9.04e-05	7.02204	2.42e-09	8.25e-08	24	9.94e-11	4.92e-09	27.8472	31.4087	0.901815	circan_triangular	6.79e-15	2.84e-13	0.000262	3.39e-06	24	6	0.316	3.39e-06	0.000262	24	8	0.316	0.0150317	0.439622	24	7.82891	10.1413	9.06e-07	7.26e-05	24	7.91	9.73291	0.384	0.0395	4.70806e-13	1.65619e-11	9.64476	0.384513	-0.0940018	6.91584	1.08757
ENSMUSG00000032724	Abtb2	0.759127	4.21e-07	3.17e-05	2.28763	2.18e-08	4.62e-06	24	4.39e-10	2.74e-08	26.4139	29.9754	0.909705	circan_sine	6.88e-15	2.87e-13	0.000502	1.19e-05	24	20	0.704	1.19e-05	0.000502	24	22	0.704	0.013136	0.439622	24	21.9999	9.89363	2.61e-06	0.00013	24	22	9.28403	0.742	0.0799	4.49657e-16	2.47649e-14	9.17475	-0.526909	0.628054	21.3337	1.49032
ENSMUSG00000031641	Cbr4	0.204399	7.12e-05	0.00162895	6.41114	1.75e-09	5.3e-08	24	2.6e-12	5.79e-11	37.6804	41.2419	0.823135	circan_cosine2	6.89e-15	2.87e-13	0.00971	0.00139	24	6	0.211	0.00139	0.00971	24	8	0.211	0.0593092	0.484809	24	8.60037	9.92854	0.000859	0.00663	24	8.3	9.72162	0.12	0.0123	1.66828e-05	0.000120846	9.63212	0.216206	-0.0273281	6.48026	0.611523
ENSMUSG00000022961	Son	0.218074	1.85e-06	9.09e-05	7.71245	1.68e-10	1.07e-08	24	1e-10	4.95e-09	29.0039	32.5654	0.894918	circan_triangular	6.92e-15	2.87e-13	0.000502	1.19e-05	24	6	0.132	1.19e-05	0.000502	24	8	0.132	0.0167214	0.439622	24	8.69437	12.1324	3.28e-06	0.000149	24	8.35	11.9555	0.167	0.0139	8.60624e-09	1.34704e-07	11.9313	0.152283	-0.0741033	7.72988	0.430722
ENSMUSG00000063077	Kif1b	0.463193	1.86e-06	9.09e-05	6.87856	4.47e-09	1.36e-07	24	1.01e-10	4.96e-09	27.5043	31.0658	0.903767	circan_triangular	6.98e-15	2.89e-13	0.000677	2.13e-05	24	6	0.35	2.13e-05	0.000677	24	8	0.35	0.013239	0.439622	24	7.23811	12.2243	4.54e-06	0.000176	24	7.62	11.7963	0.4	0.0339	6.22193e-15	2.89328e-13	11.7736	0.378528	-0.0663475	6.66278	1.07064
ENSMUSG00000030109	Slc6a12	0.169696	6.69e-05	0.00156834	5.51576	7.93e-08	1.33e-06	24	3.05e-12	6.61e-11	37.5166	41.078	0.824907	circan_cosine2	7.57e-15	3.12e-13	0.00313	0.000265	24	4	0.134	0.000265	0.00313	24	6	0.134	0.0585588	0.483018	24	5.04996	11.4567	0.000187	0.00212	24	5.52	11.3206	0.206	0.0182	3.11983e-05	0.000208115	11.2878	0.170512	0.032849	5.27304	0.482281
ENSMUSG00000050860	Phospho1	0.435879	7.63e-05	0.00169767	2.36866	0.000291923	0.00214523	24	2.74e-12	6.05e-11	36.9447	40.5062	0.830941	circan_cosine2	7.76e-15	3.2e-13	0.00971	0.00139	24	0	0.424	0.00139	0.00971	24	2	0.424	0.0517146	0.4687	24	2.56107	6.47534	0.000759	0.00606	24	2.28	6.17189	0.494	0.08	5.712e-07	5.96023e-06	4.92718	0.400766	0.856774	1.67123	1.13354
ENSMUSG00000033102	Cdc14b	0.536134	8.65e-07	5.05e-05	0.299953	0.276477	0.811236	24	2.55e-10	1.89e-08	27.0349	30.5964	0.906372	circan_sine	8.18e-15	3.36e-13	0.000677	2.13e-05	24	4	0.478	2.13e-05	0.000677	24	6	0.478	0.013825	0.439622	24	5.97427	10.3575	4.73e-06	0.00018	24	5.99	9.78674	0.635	0.0649	4.03411e-16	2.26725e-14	9.70563	0.539734	0.166575	4.85657	1.5266
ENSMUSG00000030236	Slco1b2	0.605777	2.01e-06	9.63e-05	7.77423	1.49e-10	9.83e-09	24	1.11e-10	5.33e-09	29.2426	32.8041	0.893431	circan_triangular	8.23e-15	3.37e-13	0.000914	3.71e-05	24	6	0.389	3.71e-05	0.000914	24	8	0.389	0.017135	0.439622	24	7.74749	15.0763	9.7e-06	0.000277	24	7.87	14.5891	0.524	0.0359	8.2265e-14	3.28018e-12	14.5885	0.417809	-0.221498	7.86199	1.18174
ENSMUSG00000112920	Spata22	0.477829	2.02e-06	9.63e-05	0.950332	0.290467	0.767881	24	1.11e-10	5.33e-09	25.1703	28.7318	0.91601	circan_triangular	8.34e-15	3.4e-13	0.000187	1.71e-06	24	0	0.324	1.71e-06	0.000187	24	2	0.324	0.0145457	0.439622	24	2.00007	6.58105	4.59e-07	5.06e-05	24	2	6.12935	0.382	0.0623	1.26991e-09	2.35589e-08	4.82581	0.18466	0.782624	0.885073	0.522297
ENSMUSG00000042216	Sgsm1	0.567153	4.43e-07	3.29e-05	2.17423	5.3e-08	9.12e-06	24	5.15e-10	2.97e-08	26.3176	29.8791	0.91021	circan_sine	8.44e-15	3.43e-13	0.00125	6.27e-05	24	20	0.558	6.27e-05	0.00125	24	22	0.558	0.0130343	0.439622	24	21.9999	7.93189	1.23e-05	0.000323	24	22	7.43947	0.575	0.0772	1.09904e-14	5.00504e-13	6.98147	-0.427573	0.619932	21.6937	1.20936
ENSMUSG00000049303	Syt12	0.487622	2.08e-06	9.79e-05	0.498179	0.572855	1	24	1.16e-10	5.45e-09	26.1216	29.6831	0.91123	circan_triangular	8.89e-15	3.61e-13	0.00125	6.27e-05	24	0	0.326	6.27e-05	0.00125	24	2	0.326	0.0128315	0.439622	24	2.00007	6.54296	1.21e-05	0.00032	24	2	6.22929	0.41	0.0658	3.90597e-09	6.55608e-08	5.03454	0.126111	0.745698	0.639926	0.356695
ENSMUSG00000037622	Wdtc1	0.566929	2.09e-06	9.79e-05	6.00889	2.12e-07	3.22e-06	24	1.16e-10	5.45e-09	24.7372	28.2987	0.918096	circan_triangular	8.94e-15	3.62e-13	0.000366	6.47e-06	24	6	0.394	6.47e-06	0.000366	24	8	0.394	0.0147822	0.439622	24	6.35345	12.5996	1.64e-06	0.000101	24	7.18	12.0308	0.555	0.0462	3.76095e-16	2.14508e-14	12.0158	0.513034	0.00038581	5.99713	1.45108
ENSMUSG00000025371	Chmp6	0.168128	6.12e-05	0.00146763	2.5439	0.000146462	0.00115103	24	4e-12	8.31e-11	36.0313	39.5928	0.840106	circan_cosine2	9.04e-15	3.65e-13	0.00565	0.000628	24	2	0.161	0.000628	0.00565	24	4	0.161	0.0559162	0.475499	24	2.00007	9.40982	0.000395	0.00368	24	3	9.24797	0.177	0.0191	6.461e-05	0.000391705	9.12315	0.118984	0.140815	2.67979	0.336539
ENSMUSG00000029804	Herc3	0.309748	0.000102082	0.00210074	6.19446	3.58e-09	9.82e-08	24	2.41e-12	5.46e-11	38.9533	42.5148	0.808654	circan_cosine2	9.08e-15	3.66e-13	0.00125	6.27e-05	24	4	0.296	6.27e-05	0.00125	24	6	0.296	0.0556091	0.475499	24	7.92474	8.2261	4.73e-05	0.000791	24	6.96	7.87299	0.382	0.0486	1.28408e-06	1.22992e-05	7.54861	0.39253	-0.0590288	6.57014	1.11024
ENSMUSG00000039285	Azi2	0.299851	2.18e-06	0.000100936	7.9744	8.37e-11	6.66e-09	24	1.22e-10	5.69e-09	29.5053	33.0668	0.89177	circan_triangular	9.79e-15	3.93e-13	0.0042	0.000412	24	8	0.202	0.000412	0.0042	24	10	0.202	0.0172495	0.439622	24	8.39436	10.6509	9.13e-05	0.00125	24	9.2	10.3909	0.2	0.0192	5.99971e-10	1.19479e-08	10.3319	0.208168	-0.118315	7.97416	0.588787
ENSMUSG00000023952	Gtpbp2	0.231756	5.3e-05	0.00130849	6.6376	1.53e-09	4.7e-08	24	5.05e-12	9.71e-11	36.3215	39.883	0.837256	circan_cosine2	9.86e-15	3.94e-13	0.0209	0.00412	24	6	0.242	0.00412	0.0209	24	8	0.242	0.0426374	0.451719	24	7.58119	10.985	0.00169	0.0111	24	7.79	10.7201	0.205	0.0191	6.25192e-07	6.45104e-06	10.6745	0.233992	-0.0845159	7.32395	0.661829
ENSMUSG00000031024	St5	1.4554	2.19e-06	0.000100936	0	1	1	24	1.22e-10	5.69e-09	26.5861	30.1476	0.908794	circan_triangular	9.86e-15	3.94e-13	0.000132	8.21e-07	24	22	1.05	8.21e-07	0.000132	24	0	1.05	0.00774407	0.439622	24	21.9999	10.7449	1.26e-07	2.67e-05	24	23	9.78163	1.18	0.12	6.53172e-27	1.74417e-24	9.70957	-0.331662	1.18825	22.9603	0.938082
ENSMUSG00000008976	Gabpa	0.235822	0.000110378	0.00222315	5.85676	1.41e-08	3.13e-07	24	2.45e-12	5.51e-11	39.2439	42.8054	0.805164	circan_cosine2	9.95e-15	3.96e-13	0.00745	0.000943	24	6	0.227	0.000943	0.00745	24	8	0.227	0.061049	0.487121	24	6.97535	10.4792	0.000619	0.00519	24	7.49	10.2125	0.257	0.0251	6.97988e-06	5.59152e-05	10.1495	0.24475	0.00939076	5.85351	0.692259
ENSMUSG00000002844	Adprh	0.615185	4.94e-07	3.61e-05	1.9035	5.47e-07	4.65e-05	24	5.5e-10	3.12e-08	25.5583	29.1198	0.914094	circan_sine	1e-14	3.97e-13	0.000914	3.71e-05	24	22	0.568	3.71e-05	0.000914	24	0	0.568	0.0122769	0.439622	24	21.9999	9.17178	7.1e-06	0.000227	24	23	8.47453	0.603	0.0711	1.87546e-18	1.5665e-16	8.26143	-0.224006	0.671646	22.7704	0.633586
ENSMUSG00000033186	Mzt1	0.273203	2.23e-06	0.000101714	8.02603	7.29e-11	6.01e-09	24	1.25e-10	5.75e-09	29.5609	33.1224	0.891414	circan_triangular	1.03e-14	4.07e-13	0.00171	0.000104	24	8	0.178	0.000104	0.00171	24	10	0.178	0.0173507	0.439622	24	8.24243	9.63678	2.56e-05	0.000519	24	9.12	9.41489	0.179	0.019	2.16155e-08	3.13798e-07	9.30237	0.196683	-0.114828	8.01849	0.556302
ENSMUSG00000031584	Gsr	0.184807	6.53e-05	0.00154218	2.54608	0.000155135	0.00121369	24	4.43e-12	8.91e-11	36.188	39.7495	0.838574	circan_cosine2	1.07e-14	4.21e-13	0.0126	0.00203	24	2	0.186	0.00203	0.0126	24	4	0.186	0.0597219	0.485162	24	4.04011	11.5008	0.00121	0.00858	24	4.02	11.3583	0.254	0.0224	2.16958e-05	0.000152034	11.3269	0.117811	0.149144	2.55372	0.33322
ENSMUSG00000025199	Chuk	0.330418	2.27e-06	0.00010315	7.95544	9.35e-11	7.15e-09	24	1.28e-10	5.85e-09	29.6021	33.1636	0.89115	circan_triangular	1.07e-14	4.21e-13	0.00565	0.000628	24	6	0.204	0.000628	0.00565	24	8	0.204	0.0174036	0.439622	24	7.95351	12.2229	0.000136	0.00167	24	7.98	11.9247	0.297	0.0249	9.59069e-11	2.21562e-09	11.9017	0.225767	-0.123582	7.91305	0.638565
ENSMUSG00000027690	Slc2a2	0.63237	2.29e-06	0.000103743	9.26517	5.36e-12	9.52e-10	24	1.29e-10	5.9e-09	27.602	31.1635	0.903215	circan_triangular	1.09e-14	4.28e-13	0.00171	0.000104	24	10	0.485	0.000104	0.00171	24	12	0.485	0.0106162	0.439622	24	9.24622	13.9181	1.62e-05	0.000383	24	10.6	13.3558	0.499	0.0373	3.209e-20	3.57945e-18	13.3497	0.32121	-0.437526	9.58105	0.90852
ENSMUSG00000037287	Tbcel	0.452255	0.000110677	0.00222486	5.78544	2.13e-08	4.35e-07	24	2.74e-12	6.05e-11	39.1854	42.7468	0.805873	circan_cosine2	1.11e-14	4.36e-13	0.00971	0.00139	24	4	0.385	0.00139	0.00971	24	6	0.385	0.0632465	0.49426	24	6.59478	11.9263	0.00091	0.00695	24	6.3	11.3761	0.716	0.063	9.12659e-08	1.1664e-06	11.3613	0.469513	0.0146656	5.88073	1.32798
ENSMUSG00000027313	Chac1	0.942758	7.2e-05	0.00163669	6.52435	1.9e-09	5.66e-08	24	4.26e-12	8.66e-11	37.403	40.9645	0.826124	circan_cosine2	1.13e-14	4.4e-13	0.0268	0.00576	24	6	0.929	0.00576	0.0268	24	8	0.929	0.063665	0.495344	24	7.84333	8.0664	0.00327	0.0183	24	7.92	6.97182	0.745	0.107	2.52698e-07	2.87511e-06	6.35964	1.42112	-0.299923	6.79448	4.01952
ENSMUSG00000096054	Syne1	0.682003	5.38e-07	3.84e-05	1.31899	0.000214822	0.00338066	24	5.74e-10	3.21e-08	25.4566	29.0181	0.914601	circan_sine	1.13e-14	4.42e-13	0.000366	6.47e-06	24	0	0.636	6.47e-06	0.000366	24	2	0.636	0.0121811	0.439622	24	2.00007	9.87085	1.37e-06	9.03e-05	24	2	9.13879	0.705	0.0771	2.89904e-18	2.3545e-16	9.01122	0.177774	0.724834	0.918698	0.502822
ENSMUSG00000063052	Lrrc40	0.27681	2.34e-06	0.000105247	7.87697	1.26e-10	8.88e-09	24	1.33e-10	6.01e-09	29.6608	33.2223	0.890773	circan_triangular	1.14e-14	4.44e-13	0.000914	3.71e-05	24	6	0.177	3.71e-05	0.000914	24	8	0.177	0.0176658	0.439622	24	7.64527	8.82396	9.98e-06	0.000282	24	7.82	8.58714	0.258	0.0301	1.38012e-07	1.67746e-06	8.38867	0.214086	-0.118344	7.92889	0.605525
ENSMUSG00000031812	Map1lc3b	0.212271	5.89e-07	9.72e-05	8.69034	1.05e-11	6.4e-09	24	5.34e-10	6.95e-08	25.4665	29.9183	0.925247	circan_line	1.15e-14	4.48e-13	0.000914	3.71e-05	24	8	0.204	3.71e-05	0.000914	24	10	0.204	0.0107853	0.439622	24	8.19551	12.0125	6.29e-06	0.000211	24	9.1	11.8057	0.216	0.0183	1.54184e-12	4.95865e-11	11.7796	0.158932	-0.138708	8.74086	0.449527
ENSMUSG00000022615	Tymp	1.28781	2.37e-06	0.000106126	0.634817	0.479284	1	24	1.35e-10	6.07e-09	26.2372	29.7987	0.91063	circan_triangular	1.17e-14	4.53e-13	0.000366	6.47e-06	24	0	0.936	6.47e-06	0.000366	24	2	0.936	0.0141372	0.439622	24	2.00007	12.476	1.57e-06	9.91e-05	24	2	11.4959	1.06	0.0925	4.81357e-19	4.41846e-17	11.4975	0.18524	0.991874	0.705239	0.523939
ENSMUSG00000027011	Ube2e3	0.114997	0.0001008	0.00209089	6.32652	2.9e-09	8.24e-08	24	3.23e-12	6.9e-11	38.6989	42.2604	0.811651	circan_cosine2	1.19e-14	4.59e-13	0.00745	0.000943	24	6	0.107	0.000943	0.00745	24	8	0.107	0.0594946	0.484809	24	7.56805	10.1091	0.000605	0.00509	24	7.78	9.97421	0.105	0.0106	0.000552601	0.00257306	9.89595	0.120718	-0.0182062	6.57176	0.341443
ENSMUSG00000084132	Gm15982	0.404557	0.000122983	0.00238478	6.01525	7.88e-09	1.91e-07	24	2.65e-12	5.89e-11	39.5346	43.096	0.801601	circan_cosine2	1.2e-14	4.59e-13	0.0163	0.00291	24	6	0.386	0.00291	0.0163	24	8	0.386	0.0611512	0.487121	24	6.38212	6.00643	0.00171	0.0111	24	7.19	5.59419	0.372	0.0666	5.9481e-06	4.85545e-05	3.41264	1.27093	-0.0473609	6.14227	3.59474
ENSMUSG00000026273	Mterf4	0.180054	7.01e-05	0.0016121	2.53607	0.000169376	0.00131033	24	4.68e-12	9.21e-11	36.386	39.9475	0.836614	circan_cosine2	1.2e-14	4.61e-13	0.0209	0.00412	24	2	0.186	0.00412	0.0209	24	4	0.186	0.0606888	0.487121	24	2.00006	9.03362	0.00232	0.0141	24	3	8.88697	0.211	0.0238	9.199e-05	0.000534002	8.72739	0.122408	0.158757	2.50892	0.346222
ENSMUSG00000037526	Atg14	0.515509	2.44e-06	0.000107751	8.10341	6.38e-11	5.49e-09	24	1.39e-10	6.19e-09	29.7599	33.3214	0.890132	circan_triangular	1.24e-14	4.71e-13	0.00231	0.000167	24	8	0.326	0.000167	0.00231	24	10	0.326	0.0178009	0.439622	24	8.92084	9.46506	4.09e-05	0.00072	24	9.46	8.93763	0.34	0.0381	1.09196e-12	3.5771e-11	8.78549	0.380693	-0.223927	8.03096	1.07676
ENSMUSG00000026965	Anapc2	0.196557	7.07e-07	4.57e-05	0.614683	0.0516191	0.237248	24	4.77e-10	2.85e-08	27.4792	31.0407	0.903908	circan_sine	1.24e-14	4.71e-13	0.00171	0.000104	24	4	0.162	0.000104	0.00171	24	6	0.162	0.0143557	0.439622	24	4.47367	10.8978	2.15e-05	0.000462	24	5.24	10.7206	0.242	0.0226	7.14309e-10	1.40345e-08	10.6718	0.165614	0.11641	3.65977	0.468428
ENSMUSG00000045098	Kmt5b	0.294714	1.18e-06	6.13e-05	0.16984	0.522891	1	24	2.86e-10	2.04e-08	27.4729	31.0344	0.903943	circan_sine	1.24e-14	4.71e-13	0.000101	3.76e-07	24	4	0.266	3.76e-07	0.000101	24	6	0.266	0.0143479	0.439622	24	5.25411	9.95156	1.08e-07	2.66e-05	24	5.63	9.67556	0.283	0.0292	6.77194e-12	1.90653e-10	9.58198	0.307475	0.0532331	5.34518	0.869671
ENSMUSG00000038121	Fam210a	0.369776	2.44e-06	0.000107751	5.90666	6.38e-08	1.19e-06	24	1.39e-10	6.19e-09	25.4718	29.0333	0.914525	circan_triangular	1.24e-14	4.71e-13	0.000366	6.47e-06	24	6	0.28	6.47e-06	0.000366	24	8	0.28	0.0155797	0.439622	24	6.36249	11.5593	1.73e-06	0.000104	24	7.18	11.2268	0.346	0.0308	1.54606e-12	4.96315e-11	11.1934	0.331233	0.00861788	5.90064	0.936868
ENSMUSG00000030795	Fus	0.350435	1e-06	5.49e-05	0.35221	0.218249	0.692993	24	3.42e-10	2.28e-08	27.538	31.0994	0.903577	circan_sine	1.25e-14	4.74e-13	0.00125	6.27e-05	24	4	0.321	6.27e-05	0.00125	24	6	0.321	0.0144283	0.439622	24	5.50477	12.1167	1.35e-05	0.000343	24	5.75	11.7854	0.422	0.0358	2.8211e-13	1.02725e-11	11.7623	0.33345	0.123238	4.64776	0.94314
ENSMUSG00000022241	Tars	0.628006	2.47e-06	0.000108943	0	1	1	24	1.42e-10	6.28e-09	26.8924	30.4538	0.907148	circan_triangular	1.28e-14	4.84e-13	8.1e-05	1.62e-07	24	22	0.43	1.62e-07	8.1e-05	24	0	0.43	0.00889026	0.439622	24	21.9999	12.6682	3.08e-08	1.84e-05	24	23	12.1646	0.498	0.0409	2.64139e-21	3.39795e-19	12.1474	-0.120972	0.489124	23.0739	0.342159
ENSMUSG00000019989	Enpp3	0.655972	5.83e-07	4.11e-05	0.822721	0.0141643	0.0882783	24	6.05e-10	3.32e-08	27.2117	30.7731	0.9054	circan_sine	1.29e-14	4.85e-13	0.000914	3.71e-05	24	2	0.613	3.71e-05	0.000914	24	4	0.613	0.0140322	0.439622	24	4.12833	11.0882	8.05e-06	0.000248	24	4.06	10.5679	0.888	0.084	5.9491e-16	3.22606e-14	10.5273	0.460141	0.499339	2.84404	1.30148
ENSMUSG00000086782	E130102H24Rik	0.542339	2.5e-06	0.000109504	8.02018	8.53e-11	6.74e-09	24	1.44e-10	6.33e-09	29.8383	33.3998	0.889623	circan_triangular	1.32e-14	4.94e-13	0.00565	0.000628	24	6	0.352	0.000628	0.00565	24	8	0.352	0.0178145	0.439622	24	7.53296	8.10743	0.000139	0.00169	24	7.77	7.77515	0.359	0.0462	9.97216e-11	2.29438e-09	7.42348	0.449931	-0.267355	8.04795	1.2726
ENSMUSG00000027668	Mfn1	0.307697	2.51e-06	0.000109504	9.10352	7.22e-12	1.19e-09	24	1.44e-10	6.33e-09	28.2888	31.8503	0.89924	circan_triangular	1.32e-14	4.96e-13	0.000366	6.47e-06	24	8	0.236	6.47e-06	0.000366	24	10	0.236	0.0131047	0.439622	24	9.72071	11.2299	1.47e-06	9.35e-05	24	9.86	10.9245	0.254	0.0233	2.32482e-12	7.20081e-11	10.8821	0.163892	-0.200853	9.38575	0.463556
ENSMUSG00000045435	Tmem60	0.183245	4.86e-05	0.00122959	6.72039	1.69e-09	5.17e-08	24	7.5e-12	1.33e-10	35.8452	39.4067	0.841906	circan_cosine2	1.33e-14	4.97e-13	0.0268	0.00576	24	6	0.186	0.00576	0.0268	24	8	0.186	0.05938	0.484809	24	9.1268	8.71323	0.00307	0.0174	24	8.56	8.46506	0.141	0.0166	9.40262e-05	0.000543318	8.25059	0.206451	-0.0595441	7.07257	0.583932
ENSMUSG00000021025	Nfkbia	0.602786	2.51e-06	0.000109504	8.87776	1.02e-11	1.49e-09	24	1.44e-10	6.33e-09	28.8487	32.4102	0.895872	circan_triangular	1.33e-14	4.96e-13	0.000366	6.47e-06	24	8	0.427	6.47e-06	0.000366	24	10	0.427	0.0156587	0.439622	24	9.57196	10.7483	1.73e-06	0.000104	24	9.79	10.2775	0.426	0.0414	8.30492e-14	3.30397e-12	10.2204	0.349479	-0.357119	9.0413	0.988475
ENSMUSG00000021715	Cwc27	0.312769	0.000119723	0.0023346	1.92209	0.00338659	0.0191383	24	3.1e-12	6.7e-11	38.4351	41.9966	0.814704	circan_cosine2	1.36e-14	5.04e-13	0.0126	0.00203	24	0	0.302	0.00203	0.0126	24	2	0.302	0.0521533	0.46983	24	2.00007	8.15578	0.00107	0.00783	24	2	7.85323	0.324	0.0412	1.60952e-06	1.50404e-05	7.52604	0.182575	0.347972	1.84569	0.516401
ENSMUSG00000034659	Tmem109	0.174372	7.98e-07	4.92e-05	2.58374	6.38e-09	2.07e-06	24	4.68e-10	2.81e-08	27.6264	31.1878	0.903077	circan_sine	1.36e-14	5.06e-13	0.000914	3.71e-05	24	20	0.151	3.71e-05	0.000914	24	22	0.151	0.0145388	0.439622	24	21.303	10.2169	8.32e-06	0.000253	24	21.7	10.0562	0.132	0.0131	2.75124e-08	3.88213e-07	9.98189	-0.15495	0.0980292	20.1546	0.438264
ENSMUSG00000029003	Mad2l2	0.637198	6.31e-07	4.25e-05	1.54322	2.37e-05	0.000676065	24	6.22e-10	3.4e-08	25.359	28.9205	0.915084	circan_sine	1.43e-14	5.29e-13	0.000677	2.13e-05	24	0	0.58	2.13e-05	0.000677	24	2	0.58	0.0120905	0.439622	24	21.9999	9.71788	4.17e-06	0.000167	24	24	9.27164	0.637	0.0687	3.46075e-17	2.36404e-15	9.15555	0.0235295	0.687056	0.130762	0.0665516
ENSMUSG00000026489	Coq8a	0.873567	6.31e-07	4.25e-05	1.50784	3.43e-05	0.000843797	24	6.26e-10	3.41e-08	25.3872	28.9487	0.914945	circan_sine	1.44e-14	5.32e-13	0.000502	1.19e-05	24	0	0.769	1.19e-05	0.000502	24	2	0.769	0.0121165	0.439622	24	21.9999	14.0146	2.42e-06	0.000125	24	24	13.3456	0.872	0.0653	9.58286e-20	9.93461e-18	13.3552	0.0565476	0.864706	0.249436	0.159941
ENSMUSG00000034175	Rhbdd3	0.357487	2.63e-06	0.000111834	5.36232	2.74e-07	3.98e-06	24	1.52e-10	6.52e-09	27.6342	31.1956	0.903033	circan_triangular	1.46e-14	5.36e-13	0.000502	1.19e-05	24	4	0.239	1.19e-05	0.000502	24	6	0.239	0.0170174	0.439622	24	6.08684	9.77776	3.33e-06	0.00015	24	6.04	9.49066	0.373	0.0393	1.01232e-10	2.31865e-09	9.38533	0.314244	0.0502262	5.39461	0.888816
ENSMUSG00000035623	Rsf1	0.178028	9.09e-05	0.00194365	5.53075	1.03e-07	1.68e-06	24	4.42e-12	8.9e-11	38.2824	41.8439	0.816445	circan_cosine2	1.47e-14	5.38e-13	0.00745	0.000943	24	4	0.158	0.000943	0.00745	24	6	0.158	0.0673014	0.50346	24	6.48985	8.99377	0.000677	0.00554	24	6.24	8.79259	0.298	0.0339	0.000113895	0.00064192	8.62184	0.197815	0.0344801	5.34083	0.559505
ENSMUSG00000049232	Tigd2	0.312962	0.00013216	0.00252048	6.11964	6.14e-09	1.57e-07	24	3.16e-12	6.79e-11	39.6442	43.2057	0.800237	circan_cosine2	1.52e-14	5.56e-13	0.00745	0.000943	24	6	0.308	0.000943	0.00745	24	8	0.308	0.0631552	0.493879	24	6.92912	8.94431	0.000639	0.00532	24	7.46	8.58362	0.317	0.037	1.65151e-06	1.54001e-05	8.39229	0.35655	-0.0299023	6.31959	1.00848
ENSMUSG00000019988	Nedd1	0.435196	2.69e-06	0.000112837	7.26422	1.42e-09	5.45e-08	24	1.56e-10	6.63e-09	29.3024	32.8639	0.893056	circan_triangular	1.53e-14	5.58e-13	0.000914	3.71e-05	24	6	0.323	3.71e-05	0.000914	24	8	0.323	0.0158558	0.439622	24	7.86338	9.293	9.02e-06	0.000266	24	7.93	8.87677	0.374	0.0421	4.90293e-12	1.41887e-10	8.71646	0.366447	-0.106681	7.0821	1.03647
ENSMUSG00000041930	Fam222a	1.09701	5.87e-07	4.11e-05	2.0388	2.06e-07	2.43e-05	24	7.15e-10	3.71e-08	26.5301	30.0916	0.909091	circan_sine	1.53e-14	5.58e-13	0.000914	3.71e-05	24	22	1.06	3.71e-05	0.000914	24	0	1.06	0.0132605	0.439622	24	21.9999	9.02507	7.63e-06	0.00024	24	23	7.87137	1.04	0.133	9.68513e-20	9.98191e-18	7.53752	-0.607565	1.19553	22.204	1.71845
ENSMUSG00000021500	Ddx46	0.424869	2.75e-06	0.000114139	8.53851	2.27e-11	2.57e-09	24	1.61e-10	6.73e-09	29.681	33.2425	0.890643	circan_triangular	1.61e-14	5.83e-13	0.000914	3.71e-05	24	8	0.296	3.71e-05	0.000914	24	10	0.296	0.0174736	0.439622	24	9.72813	10.723	9.88e-06	0.000281	24	9.86	10.3498	0.277	0.0268	1.56598e-11	4.16901e-10	10.2916	0.267413	-0.217746	8.61032	0.756358
ENSMUSG00000001229	Dpp9	0.428621	6.29e-07	4.25e-05	1.86946	9.45e-07	6.65e-05	24	7.05e-10	3.7e-08	26.0067	29.5682	0.911822	circan_sine	1.61e-14	5.85e-13	8.1e-05	1.62e-07	24	22	0.345	1.62e-07	8.1e-05	24	0	0.345	0.0127149	0.439622	24	21.9999	11.4286	4.33e-08	1.84e-05	24	23	11.0311	0.428	0.0388	3.00278e-15	1.47412e-13	10.9951	-0.128712	0.419216	22.8621	0.364051
ENSMUSG00000028973	Abcb8	0.194323	0.000139306	0.00259499	5.90207	1.54e-08	3.37e-07	24	3.29e-12	6.95e-11	39.8162	43.3777	0.798077	circan_cosine2	1.67e-14	6.03e-13	0.00313	0.000265	24	6	0.162	0.000265	0.00313	24	8	0.162	0.0648798	0.49716	24	6.6676	10.4629	0.000206	0.00227	24	7.33	10.2757	0.179	0.0174	2.79879e-05	0.000189642	10.2139	0.202753	0.0092045	5.82671	0.573473
ENSMUSG00000038628	Polr3k	0.278745	6.37e-07	4.26e-05	2.18712	7.05e-08	1.11e-05	24	7.69e-10	3.9e-08	27.2168	30.7783	0.905371	circan_sine	1.78e-14	6.4e-13	0.00125	6.27e-05	24	20	0.261	6.27e-05	0.00125	24	22	0.261	0.0140383	0.439622	24	21.9045	9.58047	1.32e-05	0.000338	24	22	9.3501	0.281	0.03	3.09636e-11	7.86314e-10	9.23332	-0.172221	0.243503	21.6486	0.487114
ENSMUSG00000031147	Magix	0.209864	0.000104011	0.00212193	1.6165	0.0172942	0.0779588	24	4.78e-12	9.33e-11	37.7944	41.3559	0.821888	circan_cosine2	1.8e-14	6.47e-13	0.00565	0.000628	24	0	0.177	0.000628	0.00565	24	2	0.177	0.0599237	0.485925	24	2.00007	9.54549	0.000421	0.00387	24	2	9.34066	0.218	0.0234	2.18173e-05	0.000152704	9.22491	0.0921088	0.204822	1.61423	0.260523
ENSMUSG00000062822	4833420G17Rik	0.42698	2.9e-06	0.000118582	8.26052	4.96e-11	4.66e-09	24	1.71e-10	7.07e-09	30.1033	33.6648	0.887883	circan_triangular	1.8e-14	6.47e-13	0.000914	3.71e-05	24	8	0.295	3.71e-05	0.000914	24	10	0.295	0.0180558	0.439622	24	9.08333	10.0957	1.02e-05	0.000285	24	9.54	9.72789	0.286	0.0294	6.86734e-11	1.63554e-09	9.63942	0.285173	-0.199192	8.32894	0.80659
ENSMUSG00000040859	Bsdc1	0.275303	2.94e-06	0.000119061	6.8363	8.99e-09	2.35e-07	24	1.74e-10	7.11e-09	28.5093	32.0708	0.897928	circan_triangular	1.85e-14	6.63e-13	0.000132	8.21e-07	24	6	0.208	8.21e-07	0.000132	24	8	0.208	0.0154073	0.439622	24	7.09998	11.062	2.43e-07	3.87e-05	24	7.55	10.8189	0.237	0.0219	1.58369e-10	3.51524e-09	10.7736	0.227121	-0.0416219	6.69231	0.642395
ENSMUSG00000030967	Zranb1	0.419946	2.98e-06	0.000119878	7.97924	1.2e-10	8.64e-09	24	1.77e-10	7.18e-09	30.2559	33.8174	0.886868	circan_triangular	1.91e-14	6.81e-13	0.000366	6.47e-06	24	6	0.253	6.47e-06	0.000366	24	8	0.253	0.0184899	0.439622	24	8.82549	11.1938	2.03e-06	0.000113	24	8.41	10.8571	0.298	0.0274	7.30012e-11	1.73159e-09	10.8155	0.289265	-0.15822	7.91183	0.818165
ENSMUSG00000020923	Ubtf	0.234155	3e-06	0.000120336	6.98151	5.04e-09	1.51e-07	24	1.78e-10	7.21e-09	28.9476	32.509	0.895265	circan_triangular	1.94e-14	6.9e-13	0.000262	3.39e-06	24	6	0.173	3.39e-06	0.000262	24	8	0.173	0.0160162	0.439622	24	6.52939	11.4061	9.62e-07	7.59e-05	24	7.26	11.2051	0.187	0.0167	1.98933e-09	3.52715e-08	11.1687	0.188973	-0.0395636	6.78831	0.534497
ENSMUSG00000026203	Dnajb2	0.291757	1.21e-06	6.17e-05	2.76264	4.23e-09	1.74e-06	24	4.55e-10	2.79e-08	28.0732	31.6346	0.900507	circan_sine	1.99e-14	7.06e-13	0.00125	6.27e-05	24	18	0.243	6.27e-05	0.00125	24	20	0.243	0.015119	0.439622	24	18.3999	11.6334	1.41e-05	0.000352	24	19.2	11.3638	0.378	0.0332	4.57916e-12	1.33836e-10	11.3324	-0.279912	0.110762	19.4393	0.791711
ENSMUSG00000048782	Insc	0.87609	7.01e-07	4.56e-05	2.276	4.07e-08	7.36e-06	24	7.9e-10	3.98e-08	27.6118	31.1733	0.903159	circan_sine	2e-14	7.1e-13	0.000502	1.19e-05	24	20	0.779	1.19e-05	0.000502	24	22	0.779	0.0145206	0.439622	24	22	10.0979	2.87e-06	0.000138	24	22	9.40555	0.866	0.0921	3.20931e-15	1.55815e-13	9.31343	-0.60126	0.705055	21.3029	1.70062
ENSMUSG00000022971	Ifnar2	0.185182	0.000151611	0.00276002	5.90375	1.71e-08	3.66e-07	24	3.73e-12	7.81e-11	40.0154	43.5769	0.795542	circan_cosine2	2.04e-14	7.22e-13	0.00971	0.00139	24	4	0.168	0.00139	0.00971	24	6	0.168	0.0680762	0.505416	24	6.17299	10.8001	0.000973	0.00727	24	6.09	10.5988	0.198	0.0186	2.48384e-05	0.00017093	10.5483	0.19177	-0.000979567	6.01951	0.542407
ENSMUSG00000044600	Smim7	0.250735	3.09e-06	0.000121647	6.84448	9.19e-09	2.4e-07	24	1.84e-10	7.33e-09	28.651	32.2125	0.897075	circan_triangular	2.05e-14	7.25e-13	0.000502	1.19e-05	24	6	0.184	1.19e-05	0.000502	24	8	0.184	0.017575	0.439622	24	7.85658	10.8757	3.44e-06	0.000151	24	7.93	10.6665	0.204	0.0191	5.23258e-09	8.56792e-08	10.6165	0.205461	-0.042374	6.77688	0.581132
ENSMUSG00000024993	Fam45a	0.244244	6.9e-07	4.56e-05	2.20483	6.72e-08	1.08e-05	24	8.31e-10	4.09e-08	27.4473	31.0087	0.904087	circan_sine	2.07e-14	7.28e-13	0.000502	1.19e-05	24	20	0.22	1.19e-05	0.000502	24	22	0.22	0.0143164	0.439622	24	21.9999	9.55203	2.83e-06	0.000137	24	22	9.28132	0.227	0.0244	3.33699e-10	6.9847e-09	9.15772	-0.155738	0.212984	21.5883	0.440495
ENSMUSG00000024975	Pdcd4	0.375431	0.000142616	0.00263456	2.10313	0.00152373	0.00942714	24	4.04e-12	8.37e-11	38.8194	42.3809	0.810238	circan_cosine2	2.08e-14	7.3e-13	0.00313	0.000265	24	2	0.399	0.000265	0.00313	24	4	0.399	0.0556445	0.475499	24	2.76513	11.6349	0.000179	0.00204	24	3.38	11.3243	0.444	0.0392	2.61123e-07	2.95951e-06	11.3012	0.206811	0.328469	2.14636	0.584949
ENSMUSG00000006262	Mob1b	0.353327	3.14e-06	0.0001232	6.90401	7.31e-09	2.01e-07	24	1.88e-10	7.45e-09	28.8546	32.416	0.895836	circan_triangular	2.13e-14	7.46e-13	0.000677	2.13e-05	24	6	0.25	2.13e-05	0.000677	24	8	0.25	0.0165356	0.439622	24	7.20872	10.7201	5.6e-06	0.000197	24	7.6	10.403	0.316	0.0303	2.359e-11	6.09606e-10	10.3456	0.292996	-0.0589867	6.75885	0.828718
ENSMUSG00000021103	Mnat1	0.225061	0.000145474	0.00267137	1.93865	0.00356696	0.0200446	24	4.09e-12	8.4e-11	38.9099	42.4714	0.809169	circan_cosine2	2.14e-14	7.49e-13	0.00971	0.00139	24	0	0.201	0.00139	0.00971	24	2	0.201	0.0563355	0.475987	24	2.00007	8.18021	0.00082	0.00642	24	2	7.98937	0.235	0.0294	4.9822e-05	0.000313439	7.69044	0.132702	0.232887	1.97833	0.375337
ENSMUSG00000031901	Dus2	0.392042	6.97e-07	4.56e-05	2.03826	2.47e-07	2.75e-05	24	8.66e-10	4.12e-08	26.9375	30.499	0.906903	circan_sine	2.18e-14	7.58e-13	0.000502	1.19e-05	24	22	0.314	1.19e-05	0.000502	24	0	0.314	0.0137131	0.439622	24	21.9999	8.72052	2.72e-06	0.000133	24	23	8.30676	0.367	0.0441	5.5898e-13	1.92788e-11	8.06708	-0.198973	0.402109	22.2448	0.562781
ENSMUSG00000001524	Gtf2h4	0.188944	7.2e-07	4.61e-05	1.2082	0.000781455	0.00930244	24	8.55e-10	4.12e-08	26.5871	30.1486	0.908788	circan_sine	2.22e-14	7.71e-13	0.000677	2.13e-05	24	0	0.185	2.13e-05	0.000677	24	2	0.185	0.0133223	0.439622	24	2.00007	9.03993	4.57e-06	0.000176	24	2	8.82861	0.192	0.0218	2.87057e-07	3.22646e-06	8.66011	0.0736797	0.197839	1.36177	0.208398
ENSMUSG00000054226	Tprkb	0.425739	3.22e-06	0.000125394	7.40479	1.01e-09	4.12e-08	24	1.94e-10	7.61e-09	29.975	33.5364	0.88873	circan_triangular	2.24e-14	7.78e-13	0.000677	2.13e-05	24	6	0.279	2.13e-05	0.000677	24	8	0.279	0.0199004	0.439622	24	6.72136	12.6319	6.66e-06	0.000218	24	7.36	12.2683	0.395	0.0322	1.68063e-11	4.45404e-10	12.2515	0.310584	-0.124952	7.46105	0.878463
ENSMUSG00000000439	Mkrn2	0.321522	3.23e-06	0.000125655	7.72908	3.07e-10	1.72e-08	24	1.95e-10	7.64e-09	30.354	33.9155	0.88621	circan_triangular	2.27e-14	7.86e-13	0.00565	0.000628	24	6	0.224	0.000628	0.00565	24	8	0.224	0.0180026	0.439622	24	7.49629	9.09941	0.00014	0.0017	24	7.75	8.84582	0.237	0.0268	6.29673e-09	1.01811e-07	8.68012	0.253044	-0.11221	7.59429	0.715718
ENSMUSG00000003166	Dgcr2	0.103912	0.000138599	0.00259499	6.28413	4.71e-09	1.24e-07	24	4.58e-12	9.08e-11	39.5347	43.0962	0.801599	circan_cosine2	2.28e-14	7.87e-13	0.00971	0.00139	24	4	0.101	0.00139	0.00971	24	6	0.101	0.0707517	0.51154	24	8.31204	10.8604	0.00101	0.00746	24	7.16	10.7287	0.128	0.012	0.000907003	0.00395268	10.68	0.106212	-0.00681222	6.24465	0.300412
ENSMUSG00000026943	Lcn12	0.581953	8.92e-07	5.15e-05	2.47433	1.38e-08	3.11e-06	24	7.11e-10	3.7e-08	28.1308	31.6923	0.90017	circan_sine	2.28e-14	7.87e-13	0.000502	1.19e-05	24	20	0.503	1.19e-05	0.000502	24	22	0.503	0.0151966	0.439622	24	21.9999	6.58937	3e-06	0.00014	24	22	5.98745	0.457	0.0763	1.65712e-12	5.29078e-11	4.45958	-1.06999	0.848321	20.5606	3.02639
ENSMUSG00000046688	Tifa	0.521988	0.000147461	0.00269389	6.24251	5.44e-09	1.41e-07	24	4.55e-12	9.03e-11	39.751	43.3125	0.7989	circan_cosine2	2.41e-14	8.28e-13	0.0126	0.00203	24	4	0.539	0.00203	0.0126	24	6	0.539	0.0712101	0.512219	24	6.21012	9.465	0.00142	0.00972	24	6.11	8.84194	0.515	0.0583	6.79984e-07	6.9513e-06	8.70205	0.551811	0.0191925	5.8672	1.56076
ENSMUSG00000030067	Foxp1	0.310389	9.12e-05	0.00194651	2.55737	0.000208093	0.00158397	24	7.53e-12	1.34e-10	36.9873	40.5488	0.8305	circan_cosine2	2.47e-14	8.44e-13	0.0268	0.00576	24	2	0.336	0.00576	0.0268	24	4	0.336	0.0685427	0.505517	24	4.46981	9.35504	0.00349	0.0192	24	4.23	9.13076	0.472	0.0517	3.96199e-06	3.39787e-05	9.00231	0.212837	0.270747	2.54475	0.601994
ENSMUSG00000028991	Mtor	0.330717	3.36e-06	0.00012937	7.91911	1.68e-10	1.07e-08	24	2.04e-10	7.92e-09	30.536	34.0975	0.884978	circan_triangular	2.47e-14	8.44e-13	0.00171	0.000104	24	8	0.218	0.000104	0.00171	24	10	0.218	0.0191484	0.439622	24	7.35808	10.5158	2.8e-05	0.000555	24	8.68	10.2371	0.241	0.0236	7.85176e-10	1.52568e-08	10.1726	0.231455	-0.129751	7.95163	0.654654
ENSMUSG00000026640	Plxna2	0.839744	3.38e-06	0.000129493	0.544893	0.554171	1	24	2.05e-10	7.94e-09	27.2646	30.8261	0.905107	circan_triangular	2.49e-14	8.5e-13	0.000502	1.19e-05	24	0	0.624	1.19e-05	0.000502	24	2	0.624	0.0142247	0.439622	24	2.00007	9.87067	2.82e-06	0.000137	24	2	9.26508	0.693	0.0748	8.43754e-16	4.4389e-14	9.15005	0.121144	0.700128	0.654448	0.342646
ENSMUSG00000015869	Prpsap1	0.293706	3.39e-06	0.000129493	7.22809	2.14e-09	7.46e-08	24	2.06e-10	7.94e-09	29.7924	33.3538	0.889922	circan_triangular	2.51e-14	8.54e-13	0.000914	3.71e-05	24	6	0.192	3.71e-05	0.000914	24	8	0.192	0.0197419	0.439622	24	7.17142	11.6531	1.11e-05	0.000302	24	7.59	11.4216	0.258	0.0226	2.05532e-09	3.63684e-08	11.3905	0.221776	-0.0729096	7.21323	0.627279
ENSMUSG00000068749	Psma5	0.166264	5.15e-05	0.00128093	2.79775	9.98e-05	0.000812648	24	1.43e-11	2.22e-10	35.0636	38.6251	0.849222	circan_cosine2	2.65e-14	9e-13	0.00565	0.000628	24	2	0.157	0.000628	0.00565	24	4	0.157	0.0411269	0.44803	24	3.84606	11.0377	0.000299	0.00296	24	3.92	10.8815	0.2	0.0184	4.23474e-06	3.60547e-05	10.8383	0.144623	0.111857	3.48536	0.409056
ENSMUSG00000022512	Cldn1	1.14914	8.34e-07	4.98e-05	1.73756	4.28e-06	0.000197336	24	8.92e-10	4.17e-08	26.252	29.8135	0.910553	circan_sine	2.66e-14	9.03e-13	0.000101	3.76e-07	24	22	0.907	3.76e-07	0.000101	24	0	0.907	0.0129657	0.439622	24	21.9999	12.1061	9.81e-08	2.63e-05	24	23	11.2151	1.18	0.105	4.44396e-17	2.97796e-15	11.2194	-0.153534	1.11625	23.4779	0.434258
ENSMUSG00000040706	Agmat	0.167933	0.000158293	0.00285668	6.2078	6.4e-09	1.61e-07	24	4.71e-12	9.24e-11	39.969	43.5305	0.796135	circan_cosine2	2.67e-14	9.03e-13	0.0268	0.00576	24	4	0.155	0.00576	0.0268	24	6	0.155	0.0721632	0.515477	24	5.51013	12.5783	0.00365	0.0199	24	5.76	12.4284	0.138	0.0111	7.00422e-05	0.000420015	12.4109	0.167028	0.00306961	5.92981	0.472426
ENSMUSG00000043962	Thrap3	0.348819	1.69e-06	7.84e-05	0.194883	0.481362	1	24	4.51e-10	2.79e-08	28.3929	31.9544	0.898623	circan_sine	2.74e-14	9.23e-13	0.000677	2.13e-05	24	4	0.325	2.13e-05	0.000677	24	6	0.325	0.0155576	0.439622	24	5.64174	11.6309	5.29e-06	0.00019	24	5.82	11.2936	0.37	0.0328	1.03494e-12	3.40931e-11	11.2624	0.346692	0.0718987	5.21892	0.980593
ENSMUSG00000004626	Stxbp2	0.175928	0.000164641	0.0029306	5.81463	3.08e-08	5.91e-07	24	4.68e-12	9.21e-11	40.1488	43.7103	0.793824	circan_cosine2	2.76e-14	9.29e-13	0.00745	0.000943	24	4	0.152	0.000943	0.00745	24	6	0.152	0.0730689	0.517455	24	6.38475	10.7213	0.000729	0.00587	24	6.19	10.5315	0.233	0.0221	5.07458e-05	0.000318612	10.4785	0.183377	0.00143196	5.97017	0.518667
ENSMUSG00000051510	Mafg	0.380077	3.57e-06	0.000133684	8.58013	2.83e-11	2.94e-09	24	2.19e-10	8.31e-09	30.2476	33.8091	0.886923	circan_triangular	2.8e-14	9.38e-13	0.000502	1.19e-05	24	8	0.257	1.19e-05	0.000502	24	10	0.257	0.0186904	0.439622	24	9.62249	12.1728	3.64e-06	0.000155	24	9.81	11.8471	0.249	0.0211	1.08749e-10	2.47303e-09	11.8243	0.228262	-0.192334	8.6745	0.645622
ENSMUSG00000025512	Chid1	0.348154	7.84e-07	4.87e-05	2.10874	1.59e-07	2.02e-05	24	9.96e-10	4.55e-08	27.4781	31.0396	0.903914	circan_sine	2.8e-14	9.38e-13	0.000502	1.19e-05	24	22	0.302	1.19e-05	0.000502	24	0	0.302	0.0143543	0.439622	24	21.9999	10.4518	2.84e-06	0.000137	24	23	10.1258	0.321	0.0317	4.49365e-13	1.58392e-11	10.0577	-0.183998	0.309319	21.9502	0.520425
ENSMUSG00000053411	Cbx7	0.565065	3.6e-06	0.000134381	7.65367	4.56e-10	2.31e-08	24	2.22e-10	8.36e-09	30.5488	34.1103	0.884891	circan_triangular	2.85e-14	9.53e-13	0.00171	0.000104	24	6	0.379	0.000104	0.00171	24	8	0.379	0.0196204	0.439622	24	7.76649	9.51987	2.87e-05	0.00056	24	7.88	9.04546	0.498	0.0551	4.16197e-12	1.2266e-10	8.90599	0.435195	-0.198267	7.63288	1.23092
ENSMUSG00000023307	44990	0.443873	0.000132073	0.0230599	8.86825	4.5e-14	3.01e-11	24	6.1e-12	3.12e-09	17.5129	21.9647	0.957264	circan_damp	2.88e-14	9.6e-13	0.000262	3.39e-06	24	8	0.287	3.39e-06	0.000262	24	10	0.287	0.00834354	0.439622	24	8.38777	11.8863	5.2e-07	5.37e-05	24	9.19	11.5561	0.315	0.0272	1.01246e-18	8.83348e-17	11.5267	0.232441	-0.206702	8.77637	0.657443
ENSMUSG00000033147	Slc22a15	0.610232	3.65e-06	0.000135584	1.01847	0.282068	0.750318	24	2.26e-10	8.49e-09	26.4935	30.055	0.909285	circan_triangular	2.95e-14	9.8e-13	0.000187	1.71e-06	24	0	0.43	1.71e-06	0.000187	24	2	0.43	0.0134649	0.439622	24	2.00007	9.27725	4.27e-07	4.98e-05	24	2	8.74595	0.509	0.0582	2.82905e-15	1.40054e-13	8.57169	0.164884	0.521135	1.17047	0.466362
ENSMUSG00000019659	Ccdc12	0.414074	3.67e-06	0.000135706	3.09527	0.0012753	0.00650443	24	2.27e-10	8.5e-09	29.7056	33.2671	0.890484	circan_triangular	2.97e-14	9.86e-13	0.000262	3.39e-06	24	2	0.268	3.39e-06	0.000262	24	4	0.268	0.0195132	0.439622	24	2.00007	9.8209	1.16e-06	8.36e-05	24	3	9.44837	0.297	0.0315	5.95765e-11	1.44228e-09	9.34132	0.259758	0.247545	3.09193	0.734706
ENSMUSG00000026319	Relch	0.273717	8.23e-07	4.98e-05	0.940048	0.00761323	0.0541385	24	1.02e-09	4.61e-08	27.861	31.4225	0.901736	circan_sine	2.99e-14	9.9e-13	0.00171	0.000104	24	0	0.262	0.000104	0.00171	24	2	0.262	0.014839	0.439622	24	2.00007	9.47095	2.21e-05	0.000469	24	2	9.23979	0.276	0.0298	1.30313e-10	2.91451e-09	9.1139	0.174178	0.242235	2.38119	0.492649
ENSMUSG00000035877	Zhx3	0.320636	3.69e-06	0.000135907	6.89246	9.23e-09	2.4e-07	24	2.28e-10	8.52e-09	29.2169	32.7784	0.893592	circan_triangular	3e-14	9.92e-13	0.000366	6.47e-06	24	6	0.229	6.47e-06	0.000366	24	8	0.229	0.0171461	0.439622	24	6.63993	11.4282	1.89e-06	0.000109	24	7.32	11.1398	0.282	0.0253	4.86684e-11	1.19295e-09	11.1032	0.259969	-0.0523533	6.75907	0.735302
ENSMUSG00000026880	Stom	0.360959	1.03e-06	5.56e-05	0.668249	0.0437363	0.207922	24	8.36e-10	4.1e-08	28.4653	32.0268	0.898191	circan_sine	3.06e-14	1.01e-12	0.00125	6.27e-05	24	4	0.262	6.27e-05	0.00125	24	6	0.262	0.0156598	0.439622	24	4.30366	11.1339	1.46e-05	0.000356	24	5.15	10.834	0.492	0.0455	4.05033e-12	1.1977e-10	10.7922	0.286127	0.229938	3.41426	0.80929
ENSMUSG00000038917	3930402G23Rik	0.668235	9.12e-07	5.17e-05	1.53228	3.65e-05	0.000882042	24	9.44e-10	4.39e-08	26.2594	29.8209	0.910515	circan_sine	3.07e-14	1.01e-12	0.00125	6.27e-05	24	0	0.59	6.27e-05	0.00125	24	2	0.59	0.0129734	0.439622	24	2.00007	6.0947	1.22e-05	0.000322	24	2	5.60074	0.733	0.131	3.76991e-14	1.59173e-12	3.26473	0.251645	2.17049	0.440886	0.711758
ENSMUSG00000024943	Smc5	0.271316	9.67e-05	0.002036	1.44464	0.0423297	0.16766	24	8.94e-12	1.54e-10	37.3154	40.8769	0.827057	circan_cosine2	3.09e-14	1.01e-12	0.0163	0.00291	24	0	0.247	0.00291	0.0163	24	2	0.247	0.0566911	0.47646	24	2.00006	9.69027	0.0016	0.0106	24	2	9.42699	0.299	0.0317	2.62298e-06	2.33354e-05	9.32014	0.0891845	0.28308	1.1658	0.252252
ENSMUSG00000041777	Cir1	0.368226	1.67e-06	7.78e-05	0.283874	0.324521	0.907287	24	5.27e-10	3.02e-08	28.5762	32.1377	0.897526	circan_sine	3.14e-14	1.03e-12	0.000677	2.13e-05	24	4	0.347	2.13e-05	0.000677	24	6	0.347	0.0158184	0.439622	24	4.98865	8.93266	5.37e-06	0.000192	24	5.49	8.60024	0.397	0.0461	9.36919e-12	2.57602e-10	8.40576	0.40387	0.11102	4.9753	1.14232
ENSMUSG00000030788	Rnf141	0.337413	8.35e-07	4.98e-05	0.98181	0.00567855	0.0432485	24	1.06e-09	4.72e-08	27.787	31.3484	0.902161	circan_sine	3.15e-14	1.03e-12	0.000914	3.71e-05	24	2	0.337	3.71e-05	0.000914	24	4	0.337	0.0147431	0.439622	24	2.31118	10.7848	8.43e-06	0.000254	24	3.16	10.5176	0.403	0.0383	2.61316e-12	7.95411e-11	10.465	0.192743	0.28908	2.24621	0.545159
ENSMUSG00000043648	Pld6	0.39019	0.000171966	0.00300954	6.19343	7.4e-09	1.8e-07	24	5.19e-12	9.92e-11	40.1831	43.7446	0.793379	circan_cosine2	3.18e-14	1.04e-12	0.00313	0.000265	24	6	0.395	0.000265	0.00313	24	8	0.395	0.0620923	0.490039	24	6.82917	7.01676	0.000198	0.0022	24	7.41	6.5307	0.438	0.0671	2.99132e-06	2.63332e-05	5.6262	0.642944	-0.13174	6.77198	1.81852
ENSMUSG00000024072	Yipf4	0.229749	1.95e-06	8.44e-05	0.0721495	0.786598	1	24	4.65e-10	2.8e-08	28.5604	32.1219	0.897621	circan_sine	3.23e-14	1.05e-12	0.000366	6.47e-06	24	4	0.213	6.47e-06	0.000366	24	6	0.213	0.0157957	0.439622	24	6.46414	10.3954	1.75e-06	0.000104	24	6.23	10.1531	0.301	0.0297	4.188e-10	8.61251e-09	10.0841	0.238999	0.0176628	5.71822	0.675991
ENSMUSG00000032902	Slc16a1	0.411671	8.44e-07	4.98e-05	2.05137	2.7e-07	2.92e-05	24	1.08e-09	4.76e-08	27.4449	31.0064	0.904101	circan_sine	3.24e-14	1.05e-12	0.000366	6.47e-06	24	22	0.368	6.47e-06	0.000366	24	0	0.368	0.0143135	0.439622	24	21.9999	11.1374	1.59e-06	9.99e-05	24	23	10.8046	0.396	0.0367	5.33217e-13	1.84988e-11	10.7633	-0.197719	0.368974	22.121	0.559235
ENSMUSG00000063172	Hspb11	0.1967	0.000185905	0.00317869	5.91377	2.17e-08	4.4e-07	24	5.03e-12	9.69e-11	40.4971	44.0586	0.789259	circan_cosine2	3.33e-14	1.08e-12	0.0126	0.00203	24	6	0.186	0.00203	0.0126	24	8	0.186	0.0736883	0.519899	24	7.04007	7.52235	0.00146	0.00991	24	7.52	7.31257	0.197	0.0269	0.000621568	0.00284759	6.81739	0.26719	0.00169705	5.97574	0.755729
ENSMUSG00000036304	Zdhhc23	0.39059	0.00013541	0.0025622	6.42678	4.24e-09	1.13e-07	24	6.98e-12	1.26e-10	39.1766	42.7381	0.805978	circan_cosine2	3.36e-14	1.08e-12	NA	NA	NA	NA	NA	0.0147	0.0541	24	8	0.42	0.0644934	0.49606	24	6.45614	6.29433	0.00753	0.0356	24	7.23	5.86117	0.319	0.0545	2.20855e-06	1.99608e-05	4.20303	0.978492	-0.181078	6.69896	2.76759
ENSMUSG00000058709	Egln2	0.239314	3.88e-06	0.00014136	7.9052	2.09e-10	1.27e-08	24	2.43e-10	8.96e-09	30.8766	34.4381	0.882636	circan_triangular	3.36e-14	1.08e-12	0.00171	0.000104	24	6	0.153	0.000104	0.00171	24	8	0.153	0.019676	0.439622	24	8.10132	11.3584	2.88e-05	0.000561	24	8.05	11.1441	0.205	0.0184	1.44018e-08	2.14918e-07	11.1065	0.167776	-0.0872925	7.83251	0.474541
ENSMUSG00000087574	C030037D09Rik	0.38327	8.9e-07	5.15e-05	1.90012	1.01e-06	6.9e-05	24	1.06e-09	4.72e-08	26.9633	30.5248	0.906763	circan_sine	3.37e-14	1.08e-12	0.000262	3.39e-06	24	22	0.327	3.39e-06	0.000262	24	0	0.327	0.0137426	0.439622	24	21.9999	6.52351	8.33e-07	6.99e-05	24	23	6.14576	0.379	0.0617	1.51412e-09	2.74818e-08	4.85926	-0.250882	0.759618	22.7815	0.709601
ENSMUSG00000020167	Tcf3	0.111561	0.000154845	0.00280418	6.33042	5.26e-09	1.36e-07	24	6.13e-12	1.15e-10	39.7095	43.271	0.799421	circan_cosine2	3.38e-14	1.08e-12	0.0126	0.00203	24	4	0.0997	0.00203	0.0126	24	6	0.0997	0.0781506	0.53111	24	7.48378	9.76852	0.00154	0.0103	24	6.74	9.64368	0.12	0.0125	0.0022724	0.00866107	9.54684	0.117498	0.000363194	5.98819	0.332333
ENSMUSG00000037415	Ranbp10	0.29792	5.27e-05	0.00130238	5.17283	1.79e-06	2.06e-05	24	1.8e-11	2.63e-10	36.0836	39.645	0.839597	circan_cosine2	3.38e-14	1.08e-12	0.00171	0.000104	24	4	0.219	0.000104	0.00171	24	6	0.219	0.058565	0.483018	24	5.33409	11.7955	7.9e-05	0.00113	24	5.67	11.4838	0.349	0.0304	3.42033e-07	3.79835e-06	11.4604	0.307077	0.108554	4.70208	0.868546
ENSMUSG00000036613	Eipr1	0.40329	9.05e-07	5.17e-05	1.85113	1.6e-06	9.69e-05	24	1.05e-09	4.7e-08	26.8126	30.3741	0.90758	circan_sine	3.38e-14	1.08e-12	0.000677	2.13e-05	24	22	0.39	2.13e-05	0.000677	24	0	0.39	0.0135715	0.439622	24	21.9999	9.02872	4.65e-06	0.000178	24	23	8.69272	0.407	0.0468	4.42618e-13	1.5664e-11	8.51051	-0.125101	0.434241	22.9286	0.35384
ENSMUSG00000036083	Slc17a3	0.382842	1.65e-06	7.72e-05	2.81006	5e-09	1.98e-06	24	5.78e-10	3.21e-08	28.6741	32.2356	0.896935	circan_sine	3.39e-14	1.08e-12	0.000502	1.19e-05	24	18	0.341	1.19e-05	0.000502	24	20	0.341	0.0159606	0.439622	24	18.9615	11.7875	3.14e-06	0.000145	24	19.5	11.4344	0.39	0.0341	3.74173e-13	1.33221e-11	11.4069	-0.372992	0.128741	19.2695	1.05498
ENSMUSG00000030834	Abcc6	0.317585	3.92e-06	0.000141779	7.56942	6.87e-10	3.02e-08	24	2.46e-10	9e-09	30.67	34.2315	0.884062	circan_triangular	3.43e-14	1.09e-12	0.00125	6.27e-05	24	6	0.229	6.27e-05	0.00125	24	8	0.229	0.0193092	0.439622	24	8.5353	13.2016	1.77e-05	0.000405	24	8.27	12.9051	0.263	0.0204	3.76653e-10	7.82799e-09	12.8912	0.229398	-0.0944647	7.4921	0.648836
ENSMUSG00000025227	Mfsd13a	0.427456	9.49e-07	5.28e-05	1.70545	6.6e-06	0.000262807	24	1.02e-09	4.61e-08	26.4887	30.0502	0.90931	circan_sine	3.43e-14	1.09e-12	0.000187	1.71e-06	24	22	0.343	1.71e-06	0.000187	24	0	0.343	0.013216	0.439622	24	21.9999	8.67529	4.19e-07	4.98e-05	24	23	8.22452	0.43	0.0523	1.6055e-14	7.14527e-13	7.96896	-0.0646372	0.4968	23.5058	0.182822
ENSMUSG00000022885	St6gal1	0.731163	3.93e-06	0.000141779	5.45371	3.28e-07	4.67e-06	24	2.46e-10	9e-09	28.336	31.8974	0.898961	circan_triangular	3.45e-14	1.09e-12	0.000502	1.19e-05	24	4	0.561	1.19e-05	0.000502	24	6	0.561	0.0168503	0.439622	24	6.24875	11.5502	3.3e-06	0.000149	24	6.12	10.9387	0.802	0.0733	1.00032e-14	4.6272e-13	10.9094	0.618025	0.0893084	5.45182	1.74804
ENSMUSG00000041468	Gpr12	0.72726	4.01e-06	0.000143484	3.80505	9.39e-05	0.000626776	24	2.52e-10	9.15e-09	30.9152	34.4767	0.882366	circan_triangular	3.59e-14	1.14e-12	0.00313	0.000265	24	2	0.429	0.000265	0.00313	24	4	0.429	0.0202861	0.439622	24	3.11947	6.939	7.06e-05	0.00105	24	3.56	6.40282	0.496	0.0775	4.12719e-11	1.02592e-09	5.3655	0.863752	0.520551	3.92828	2.44306
ENSMUSG00000026077	Npas2	2.61833	4.02e-06	0.000143484	0.211078	0.820042	1	24	2.53e-10	9.15e-09	28.0379	31.5993	0.900712	circan_triangular	3.61e-14	1.14e-12	0.00125	6.27e-05	24	0	2.13	6.27e-05	0.00125	24	2	2.13	0.0151893	0.439622	24	2.00007	8.5333	1.42e-05	0.000353	24	2	6.46687	2.14	0.331	NA	NA	NA	NA	NA	NA	NA
ENSMUSG00000034159	2310007B03Rik	0.585844	9.4e-07	5.25e-05	1.843	1.78e-06	0.000106113	24	1.09e-09	4.77e-08	26.8745	30.436	0.907245	circan_sine	3.64e-14	1.14e-12	0.000262	3.39e-06	24	22	0.584	3.39e-06	0.000262	24	0	0.584	0.0136414	0.439622	24	21.9999	5.86688	8.27e-07	6.99e-05	24	23	5.19959	0.576	0.111	1.49924e-12	4.83932e-11	1.583	-0.668415	2.72223	23.0803	1.89056
ENSMUSG00000011382	Dhdh	0.301512	4.11e-06	0.000145109	6.6701	2.64e-08	5.65e-07	24	2.6e-10	9.31e-09	28.8401	32.4016	0.895925	circan_triangular	3.78e-14	1.19e-12	0.000677	2.13e-05	24	4	0.236	2.13e-05	0.000677	24	6	0.236	0.0152219	0.439622	24	7.57676	12.7689	5.18e-06	0.000189	24	6.79	12.4892	0.34	0.0272	1.89852e-11	4.97171e-10	12.4719	0.252438	-0.0326191	6.49085	0.714004
ENSMUSG00000026411	Tmem9	0.41014	4.11e-06	0.000145109	7.2721	2.26e-09	7.79e-08	24	2.6e-10	9.31e-09	30.3455	33.907	0.886267	circan_triangular	3.8e-14	1.19e-12	0.000677	2.13e-05	24	6	0.284	2.13e-05	0.000677	24	8	0.284	0.0181718	0.439622	24	6.70028	9.67667	6.11e-06	0.000207	24	7.35	9.35329	0.309	0.033	6.06037e-11	1.46467e-09	9.23855	0.335664	-0.101635	7.12304	0.949402
ENSMUSG00000020741	Cluh	0.233019	0.000157277	0.00284327	2.32213	0.000658594	0.00447646	24	6.86e-12	1.25e-10	38.794	42.3555	0.810538	circan_cosine2	3.83e-14	1.19e-12	0.0126	0.00203	24	0	0.238	0.00203	0.0126	24	2	0.238	0.0652388	0.498686	24	2.00007	13.4737	0.00131	0.00917	24	2	13.3005	0.252	0.019	7.54859e-06	5.96843e-05	13.2914	0.0998208	0.213797	1.66851	0.282336
ENSMUSG00000022507	1810013L24Rik	0.537434	4.13e-06	0.000145109	6.47037	6.18e-08	1.16e-06	24	2.61e-10	9.31e-09	28.2024	31.7639	0.89975	circan_triangular	3.83e-14	1.19e-12	0.000914	3.71e-05	24	4	0.424	3.71e-05	0.000914	24	6	0.424	0.0157156	0.439622	24	6.59768	10.5844	8.95e-06	0.000265	24	6.3	10.0596	0.625	0.0621	5.36421e-15	2.53455e-13	9.99135	0.479885	-0.0345798	6.27477	1.35732
ENSMUSG00000030339	Ltbr	0.299414	4.14e-06	0.000145109	8.88269	1.85e-11	2.3e-09	24	2.62e-10	9.31e-09	30.0461	33.6076	0.888261	circan_triangular	3.84e-14	1.2e-12	0.000914	3.71e-05	24	8	0.201	3.71e-05	0.000914	24	10	0.201	0.0198521	0.439622	24	8.31576	11.8553	1.11e-05	0.000303	24	9.16	11.5906	0.233	0.0201	1.55233e-09	2.80886e-08	11.5626	0.173861	-0.165241	8.90293	0.491754
ENSMUSG00000011254	Thg1l	0.253971	0.000115623	0.00227167	2.53243	0.000273227	0.00201495	24	9.42e-12	1.6e-10	37.627	41.1885	0.823714	circan_cosine2	3.86e-14	1.2e-12	0.0042	0.000412	24	2	0.247	0.000412	0.0042	24	4	0.247	0.0610944	0.487121	24	3.96019	7.31922	0.000292	0.00291	24	3.98	7.10075	0.323	0.0455	4.33293e-05	0.000276679	6.52471	0.256493	0.274901	2.86773	0.725472
ENSMUSG00000024537	Psmg2	0.187797	0.000143375	0.00264241	1.61587	0.0205877	0.0910324	24	7.66e-12	1.35e-10	38.5764	42.1379	0.813077	circan_cosine2	3.89e-14	1.21e-12	0.00565	0.000628	24	0	0.154	0.000628	0.00565	24	2	0.154	0.0707464	0.51154	24	2.00007	9.22589	0.00049	0.00432	24	2	9.03298	0.184	0.0204	8.07184e-05	0.000476576	8.88917	0.102549	0.179745	1.9804	0.290054
ENSMUSG00000026914	Psmd14	0.232844	9.36e-07	5.25e-05	1.99742	4.66e-07	4.2e-05	24	1.19e-09	5.08e-08	27.4786	31.0401	0.903911	circan_sine	3.94e-14	1.22e-12	0.00565	0.000628	24	22	0.21	0.000628	0.00565	24	0	0.21	0.0143549	0.439622	24	21.9999	10.905	0.000114	0.00147	24	23	10.6395	0.219	0.0206	1.0084e-10	2.31407e-09	10.5889	-0.0979591	0.218731	22.3916	0.27707
ENSMUSG00000026509	Capn2	0.400686	1.03e-06	5.56e-05	1.63767	1.39e-05	0.000465967	24	1.08e-09	4.77e-08	26.5713	30.1328	0.908872	circan_sine	3.95e-14	1.22e-12	0.000914	3.71e-05	24	22	0.354	3.71e-05	0.000914	24	0	0.354	0.0133052	0.439622	24	2.00007	10.8415	7.66e-06	0.00024	24	1	10.5731	0.407	0.0385	3.79915e-14	1.598e-12	10.5234	-0.0244486	0.41259	23.7739	0.0691512
ENSMUSG00000038246	Fam50b	0.482086	9.59e-07	5.31e-05	1.92196	9.03e-07	6.4e-05	24	1.17e-09	5.06e-08	27.229	30.7905	0.905304	circan_sine	3.98e-14	1.23e-12	0.000262	3.39e-06	24	22	0.433	3.39e-06	0.000262	24	0	0.433	0.0140528	0.439622	24	21.9999	6.02838	8.51e-07	6.99e-05	24	23	5.50254	0.472	0.0858	2.80011e-12	8.46471e-11	2.95261	-0.63156	1.65225	22.6054	1.78632
ENSMUSG00000029385	Ccng2	0.815497	4.27e-06	0.000148992	0.791011	0.404207	1	24	2.72e-10	9.62e-09	27.419	30.9805	0.904246	circan_triangular	4.12e-14	1.27e-12	0.000677	2.13e-05	24	0	0.518	2.13e-05	0.000677	24	2	0.518	0.0166439	0.439622	24	2.00007	9.47537	5.63e-06	0.000197	24	2	8.83564	0.676	0.0765	3.52812e-15	1.70355e-13	8.67862	0.126361	0.704593	0.677818	0.357402
ENSMUSG00000060301	2610008E11Rik	0.20822	0.000145716	0.00267137	2.41068	0.00046031	0.00324084	24	8.07e-12	1.41e-10	38.4477	42.0092	0.81456	circan_cosine2	4.16e-14	1.28e-12	0.0163	0.00291	24	2	0.214	0.00291	0.0163	24	4	0.214	0.0579162	0.481137	24	2.00004	8.40607	0.00163	0.0108	24	3	8.21395	0.229	0.0278	4.11713e-05	0.000263952	7.95831	0.168191	0.187916	2.78864	0.475717
ENSMUSG00000109473	B930025P03Rik	1.25631	4.33e-06	0.000150422	6.5921	3.89e-08	7.74e-07	24	2.77e-10	9.73e-09	28.7236	32.2851	0.896635	circan_triangular	4.23e-14	1.3e-12	0.000366	6.47e-06	24	6	0.842	6.47e-06	0.000366	24	8	0.842	0.0194977	0.439622	24	6.31992	7.50903	2.13e-06	0.000115	24	7.16	6.43248	1.05	0.163	1.04973e-20	1.25854e-18	5.30558	1.94931	-0.365752	6.70846	5.51347
ENSMUSG00000030739	Myh14	0.441619	0.000195594	0.00330637	2.01922	0.0029401	0.0169519	24	6.24e-12	1.16e-10	39.6228	43.1843	0.800504	circan_cosine2	4.31e-14	1.32e-12	0.00565	0.000628	24	0	0.394	0.000628	0.00565	24	2	0.394	0.0628438	0.492941	24	3.95013	9.98249	0.00044	0.00399	24	2.98	9.66514	0.545	0.0564	9.09587e-07	9.04659e-06	9.58666	0.246343	0.404854	2.08796	0.696762
ENSMUSG00000031337	Mtm1	0.295386	0.000201675	0.0033694	6.15566	1.01e-08	2.33e-07	24	6.22e-12	1.16e-10	40.6018	44.1633	0.787864	circan_cosine2	4.43e-14	1.35e-12	0.0268	0.00576	24	6	0.27	0.00576	0.0268	24	8	0.27	0.0759202	0.525224	24	7.19228	9.08587	0.00382	0.0206	24	7.6	8.69576	0.334	0.0385	4.18664e-06	3.57314e-05	8.51841	0.335106	-0.0236782	6.26945	0.947822
ENSMUSG00000014932	Yes1	0.223242	9.62e-05	0.00203519	6.65588	3.56e-09	9.81e-08	24	1.3e-11	2.09e-10	37.7109	41.2724	0.822802	circan_cosine2	4.43e-14	1.35e-12	NA	NA	NA	NA	NA	0.0147	0.0541	24	8	0.222	0.0746396	0.521578	24	8.72061	9.88754	0.00856	0.0394	24	8.36	9.56206	0.201	0.0211	1.84066e-05	0.000131282	9.46369	0.234573	-0.0580298	6.92634	0.663472
ENSMUSG00000036833	Pnpla7	0.368656	9.91e-07	5.46e-05	0.982833	0.00617385	0.0462223	24	1.28e-09	5.41e-08	28.19	31.7515	0.899823	circan_sine	4.48e-14	1.36e-12	0.00125	6.27e-05	24	2	0.345	6.27e-05	0.00125	24	4	0.345	0.015277	0.439622	24	2.00007	12.6533	1.42e-05	0.000353	24	3	12.2691	0.398	0.0324	2.83084e-13	1.02867e-11	12.2525	0.21117	0.307582	2.2981	0.597278
ENSMUSG00000041012	Cmtm8	0.351371	2.21e-06	9.06e-05	0.145195	0.600129	1	24	5.75e-10	3.21e-08	28.9487	32.5102	0.895258	circan_sine	4.49e-14	1.36e-12	0.00125	6.27e-05	24	4	0.345	6.27e-05	0.00125	24	6	0.345	0.0163703	0.439622	24	6.28303	11.1961	1.52e-05	0.000366	24	6.14	10.8502	0.437	0.0403	5.9407e-12	1.70242e-10	10.8088	0.355466	0.0502075	5.46403	1.00541
ENSMUSG00000039108	Lsm14b	0.220096	4.52e-06	0.00015634	7.43876	1.33e-09	5.16e-08	24	2.92e-10	1.02e-08	30.8471	34.4086	0.88284	circan_triangular	4.66e-14	1.41e-12	0.00313	0.000265	24	6	0.162	0.000265	0.00313	24	8	0.162	0.0178657	0.439622	24	7.4529	10.2866	6.28e-05	0.000976	24	7.73	10.0929	0.174	0.0172	1.06583e-07	1.336e-06	10.0206	0.171895	-0.0556111	7.19515	0.486194
ENSMUSG00000032121	Tmem218	0.621763	1.04e-06	5.61e-05	0.917848	0.00996936	0.0670482	24	1.3e-09	5.45e-08	28.4644	32.0259	0.898197	circan_sine	4.78e-14	1.44e-12	0.00125	6.27e-05	24	2	0.595	6.27e-05	0.00125	24	4	0.595	0.0156585	0.439622	24	2.00007	7.99002	1.46e-05	0.000356	24	3	7.4981	0.734	0.0979	5.94819e-14	2.413e-12	7.0641	0.496971	0.665835	2.44915	1.40565
ENSMUSG00000032050	Rdx	0.249047	0.000215683	0.00352023	6.07435	1.4e-08	3.12e-07	24	6.31e-12	1.17e-10	40.8262	44.3877	0.784839	circan_cosine2	4.8e-14	1.44e-12	0.00745	0.000943	24	6	0.222	0.000943	0.00745	24	8	0.222	0.0756918	0.524653	24	7.16756	12.7765	0.000753	0.00602	24	7.58	12.4826	0.263	0.0211	6.62841e-06	5.34397e-05	12.4693	0.254551	-0.0214318	6.32084	0.71998
ENSMUSG00000041660	Bbox1	0.356384	4.63e-06	0.000157539	9.17916	1.39e-11	1.82e-09	24	3e-10	1.03e-08	29.578	33.1395	0.891305	circan_triangular	4.88e-14	1.47e-12	0.00313	0.000265	24	8	0.302	0.000265	0.00313	24	10	0.302	0.0130455	0.439622	24	8.67368	12.2895	4.7e-05	0.000787	24	9.34	11.9731	0.332	0.0277	1.96354e-13	7.31617e-12	11.9509	0.181671	-0.238792	9.51576	0.513842
ENSMUSG00000031333	Abcb7	0.193338	4.63e-06	0.000157539	7.92991	2.39e-10	1.39e-08	24	3e-10	1.03e-08	31.304	34.8655	0.879622	circan_triangular	4.9e-14	1.47e-12	0.00745	0.000943	24	6	0.14	0.000943	0.00745	24	8	0.14	0.0204855	0.439622	24	8.14737	10.4775	0.000229	0.00244	24	8.07	10.303	0.162	0.0158	8.70176e-07	8.68894e-06	10.2394	0.137094	-0.0706754	7.81815	0.387759
ENSMUSG00000026730	Pter	0.583443	4.64e-06	0.000157539	0.460857	0.625379	1	24	3.01e-10	1.03e-08	28.1726	31.7341	0.899925	circan_triangular	4.92e-14	1.47e-12	0.000677	2.13e-05	24	0	0.377	2.13e-05	0.000677	24	2	0.377	0.0161392	0.439622	24	2.00007	11.576	5.47e-06	0.000194	24	2	11.1996	0.493	0.0441	9.8949e-14	3.81592e-12	11.1698	0.0491358	0.459143	0.407223	0.138977
ENSMUSG00000007050	Lsm2	0.288241	4.72e-06	0.000158902	5.26354	6.81e-07	8.6e-06	24	3.08e-10	1.05e-08	29.3867	32.9481	0.892523	circan_triangular	5.11e-14	1.52e-12	0.000914	3.71e-05	24	4	0.217	3.71e-05	0.000914	24	6	0.217	0.0172112	0.439622	24	5.80138	9.06225	9.74e-06	0.000278	24	5.9	8.84803	0.277	0.0313	1.49854e-08	2.22841e-07	8.68275	0.261154	0.0428863	5.37828	0.738654
ENSMUSG00000033781	Asb13	0.370948	1.06e-06	5.69e-05	1.99582	5.37e-07	4.6e-05	24	1.37e-09	5.63e-08	27.7748	31.3363	0.902231	circan_sine	5.12e-14	1.52e-12	0.000366	6.47e-06	24	22	0.309	6.47e-06	0.000366	24	0	0.309	0.0147275	0.439622	24	21.9999	11.099	1.64e-06	0.000101	24	23	10.7521	0.355	0.033	1.42911e-12	4.63844e-11	10.7081	-0.15443	0.345508	22.3945	0.436793
ENSMUSG00000026988	Wdsub1	0.488929	4.75e-06	0.000158902	7.23611	3.08e-09	1e-07	24	3.09e-10	1.05e-08	30.6237	34.1851	0.88438	circan_triangular	5.16e-14	1.54e-12	0.00125	6.27e-05	24	6	0.395	6.27e-05	0.00125	24	8	0.395	0.0170363	0.439622	24	7.71327	7.93761	1.58e-05	0.000376	24	7.86	7.48339	0.395	0.0528	2.44203e-11	6.29214e-10	7.0443	0.498944	-0.133589	6.99927	1.41123
ENSMUSG00000037089	Slc35b2	0.297053	4.8e-06	0.000158902	6.74899	2.27e-08	5e-07	24	3.13e-10	1.05e-08	29.4604	33.0219	0.892055	circan_triangular	5.28e-14	1.57e-12	0.000677	2.13e-05	24	6	0.242	2.13e-05	0.000677	24	8	0.242	0.0156548	0.439622	24	7.3228	10.691	5.32e-06	0.000191	24	7.66	10.4195	0.249	0.0239	6.42567e-11	1.54076e-09	10.3614	0.254542	-0.0356103	6.53093	0.719952
ENSMUSG00000080700	Gm15981	0.475839	4.81e-06	0.000158902	9.54185	1.07e-11	1.52e-09	24	3.14e-10	1.05e-08	28.5389	32.1004	0.89775	circan_triangular	5.3e-14	1.57e-12	0.000502	1.19e-05	24	8	0.355	1.19e-05	0.000502	24	10	0.355	0.0179709	0.439622	24	9.87325	5.69804	3.51e-06	0.000152	24	9.94	5.22078	0.385	0.0738	2.37993e-08	3.41841e-07	1.72711	1.22375	-1.63869	9.54987	3.4613
ENSMUSG00000002957	Ap2a2	0.312521	1.11e-06	5.91e-05	1.89665	1.3e-06	8.43e-05	24	1.36e-09	5.63e-08	27.4805	31.042	0.903901	circan_sine	5.32e-14	1.57e-12	2.39e-05	2.27e-09	24	22	0.238	2.27e-09	2.39e-05	24	0	0.238	0.0143573	0.439622	24	21.9999	11.824	8.21e-10	5.32e-06	24	23	11.5643	0.311	0.0269	2.77852e-12	8.41387e-11	11.5368	-0.098109	0.297728	22.7841	0.277494
ENSMUSG00000055371	Stam2	0.168129	0.000227279	0.00363274	6.05369	1.62e-08	3.51e-07	24	6.75e-12	1.24e-10	40.9596	44.5211	0.783017	circan_cosine2	5.39e-14	1.59e-12	0.00971	0.00139	24	6	0.162	0.00139	0.00971	24	8	0.162	0.0739306	0.519899	24	6.6146	9.19924	0.00105	0.0077	24	7.31	8.99916	0.183	0.0204	0.000179114	0.000953687	8.85137	0.184588	-0.0201024	6.41435	0.522093
ENSMUSG00000024331	Dsc2	0.784174	4.92e-06	0.000161089	6.6752	3.17e-08	6.59e-07	24	3.23e-10	1.07e-08	29.3004	32.8619	0.893068	circan_triangular	5.56e-14	1.64e-12	0.000677	2.13e-05	24	6	0.587	2.13e-05	0.000677	24	8	0.587	0.0171386	0.439622	24	6.8276	11.0316	5.79e-06	0.0002	24	7.41	10.3307	0.697	0.0675	7.41723e-16	3.94928e-14	10.2832	0.679926	-0.0883677	6.49367	1.92312
ENSMUSG00000031513	Leprotl1	0.361232	1.12e-06	5.91e-05	1.95715	7.81e-07	5.74e-05	24	1.43e-09	5.76e-08	27.7413	31.3028	0.902422	circan_sine	5.59e-14	1.64e-12	0.00171	0.000104	24	22	0.324	0.000104	0.00171	24	0	0.324	0.0146846	0.439622	24	21.9999	9.54347	2.19e-05	0.000466	24	23	9.2822	0.365	0.0393	2.52625e-12	7.75391e-11	9.16146	-0.144772	0.362382	22.5482	0.409477
ENSMUSG00000021420	Fars2	0.30996	5e-06	0.000161634	8.01571	1.99e-10	1.23e-08	24	3.29e-10	1.08e-08	31.4926	35.054	0.878267	circan_triangular	5.77e-14	1.69e-12	0.00171	0.000104	24	6	0.19	0.000104	0.00171	24	8	0.19	0.0210394	0.439622	24	8.73988	10.2397	3.06e-05	0.00059	24	8.37	10.0286	0.192	0.0191	8.15624e-09	1.28344e-07	9.95439	0.219213	-0.118572	7.89393	0.620028
ENSMUSG00000022297	Fzd6	0.572924	1.95e-06	8.44e-05	0.417593	0.179609	0.605342	24	8.78e-10	4.12e-08	29.3402	32.9017	0.892817	circan_sine	6e-14	1.75e-12	0.000502	1.19e-05	24	4	0.466	1.19e-05	0.000502	24	6	0.466	0.0169842	0.439622	24	5.39697	6.95626	3.33e-06	0.00015	24	5.7	6.41204	0.709	0.111	1.18109e-12	3.85472e-11	5.37234	0.957702	0.444533	4.34006	2.70879
ENSMUSG00000040380	Cbln3	0.465335	1.16e-06	6.06e-05	0.920522	0.0103286	0.0689047	24	1.48e-09	5.93e-08	28.7178	32.2793	0.89667	circan_sine	6e-14	1.75e-12	0.000677	2.13e-05	24	2	0.438	2.13e-05	0.000677	24	4	0.438	0.0160247	0.439622	24	2.00007	6.61267	5.43e-06	0.000194	24	3	6.16224	0.498	0.0808	1.22222e-10	2.75452e-09	4.88848	0.582992	0.767308	2.48181	1.64895
ENSMUSG00000071649	B3gat3	0.409627	1.27e-06	6.4e-05	1.58867	2.75e-05	0.000737748	24	1.37e-09	5.63e-08	27.0496	30.6111	0.906292	circan_sine	6.07e-14	1.77e-12	0.00171	0.000104	24	22	0.383	0.000104	0.00171	24	0	0.383	0.013842	0.439622	24	21.9999	11.0686	2.07e-05	0.000452	24	23	10.7399	0.42	0.0391	3.47686e-14	1.48728e-12	10.6961	-0.00479147	0.420371	23.9565	0.0135523
ENSMUSG00000027496	Aurka	0.327195	1.16e-06	6.06e-05	2.17711	1.43e-07	1.85e-05	24	1.52e-09	6.01e-08	28.6138	32.1753	0.8973	circan_sine	6.16e-14	1.79e-12	0.000914	3.71e-05	24	22	0.299	3.71e-05	0.000914	24	0	0.299	0.0158727	0.439622	24	21.9999	7.76907	9.03e-06	0.000266	24	23	7.43266	0.284	0.0382	1.43551e-09	2.61899e-08	6.97595	-0.249376	0.36057	21.6888	0.705341
ENSMUSG00000108660	Gm21284	0.252281	6.19e-05	0.00147595	1.16596	0.135122	0.437917	24	2.9e-11	3.91e-10	35.7339	39.2953	0.842971	circan_cosine2	6.29e-14	1.83e-12	0.00171	0.000104	24	0	0.195	0.000104	0.00171	24	2	0.195	0.0791407	0.532557	24	2.00008	5.46435	0.000104	0.00138	24	2	5.17398	0.261	0.0504	0.00158614	0.00635015	1.64776	0.332152	1.27203	0.975622	0.939467
ENSMUSG00000021990	Spata13	0.495615	0.000173869	0.00302759	5.55436	1.99e-07	2.99e-06	24	1.04e-11	1.73e-10	39.8776	43.4391	0.7973	circan_cosine2	6.32e-14	1.83e-12	0.0209	0.00412	24	6	0.408	0.00412	0.0209	24	8	0.408	0.093276	0.566647	24	6.10839	10.1385	0.0034	0.0189	24	7.05	9.64776	0.471	0.0488	5.34978e-07	5.63566e-06	9.57687	0.538309	0.00743115	5.94727	1.52257
ENSMUSG00000031480	Thsd1	0.363312	5.26e-06	0.000168328	8.45166	6.16e-11	5.35e-09	24	3.5e-10	1.13e-08	31.3492	34.9107	0.879299	circan_triangular	6.42e-14	1.85e-12	0.00231	0.000167	24	8	0.211	0.000167	0.00231	24	10	0.211	0.0230267	0.439622	24	9.73419	7.9566	5.19e-05	0.000846	24	9.87	7.61473	0.198	0.026	1.60228e-07	1.91707e-06	7.21806	0.301277	-0.200665	8.24437	0.852139
ENSMUSG00000021687	Scamp1	0.535254	5.26e-06	0.000168328	7.52636	1.14e-09	4.63e-08	24	3.5e-10	1.13e-08	31.3239	34.8854	0.87948	circan_triangular	6.43e-14	1.85e-12	0.00171	0.000104	24	6	0.351	0.000104	0.00171	24	8	0.351	0.0216075	0.439622	24	8.25555	11.179	3.14e-05	0.000599	24	8.13	10.6863	0.483	0.0452	1.22735e-11	3.31253e-10	10.6434	0.395816	-0.168591	7.53805	1.11954
ENSMUSG00000022453	Naga	0.374636	5.26e-06	0.000168328	7.39005	1.92e-09	6.87e-08	24	3.51e-10	1.13e-08	31.1396	34.7011	0.880791	circan_triangular	6.45e-14	1.86e-12	0.000914	3.71e-05	24	6	0.271	3.71e-05	0.000914	24	8	0.271	0.0197309	0.439622	24	7.5	10.5481	1.11e-05	0.000302	24	7.75	10.2449	0.292	0.0285	2.31071e-10	4.98457e-09	10.1818	0.292868	-0.0972915	7.22511	0.828357
ENSMUSG00000050931	Sgms2	0.599649	2.54e-06	9.93e-05	0.201041	0.483552	1	24	7.33e-10	3.78e-08	29.3859	32.9474	0.892528	circan_sine	6.51e-14	1.87e-12	0.00231	0.000167	24	4	0.536	0.000167	0.00231	24	6	0.536	0.0170582	0.439622	24	6.17539	11.1199	3.93e-05	0.000702	24	6.09	10.464	0.771	0.0736	2.76596e-15	1.37704e-13	10.4192	0.610276	0.128791	5.20555	1.72612
ENSMUSG00000019945	Cabcoco1	0.443509	0.000171094	0.00300445	6.45221	5.94e-09	1.52e-07	24	1.09e-11	1.79e-10	39.6731	43.2345	0.799877	circan_cosine2	6.52e-14	1.87e-12	0.00231	0.000167	24	6	0.443	0.000167	0.00231	24	8	0.443	0.0610227	0.487121	24	9.43943	6.70426	0.000128	0.0016	24	8.72	6.15541	0.325	0.0527	1.50538e-06	1.41952e-05	4.89604	0.952267	-0.233681	6.91917	2.69342
ENSMUSG00000028057	Rit1	0.187365	0.000209567	0.00344743	2.25524	0.00108625	0.00697788	24	8.99e-12	1.54e-10	39.5946	43.1561	0.800856	circan_cosine2	6.58e-14	1.88e-12	0.0163	0.00291	24	2	0.193	0.00291	0.0163	24	4	0.193	0.0695911	0.510205	24	2.6746	8.76267	0.00192	0.0121	24	3.34	8.62365	0.237	0.0274	0.000150769	0.000819603	8.43272	0.117544	0.176861	2.24057	0.332464
ENSMUSG00000038384	Setd1b	0.653208	5.36e-06	0.000170765	8.43715	6.54e-11	5.59e-09	24	3.58e-10	1.15e-08	31.4111	34.9726	0.878855	circan_triangular	6.69e-14	1.91e-12	0.000366	6.47e-06	24	8	0.469	6.47e-06	0.000366	24	10	0.469	0.0191747	0.439622	24	7.22656	10.6483	2.1e-06	0.000114	24	8.61	10.2145	0.49	0.048	1.45156e-12	4.70262e-11	10.1575	0.407885	-0.346398	8.68932	1.15367
ENSMUSG00000030750	Nsmce1	0.413821	5.42e-06	0.000170997	3.22858	0.00103068	0.00540239	24	3.63e-10	1.16e-08	30.93	34.4915	0.882264	circan_triangular	6.86e-14	1.95e-12	0.000502	1.19e-05	24	2	0.288	1.19e-05	0.000502	24	4	0.288	0.0209186	0.439622	24	2.85942	8.88453	4.05e-06	0.000166	24	3.43	8.59512	0.35	0.0407	1.08526e-09	2.03692e-08	8.40091	0.271857	0.248604	3.17054	0.768927
ENSMUSG00000064120	Mocs1	0.316229	5.42e-06	0.000170997	6.31664	1.6e-07	2.55e-06	24	3.63e-10	1.16e-08	28.3405	31.902	0.898934	circan_triangular	6.86e-14	1.95e-12	0.000366	6.47e-06	24	6	0.254	6.47e-06	0.000366	24	8	0.254	0.0169787	0.439622	24	6.91386	12.4728	1.87e-06	0.000109	24	7.46	12.1759	0.303	0.0249	7.59301e-11	1.79382e-09	12.1563	0.273661	-0.012953	6.18066	0.774032
ENSMUSG00000027936	Crtc2	0.292431	5.42e-06	0.000170997	7.3894	1.99e-09	7.04e-08	24	3.63e-10	1.16e-08	31.2096	34.7711	0.880295	circan_triangular	6.87e-14	1.95e-12	0.000914	3.71e-05	24	6	0.214	3.71e-05	0.000914	24	8	0.214	0.0181882	0.439622	24	8.20729	10.6897	1.03e-05	0.000286	24	8.1	10.4147	0.225	0.0216	1.13956e-09	2.13201e-08	10.3566	0.229383	-0.0715903	7.15554	0.648793
ENSMUSG00000037750	Fam222b	0.256929	2.74e-06	0.000102339	2.97898	5.62e-09	2.07e-06	24	7.56e-10	3.87e-08	29.4952	33.0567	0.891834	circan_sine	7.22e-14	2.05e-12	0.000502	1.19e-05	24	18	0.23	1.19e-05	0.000502	24	20	0.23	0.0172373	0.439622	24	19.1569	9.62313	3.37e-06	0.00015	24	19.6	9.39851	0.2	0.0213	1.72413e-09	3.08488e-08	9.28546	-0.272807	0.0468914	18.6502	0.771616
ENSMUSG00000032498	Mlh1	0.294373	2.57e-06	9.97e-05	2.88973	6.42e-09	2.07e-06	24	8.13e-10	4.07e-08	29.526	33.0874	0.891638	circan_sine	7.27e-14	2.06e-12	0.000132	8.21e-07	24	18	0.241	8.21e-07	0.000132	24	20	0.241	0.0172883	0.439622	24	18.2279	9.33648	2.71e-07	4.16e-05	24	19.1	9.09042	0.381	0.0419	5.90689e-10	1.1788e-08	8.95158	-0.306829	0.0828734	19.0076	0.867845
ENSMUSG00000028630	Dyrk2	0.322053	1.66e-06	7.77e-05	0.624556	0.0641438	0.27949	24	1.3e-09	5.45e-08	29.53	33.0915	0.891612	circan_sine	7.51e-14	2.12e-12	0.00171	0.000104	24	2	0.279	0.000104	0.00171	24	4	0.279	0.017295	0.439622	24	4.01426	10.9972	2.55e-05	0.000518	24	4.01	10.7053	0.357	0.0333	9.33122e-12	2.56958e-10	10.659	0.270511	0.193839	3.62506	0.76512
ENSMUSG00000036561	Ppp6r2	0.13221	0.000136716	0.00256972	2.5948	0.000286394	0.00210757	24	1.63e-11	2.43e-10	37.9061	41.4676	0.82066	circan_cosine2	7.76e-14	2.19e-12	0.0209	0.00412	24	2	0.134	0.00412	0.0209	24	4	0.134	0.0820891	0.538699	24	2.86338	10.0958	0.00304	0.0173	24	3.43	9.98817	0.157	0.0158	0.000510437	0.00240662	9.91139	0.0859194	0.108661	2.55558	0.243017
ENSMUSG00000091438	Gm17088	0.413388	1.41e-06	6.89e-05	1.69122	1.1e-05	0.000383003	24	1.59e-09	6.17e-08	27.4248	30.9863	0.904213	circan_sine	7.78e-14	2.19e-12	0.00125	6.27e-05	24	22	0.38	6.27e-05	0.00125	24	0	0.38	0.0142889	0.439622	24	2.00007	6.28497	1.34e-05	0.000341	24	1	5.95911	0.414	0.0695	8.30164e-11	1.94043e-09	4.42689	-0.123011	0.964001	23.5152	0.347929
ENSMUSG00000070576	Mn1	0.377009	0.000141624	0.00262876	2.57845	0.000303805	0.00222783	24	1.58e-11	2.38e-10	38.0286	41.5901	0.819299	circan_cosine2	7.79e-14	2.19e-12	0.00171	0.000104	24	2	0.356	0.000104	0.00171	24	4	0.356	0.0522216	0.46983	24	4.77574	9.8539	7.1e-05	0.00105	24	4.39	9.49481	0.516	0.0543	1.74197e-07	2.06598e-06	9.39997	0.322541	0.283739	3.24413	0.912283
ENSMUSG00000014791	Elmo3	0.20174	0.000255638	0.00391465	6.15542	1.42e-08	3.13e-07	24	8.93e-12	1.54e-10	41.1583	44.7198	0.78027	circan_cosine2	7.93e-14	2.22e-12	0.0209	0.00412	24	6	0.186	0.00412	0.0209	24	8	0.186	0.0841353	0.542628	24	6.2983	10.1414	0.00311	0.0176	24	7.15	9.89199	0.179	0.018	5.18278e-05	0.000324712	9.81281	0.211836	0.010213	5.81599	0.599162
ENSMUSG00000028327	Stra6l	0.5098	1.46e-06	7.02e-05	1.57746	3.48e-05	0.000851211	24	1.6e-09	6.21e-08	27.3873	30.9488	0.904423	circan_sine	8.12e-14	2.27e-12	0.000914	3.71e-05	24	22	0.395	3.71e-05	0.000914	24	0	0.395	0.0142431	0.439622	24	21.9999	12.8129	8.16e-06	0.00025	24	23	12.4399	0.524	0.0422	3.44211e-15	1.66659e-13	12.4292	-0.0029794	0.508967	23.9776	0.008427
ENSMUSG00000037270	4932438A13Rik	0.34792	1.46e-06	7.02e-05	1.63326	1.99e-05	0.000590045	24	1.61e-09	6.22e-08	27.4154	30.9768	0.904266	circan_sine	8.15e-14	2.27e-12	0.00125	6.27e-05	24	22	0.318	6.27e-05	0.00125	24	0	0.318	0.0142774	0.439622	24	21.9999	10.358	1.34e-05	0.000341	24	23	10.0249	0.353	0.0353	1.93673e-13	7.23155e-12	9.95181	-0.0204575	0.36507	23.7862	0.0578625
ENSMUSG00000047044	D030056L22Rik	0.198219	0.000263263	0.0040024	6.12604	1.6e-08	3.48e-07	24	9e-12	1.54e-10	41.2552	44.8167	0.778916	circan_cosine2	8.22e-14	2.29e-12	0.0126	0.00203	24	6	0.188	0.00203	0.0126	24	8	0.188	0.0847721	0.543811	24	6.29817	8.2349	0.00166	0.0109	24	7.15	8.04024	0.165	0.0205	0.000427211	0.00206053	7.75178	0.231861	-0.00784797	6.12924	0.655802
ENSMUSG00000044496	2510039O18Rik	0.244422	5.91e-06	0.000183015	8.64923	4.52e-11	4.31e-09	24	4.04e-10	1.26e-08	31.3577	34.9192	0.879238	circan_triangular	8.28e-14	2.3e-12	0.000914	3.71e-05	24	8	0.16	3.71e-05	0.000914	24	10	0.16	0.0224416	0.439622	24	8.63914	10.3629	1.25e-05	0.000326	24	9.32	10.1497	0.173	0.0171	8.53615e-08	1.09651e-06	10.0803	0.154876	-0.12759	8.63216	0.438055
ENSMUSG00000026393	Nek7	0.309548	5.99e-06	0.000184291	6.55359	6.61e-08	1.22e-06	24	4.1e-10	1.27e-08	29.4051	32.9666	0.892407	circan_triangular	8.5e-14	2.36e-12	0.000502	1.19e-05	24	6	0.218	1.19e-05	0.000502	24	8	0.218	0.0215122	0.439622	24	6.59374	10.922	4.15e-06	0.000167	24	7.3	10.6434	0.3	0.0282	2.31807e-09	4.06908e-08	10.5941	0.259132	-0.0372833	6.54583	0.732937
ENSMUSG00000032300	1700017B05Rik	0.432773	2.13e-06	8.93e-05	2.65538	1.3e-08	3.04e-06	24	1.18e-09	5.06e-08	29.7582	33.3197	0.890144	circan_sine	8.68e-14	2.4e-12	0.000366	6.47e-06	24	18	0.369	6.47e-06	0.000366	24	20	0.369	0.0176806	0.439622	24	19.5882	9.72646	1.94e-06	0.000111	24	19.8	9.35247	0.486	0.052	4.12127e-12	1.21664e-10	9.23999	-0.408373	0.209823	19.813	1.15505
ENSMUSG00000001891	Ugp2	0.641197	6.06e-06	0.000185447	9.76034	1.32e-11	1.81e-09	24	4.16e-10	1.28e-08	28.3374	31.8988	0.898953	circan_triangular	8.71e-14	2.41e-12	0.000187	1.71e-06	24	10	0.557	1.71e-06	0.000187	24	12	0.557	0.0105773	0.439622	24	9.72819	13.9783	3.4e-07	4.56e-05	24	10.9	13.409	0.548	0.0409	1.1771e-19	1.19225e-17	13.405	0.290232	-0.50763	10.0161	0.820901
ENSMUSG00000024580	Grpel2	0.360214	0.000269636	0.00407763	5.8569	4.86e-08	8.78e-07	24	9.36e-12	1.59e-10	41.3382	44.8997	0.777748	circan_cosine2	8.74e-14	2.41e-12	0.0163	0.00291	24	4	0.308	0.00291	0.0163	24	6	0.308	0.0869903	0.550195	24	6.37974	10.6656	0.00235	0.0142	24	6.19	10.2081	0.51	0.05	2.09034e-06	1.90237e-05	10.1541	0.378367	0.00978881	5.9012	1.07018
ENSMUSG00000031787	Katnb1	0.39483	1.36e-06	6.73e-05	2.1111	2.79e-07	2.96e-05	24	1.86e-09	6.95e-08	28.803	32.3645	0.896151	circan_sine	8.79e-14	2.42e-12	0.000677	2.13e-05	24	22	0.362	2.13e-05	0.000677	24	0	0.362	0.0161509	0.439622	24	21.9999	7.66582	5.47e-06	0.000194	24	23	7.23997	0.36	0.0498	2.89366e-11	7.40171e-10	6.71302	-0.279878	0.470789	21.9513	0.791613
ENSMUSG00000090394	4930523C07Rik	0.690024	0.000187846	0.0261625	8.80354	9.33e-14	4.81e-11	24	1.35e-11	4.55e-09	19.4702	23.9221	0.958434	circan_damp	8.8e-14	2.42e-12	0.00231	0.000167	24	8	0.381	0.000167	0.00231	24	10	0.381	0.0117338	0.439622	24	8.47226	8.40506	2.78e-05	0.000551	24	9.24	7.93959	0.412	0.0519	4.19802e-15	1.99962e-13	7.62394	0.382598	-0.297443	8.52417	1.08215
ENSMUSG00000047888	Tnrc6b	0.243136	0.000271469	0.00408408	6.12452	1.67e-08	3.61e-07	24	9.42e-12	1.6e-10	41.3284	44.8899	0.777887	circan_cosine2	8.85e-14	2.43e-12	0.0341	0.00795	24	6	0.272	0.00795	0.0341	24	8	0.272	0.0856418	0.54569	24	7.21413	9.97933	0.00565	0.0282	24	7.61	9.7275	0.193	0.0198	3.63001e-05	0.000236979	9.64112	0.256868	0.0154729	5.77019	0.726533
ENSMUSG00000026279	Thap4	0.291993	3.13e-06	0.000112191	0.108166	0.700231	1	24	8.3e-10	4.09e-08	29.7349	33.2964	0.890295	circan_sine	8.98e-14	2.46e-12	0.00231	0.000167	24	4	0.305	0.000167	0.00231	24	6	0.305	0.0176406	0.439622	24	5.35619	8.68356	4.06e-05	0.000717	24	5.68	8.40575	0.251	0.0298	1.0836e-09	2.03597e-08	8.18136	0.336372	0.0346446	5.60797	0.951404
ENSMUSG00000039914	Coq10a	0.403531	6.18e-06	0.000187856	6.62557	5.08e-08	9.78e-07	24	4.26e-10	1.31e-08	29.7141	33.2755	0.890429	circan_triangular	9.11e-14	2.49e-12	0.000366	6.47e-06	24	6	0.293	6.47e-06	0.000366	24	8	0.293	0.0177198	0.439622	24	6.02634	10.1728	1.95e-06	0.000111	24	7.01	9.86817	0.254	0.0257	1.81776e-11	4.77441e-10	9.78759	0.35331	-0.0436205	6.46922	0.999311
ENSMUSG00000034412	Tbc1d10a	0.662875	0.000240964	0.0303855	8.49968	1.7e-13	7.45e-11	24	1.1e-11	4.15e-09	19.2359	23.6878	0.952351	circan_damp	9.13e-14	2.49e-12	0.000677	2.13e-05	24	8	0.456	2.13e-05	0.000677	24	10	0.456	0.0085442	0.439622	24	7.15351	9.59423	3.01e-06	0.00014	24	8.58	9.11705	0.497	0.0545	6.12247e-21	7.49322e-19	8.97993	0.421115	-0.304485	8.39124	1.19109
ENSMUSG00000004637	Wwox	0.451987	6.25e-06	0.000188767	7.96236	3.1e-10	1.72e-08	24	4.32e-10	1.32e-08	32.0254	35.5869	0.874347	circan_triangular	9.33e-14	2.54e-12	0.00313	0.000265	24	6	0.331	0.000265	0.00313	24	8	0.331	0.0216921	0.439622	24	9.22842	8.80306	7.52e-05	0.00109	24	8.61	8.39453	0.299	0.0356	7.44792e-10	1.45685e-08	8.17053	0.359988	-0.180338	7.77392	1.0182
ENSMUSG00000021969	Zdhhc20	0.379881	6.26e-06	0.000188767	8.29017	1.17e-10	8.46e-09	24	4.33e-10	1.32e-08	31.9235	35.485	0.875108	circan_triangular	9.37e-14	2.55e-12	0.00313	0.000265	24	8	0.234	0.000265	0.00313	24	10	0.234	0.0224929	0.439622	24	8.95664	9.29124	7.77e-05	0.00111	24	9.48	8.96168	0.247	0.0275	2.77461e-09	4.82721e-08	8.80997	0.268395	-0.18369	8.29252	0.759135
ENSMUSG00000019715	Gle1	0.227647	6.33e-06	0.000190241	7.30546	3.3e-09	1.06e-07	24	4.38e-10	1.33e-08	31.4451	35.0066	0.87861	circan_triangular	9.58e-14	2.6e-12	0.00125	6.27e-05	24	6	0.155	6.27e-05	0.00125	24	8	0.155	0.0242775	0.439622	24	7.17145	10.1378	2.19e-05	0.000466	24	7.59	9.95066	0.221	0.0222	5.28829e-07	5.58089e-06	9.87183	0.174248	-0.0677346	7.41616	0.492848
ENSMUSG00000011179	Odc1	0.552364	3.29e-06	0.000116339	3.08439	6.01e-09	2.07e-06	24	8.51e-10	4.12e-08	29.8128	33.3743	0.889789	circan_sine	9.67e-14	2.62e-12	0.00125	6.27e-05	24	18	0.499	6.27e-05	0.00125	24	20	0.499	0.0177749	0.439622	24	17.5646	12.1352	1.64e-05	0.000387	24	18.8	11.6367	0.55	0.0473	1.216e-14	5.5092e-13	11.6193	-0.572778	0.0310077	18.2066	1.62006
ENSMUSG00000059834	Sclt1	0.245761	0.000217346	0.00354182	6.41169	8.26e-09	1.98e-07	24	1.34e-11	2.12e-10	40.3405	43.902	0.791326	circan_cosine2	1e-13	2.71e-12	0.0163	0.00291	24	6	0.236	0.00291	0.0163	24	8	0.236	0.078116	0.53111	24	8.79682	8.10389	0.00213	0.0132	24	8.4	7.76792	0.219	0.0282	3.91041e-05	0.000252629	7.41824	0.307461	-0.06678	6.81695	0.869632
ENSMUSG00000019889	Ptprk	0.50907	6.49e-06	0.0001941	4.92988	2.64e-06	2.79e-05	24	4.52e-10	1.37e-08	31.0364	34.5978	0.881519	circan_triangular	1.01e-13	2.73e-12	0.000502	1.19e-05	24	4	0.351	1.19e-05	0.000502	24	6	0.351	0.021527	0.439622	24	6.0124	11.035	4.16e-06	0.000167	24	6.01	10.6182	0.504	0.0475	1.77467e-11	4.67515e-10	10.5728	0.404182	0.109858	4.98628	1.1432
ENSMUSG00000020528	Prpsap2	0.251017	1.57e-06	7.44e-05	1.79944	4.36e-06	0.000199812	24	1.89e-09	7e-08	27.9578	31.5193	0.901177	circan_sine	1.02e-13	2.75e-12	0.000677	2.13e-05	24	22	0.243	2.13e-05	0.000677	24	0	0.243	0.0149657	0.439622	24	2.00007	8.9869	5.1e-06	0.000187	24	1	8.79401	0.244	0.0277	1.05848e-09	1.9909e-08	8.62256	-0.0640726	0.274804	23.125	0.181225
ENSMUSG00000003948	Mmd	0.254303	0.0002939	0.00429829	5.89375	4.55e-08	8.33e-07	24	1.03e-11	1.73e-10	41.5602	45.1217	0.77459	circan_cosine2	1.04e-13	2.8e-12	0.0163	0.00291	24	4	0.217	0.00291	0.0163	24	6	0.217	0.0893448	0.557638	24	6.1372	11.8964	0.0024	0.0144	24	6.07	11.6227	0.26	0.0224	1.74658e-05	0.000125747	11.6001	0.259184	-0.00131619	6.0194	0.733084
ENSMUSG00000024824	Rad9a	0.370276	1.57e-06	7.44e-05	2.28038	9.35e-08	1.36e-05	24	1.96e-09	7.19e-08	29.5247	33.0862	0.891646	circan_sine	1.06e-13	2.84e-12	0.000502	1.19e-05	24	20	0.327	1.19e-05	0.000502	24	22	0.327	0.0172861	0.439622	24	21.9521	7.95408	3.38e-06	0.00015	24	22	7.63745	0.353	0.0463	1.35856e-10	3.0308e-09	7.24705	-0.305606	0.355401	21.2872	0.864386
ENSMUSG00000031154	Otud5	0.243694	6.66e-06	0.000197635	7.84784	4.87e-10	2.34e-08	24	4.67e-10	1.4e-08	32.1488	35.7103	0.87342	circan_triangular	1.07e-13	2.86e-12	0.00125	6.27e-05	24	6	0.157	6.27e-05	0.00125	24	8	0.157	0.0223862	0.439622	24	7.72385	11.0344	2.03e-05	0.000444	24	7.86	10.8472	0.183	0.0168	6.86122e-08	8.99049e-07	10.8026	0.172854	-0.084006	7.72796	0.488905
ENSMUSG00000108961	Gm32540	0.834684	6.68e-06	0.000197708	4.22173	3.13e-05	0.000237975	24	4.68e-10	1.4e-08	32.1225	35.684	0.873619	circan_triangular	1.08e-13	2.88e-12	0.0042	0.000412	24	4	0.543	0.000412	0.0042	24	6	0.543	0.0232161	0.439622	24	4.84422	6.72467	0.00012	0.00153	24	5.42	6.15161	0.822	0.134	2.55216e-12	7.79887e-11	4.82319	1.24383	0.672133	4.10762	3.51807
ENSMUSG00000038069	Cdkn2aip	0.174218	0.000243145	0.0037805	6.35273	9.84e-09	2.29e-07	24	1.3e-11	2.08e-10	40.7342	44.2957	0.786085	circan_cosine2	1.09e-13	2.9e-12	0.0126	0.00203	24	6	0.171	0.00203	0.0126	24	8	0.171	0.0944606	0.568312	24	6.69878	8.96052	0.00183	0.0117	24	7.35	8.78462	0.125	0.0143	0.000423846	0.00204654	8.61376	0.191463	-0.00420978	6.08397	0.54154
ENSMUSG00000020263	Appl2	0.198188	0.000243248	0.0037805	6.36064	9.81e-09	2.29e-07	24	1.33e-11	2.11e-10	40.7191	44.2805	0.78629	circan_cosine2	1.11e-13	2.97e-12	0.00313	0.000265	24	6	0.19	0.000265	0.00313	24	8	0.19	0.0740201	0.519899	24	8.72501	9.78784	0.000232	0.00246	24	8.36	9.54498	0.168	0.0176	3.60134e-05	0.00023549	9.44453	0.214857	-0.0511379	6.89252	0.607708
ENSMUSG00000043323	Fbrsl1	0.267849	6.8e-06	0.000200619	7.79062	6.07e-10	2.74e-08	24	4.79e-10	1.43e-08	32.1722	35.7337	0.873244	circan_triangular	1.12e-13	2.97e-12	0.00231	0.000167	24	6	0.188	0.000167	0.00231	24	8	0.188	0.0214155	0.439622	24	8.49981	10.3264	4.86e-05	0.000806	24	8.25	10.0963	0.187	0.0186	3.74335e-08	5.13407e-07	10.0248	0.19946	-0.0887587	7.59925	0.564159
ENSMUSG00000024983	Vti1a	0.218395	3.11e-06	0.000112127	0.265916	0.376161	0.999397	24	1.05e-09	4.7e-08	30.0196	33.5811	0.888436	circan_sine	1.12e-13	2.97e-12	0.00313	0.000265	24	4	0.213	0.000265	0.00313	24	6	0.213	0.0181391	0.439622	24	5.83317	9.11248	6.37e-05	0.000984	24	5.92	8.90108	0.264	0.0296	8.25028e-08	1.06444e-06	8.74168	0.234028	0.0620569	5.00992	0.661931
ENSMUSG00000020653	Klf11	0.616526	3.5e-06	0.000119221	0.123823	0.66429	1	24	9.61e-10	4.42e-08	30.0216	33.5831	0.888423	circan_sine	1.15e-13	3.05e-12	0.000914	3.71e-05	24	4	0.634	3.71e-05	0.000914	24	6	0.634	0.0181427	0.439622	24	5.41589	8.82753	1.02e-05	0.000286	24	5.71	8.26351	0.589	0.0713	1.00885e-13	3.87362e-12	8.0212	0.729954	0.0888695	5.53724	2.06462
ENSMUSG00000060317	Acnat2	1.15574	1.88e-06	8.33e-05	2.44228	3.83e-08	7.13e-06	24	1.79e-09	6.76e-08	29.9368	33.4983	0.88898	circan_sine	1.15e-13	3.05e-12	0.000262	3.39e-06	24	20	1.01	3.39e-06	0.000262	24	22	1.01	0.0179919	0.439622	24	21.9999	9.74503	1.07e-06	8.22e-05	24	22	8.60496	0.96	0.112	1.14879e-09	2.14701e-08	8.45122	-0.970255	0.796372	20.6252	2.7443
ENSMUSG00000027695	Pld1	0.647489	7.02e-06	0.000205874	0.886091	0.372219	0.94501	24	4.97e-10	1.48e-08	28.4672	32.0287	0.89818	circan_triangular	1.2e-13	3.16e-12	0.00171	0.000104	24	0	0.504	0.000104	0.00171	24	2	0.504	0.0157144	0.439622	24	2.00007	8.40817	2.33e-05	0.000485	24	2	7.91271	0.546	0.069	2.61234e-13	9.53206e-12	7.59495	0.164038	0.618744	0.989891	0.46397
ENSMUSG00000032058	Ppp2r1b	0.20095	0.000288606	0.00424471	2.16743	0.00202948	0.0121733	24	1.26e-11	2.04e-10	40.4739	44.0354	0.789567	circan_cosine2	1.25e-13	3.29e-12	0.00971	0.00139	24	0	0.196	0.00139	0.00971	24	2	0.196	0.0744448	0.521026	24	2.00005	9.46431	0.00105	0.00773	24	2	9.30422	0.214	0.023	7.91748e-05	0.000468562	9.1857	0.0954548	0.193392	1.75134	0.269987
ENSMUSG00000029686	Cul1	0.202429	2.22e-06	9.06e-05	0.594731	0.0807167	0.333586	24	1.67e-09	6.37e-08	30.1436	33.7051	0.887616	circan_sine	1.26e-13	3.33e-12	0.00171	0.000104	24	2	0.191	0.000104	0.00171	24	4	0.191	0.0183632	0.439622	24	4.29387	11.0154	2.7e-05	0.00054	24	4.15	10.8407	0.243	0.0224	6.15984e-09	9.96887e-08	10.7958	0.173678	0.116876	3.73743	0.491234
ENSMUSG00000032652	Crebl2	0.246277	7.22e-06	0.000208932	9.2053	2.34e-11	2.63e-09	24	5.15e-10	1.51e-08	30.5994	34.1609	0.884546	circan_triangular	1.27e-13	3.34e-12	0.000677	2.13e-05	24	8	0.179	2.13e-05	0.000677	24	10	0.179	0.0153468	0.439622	24	9.66285	10.9143	5.22e-06	0.00019	24	9.83	10.7021	0.204	0.0191	8.20063e-10	1.58648e-08	10.653	0.128059	-0.168406	9.51667	0.362205
ENSMUSG00000067787	Blcap	0.444385	1.64e-06	7.72e-05	2.02166	6.81e-07	5.26e-05	24	2.28e-09	8.01e-08	28.9229	32.4844	0.895417	circan_sine	1.28e-13	3.35e-12	0.000677	2.13e-05	24	22	0.409	2.13e-05	0.000677	24	0	0.409	0.0163312	0.439622	24	21.9999	10.4106	5.53e-06	0.000196	24	23	10.0472	0.434	0.0432	7.55408e-13	2.54071e-11	9.97868	-0.200217	0.41562	22.2852	0.566299
ENSMUSG00000039713	Plekhg5	0.421086	0.000184937	0.00317	6.56424	7.4e-09	1.8e-07	24	2.05e-11	2.92e-10	39.5641	43.1256	0.801235	circan_cosine2	1.3e-13	3.39e-12	NA	NA	NA	NA	NA	NA	NA	NA	NA	NA	NA	NA	NA	NA	NA	NA	NA	NA	NA	NA	NA	NA	4.6298e-07	4.96022e-06	8.41224	0.479236	-0.137829	7.06969	1.35548
ENSMUSG00000020063	Sirt1	0.192803	0.000241049	0.00376319	6.41629	9.59e-09	2.24e-07	24	1.59e-11	2.39e-10	40.5765	44.138	0.788203	circan_cosine2	1.31e-13	3.42e-12	0.0209	0.00412	24	6	0.203	0.00412	0.0209	24	8	0.203	0.0829697	0.54073	24	8.66183	8.93238	0.00307	0.0174	24	8.33	8.70522	0.148	0.017	0.000132881	0.000734134	8.52495	0.217152	-0.0443858	6.77014	0.614199
ENSMUSG00000067279	Ppp1r3c	1.2423	1.8e-06	8.21e-05	1.73245	9.29e-06	0.000337155	24	2.13e-09	7.72e-08	28.1031	31.6646	0.900332	circan_sine	1.31e-13	3.42e-12	0.000262	3.39e-06	24	22	0.993	3.39e-06	0.000262	24	0	0.993	0.0151593	0.439622	24	21.9999	12.362	9.14e-07	7.27e-05	24	23	11.2712	1.27	0.112	2.31497e-13	8.51755e-12	11.2922	-0.222527	1.19092	23.2944	0.629402
ENSMUSG00000061479	Snrpa	0.403074	3.52e-06	0.000119628	2.92682	8.37e-09	2.56e-06	24	1.1e-09	4.8e-08	30.1971	33.7586	0.88726	circan_sine	1.32e-13	3.44e-12	0.000502	1.19e-05	24	18	0.382	1.19e-05	0.000502	24	20	0.382	0.0184611	0.439622	24	18.4094	10.5452	3.6e-06	0.000154	24	19.2	10.1629	0.409	0.0403	1.92081e-12	6.0343e-11	10.099	-0.414463	0.094854	18.8594	1.17228
ENSMUSG00000025194	Abcc2	0.576856	7.36e-06	0.000211926	8.25034	1.59e-10	1.04e-08	24	5.27e-10	1.53e-08	32.3379	35.8994	0.871986	circan_triangular	1.33e-13	3.45e-12	0.000914	3.71e-05	24	8	0.366	3.71e-05	0.000914	24	10	0.366	0.0226433	0.439622	24	9.16287	14.1685	1.26e-05	0.000327	24	9.58	13.667	0.39	0.0285	9.63648e-12	2.64538e-10	13.6648	0.368902	-0.262084	8.35944	1.04341
ENSMUSG00000020680	Taf15	0.163617	0.000298971	0.00433683	2.15336	0.00221682	0.0131757	24	1.31e-11	2.09e-10	40.5724	44.1339	0.788257	circan_cosine2	1.34e-13	3.47e-12	0.0042	0.000412	24	2	0.16	0.000412	0.0042	24	4	0.16	0.0754892	0.523853	24	3.02015	11.7464	0.000354	0.00337	24	3.51	11.6248	0.211	0.0182	8.75136e-05	0.000510934	11.5976	0.0935991	0.139665	2.25525	0.264738
ENSMUSG00000019832	Rab32	0.293823	1.74e-06	7.96e-05	1.23432	0.00112269	0.0121606	24	2.29e-09	8.01e-08	28.6023	32.1638	0.897369	circan_sine	1.36e-13	3.52e-12	0.000914	3.71e-05	24	0	0.284	3.71e-05	0.000914	24	2	0.284	0.0158562	0.439622	24	2.00007	10.5741	9.02e-06	0.000266	24	2	10.2806	0.303	0.0295	3.3759e-11	8.5239e-10	10.2183	0.100635	0.287825	1.28478	0.284639
ENSMUSG00000031601	Cnot7	0.214882	0.000225523	0.00362963	6.4687	8.88e-09	2.1e-07	24	1.77e-11	2.6e-10	40.2927	43.8541	0.791952	circan_cosine2	1.37e-13	3.53e-12	NA	NA	NA	NA	NA	NA	NA	NA	NA	NA	NA	NA	NA	NA	NA	NA	NA	NA	NA	NA	NA	NA	1.4763e-05	0.000108364	9.6454	0.22379	-0.068501	7.13461	0.632974
ENSMUSG00000035104	Eva1a	0.411359	3.78e-06	0.000126362	0.13311	0.644238	1	24	1.06e-09	4.72e-08	30.2226	33.7841	0.88709	circan_sine	1.37e-13	3.54e-12	0.000914	3.71e-05	24	4	0.385	3.71e-05	0.000914	24	6	0.385	0.018508	0.439622	24	6.14463	12.36	1.04e-05	0.000289	24	6.07	11.9165	0.487	0.0408	3.12519e-12	9.41509e-11	11.8984	0.40725	0.0583125	5.45676	1.15188
ENSMUSG00000042705	Commd10	0.482533	7.51e-06	0.000215326	3.04803	0.00243437	0.0115438	24	5.4e-10	1.57e-08	31.3402	34.9017	0.879364	circan_triangular	1.38e-13	3.56e-12	0.000187	1.71e-06	24	2	0.315	1.71e-06	0.000187	24	4	0.315	0.0222586	0.439622	24	2.32156	8.59091	6.87e-07	6.24e-05	24	3.16	8.26328	0.421	0.0509	8.60716e-10	1.65423e-08	8.01842	0.314591	0.313993	3.00364	0.889798
ENSMUSG00000002550	Uck1	0.508139	3.01e-06	0.000110319	2.7493	1.25e-08	3.04e-06	24	1.36e-09	5.63e-08	30.2977	33.8592	0.886588	circan_sine	1.4e-13	3.59e-12	0.000262	3.39e-06	24	18	0.408	3.39e-06	0.000262	24	20	0.408	0.0186475	0.439622	24	18.9487	11.163	1.11e-06	8.33e-05	24	19.5	10.7056	0.576	0.0538	8.3552e-13	2.78886e-11	10.6659	-0.476276	0.196234	19.4928	1.34711
ENSMUSG00000051076	Vtcn1	0.467875	0.000105398	0.00214357	2.7981	0.000198187	0.0015141	24	3.93e-11	4.98e-10	36.8496	40.4111	0.831922	circan_cosine2	1.41e-13	3.61e-12	0.00971	0.00139	24	2	0.448	0.00139	0.00971	24	4	0.448	0.0621849	0.490125	24	2.72819	6.25815	0.000897	0.00686	24	3.36	5.81118	0.495	0.0852	7.90612e-09	1.25416e-07	4.05138	1.01913	0.858525	3.32592	2.88253
ENSMUSG00000019998	Stx7	0.293809	1.71e-06	7.88e-05	2.12754	3.12e-07	3.23e-05	24	2.41e-09	8.33e-08	29.3964	32.9579	0.892462	circan_sine	1.41e-13	3.61e-12	0.00231	0.000167	24	20	0.3	0.000167	0.00231	24	22	0.3	0.0170753	0.439622	24	21.9999	9.8645	3.94e-05	0.000702	24	22	9.50023	0.283	0.0298	1.00438e-10	2.30786e-09	9.39565	-0.163387	0.265131	21.8904	0.462128
ENSMUSG00000023018	Smarcd1	0.644031	1.71e-06	7.88e-05	2.08337	4.38e-07	4.12e-05	24	2.42e-09	8.34e-08	29.2529	32.8144	0.893367	circan_sine	1.41e-13	3.61e-12	0.00231	0.000167	24	22	0.655	0.000167	0.00231	24	0	0.655	0.0168442	0.439622	24	21.9999	8.91215	3.89e-05	0.000697	24	23	8.38845	0.618	0.0737	2.37366e-13	8.71529e-12	8.17022	-0.372905	0.649184	22.0084	1.05474
ENSMUSG00000000120	Ngfr	0.885494	7.6e-06	0.000217218	0.1494	0.878809	1	24	5.48e-10	1.58e-08	29.6619	33.2234	0.890766	circan_triangular	1.42e-13	3.63e-12	0.00171	0.000104	24	0	0.608	0.000104	0.00171	24	2	0.608	0.0177032	0.439622	24	2.00007	8.24509	2.61e-05	0.000527	24	2	7.61472	0.7	0.0919	8.3522e-13	2.78886e-11	7.21866	0.0186432	0.887163	0.0802572	0.0527309
ENSMUSG00000073423	Zfp414	0.26349	0.000296015	0.00431709	2.22153	0.00166402	0.0101806	24	1.43e-11	2.22e-10	40.4772	44.0386	0.789524	circan_cosine2	1.44e-13	3.66e-12	NA	NA	NA	NA	NA	0.0109	0.0432	24	2	0.28	0.0773675	0.529115	24	2.00007	7.68997	0.00679	0.0327	24	2	7.40505	0.271	0.0366	3.29558e-05	0.000218338	6.94741	0.154335	0.324845	1.69417	0.436526
ENSMUSG00000006517	Mvd	1.02571	1.91e-06	8.4e-05	2.35028	7.16e-08	1.11e-05	24	2.21e-09	7.98e-08	30.0355	33.597	0.888331	circan_sine	1.44e-13	3.66e-12	0.00125	6.27e-05	24	20	0.943	6.27e-05	0.00125	24	22	0.943	0.0181676	0.439622	24	21.9999	11.4643	1.67e-05	0.000391	24	22	10.4702	0.91	0.0869	2.04265e-15	1.02856e-13	10.4544	-0.711191	0.747303	21.0946	2.01155
ENSMUSG00000020604	Arsg	0.831186	1.87e-06	8.33e-05	1.37611	0.000314429	0.004595	24	2.26e-09	8.01e-08	28.2792	31.8407	0.899297	circan_sine	1.44e-13	3.66e-12	0.000677	2.13e-05	24	0	0.789	2.13e-05	0.000677	24	2	0.789	0.0153994	0.439622	24	2.00007	10.1393	5.24e-06	0.00019	24	2	9.32527	0.877	0.094	6.03635e-16	3.26333e-14	9.2249	0.189443	0.865766	0.822845	0.535826
ENSMUSG00000027248	Pdia3	0.394236	3.01e-06	0.000110319	2.73565	1.33e-08	3.04e-06	24	1.41e-09	5.72e-08	30.3412	33.9027	0.886296	circan_sine	1.45e-13	3.67e-12	0.00171	0.000104	24	18	0.341	0.000104	0.00171	24	20	0.341	0.018729	0.439622	24	19.053	14.2674	2.75e-05	0.000547	24	19.5	13.932	0.471	0.0338	4.91412e-12	1.41978e-10	13.9273	-0.365211	0.161256	19.5882	1.03297
ENSMUSG00000102869	2900097C17Rik	0.372016	7.71e-06	0.000219598	4.72449	6.18e-06	5.81e-05	24	5.58e-10	1.61e-08	31.8677	35.4292	0.875522	circan_triangular	1.46e-13	3.7e-12	0.00125	6.27e-05	24	4	0.229	6.27e-05	0.00125	24	6	0.229	0.024593	0.439622	24	5.26121	11.7901	2.22e-05	0.000469	24	5.63	11.5107	0.333	0.0289	1.39593e-09	2.55472e-08	11.4834	0.279308	0.10244	4.65725	0.790002
ENSMUSG00000030842	Lamtor1	0.226491	1.94e-06	8.44e-05	1.66692	1.86e-05	0.000560123	24	2.26e-09	8.01e-08	28.1502	31.7117	0.900056	circan_sine	1.49e-13	3.76e-12	0.000677	2.13e-05	24	22	0.194	2.13e-05	0.000677	24	0	0.194	0.0152228	0.439622	24	21.9999	11.0863	5.18e-06	0.000189	24	23	10.8462	0.226	0.0208	2.03512e-10	4.41712e-09	10.8015	-0.022708	0.231707	23.6268	0.0642278
ENSMUSG00000020132	Rab21	0.0939037	0.000316435	0.00449528	2.13278	0.00253488	0.0148457	24	1.4e-11	2.19e-10	40.7271	44.2886	0.786181	circan_cosine2	1.5e-13	3.79e-12	0.00971	0.00139	24	0	0.0869	0.00139	0.00971	24	2	0.0869	0.0769649	0.528133	24	3.08989	10.8432	0.00109	0.0079	24	2.54	10.7794	0.11	0.0102	0.00178612	0.00703119	10.732	0.0521081	0.0814193	2.17461	0.147384
ENSMUSG00000040760	Appl1	0.427819	1.82e-06	8.25e-05	1.92481	1.68e-06	0.000100379	24	2.44e-09	8.4e-08	28.7841	32.3456	0.896267	circan_sine	1.51e-13	3.81e-12	0.000677	2.13e-05	24	22	0.387	2.13e-05	0.000677	24	0	0.387	0.0161227	0.439622	24	21.9999	9.56282	5.47e-06	0.000194	24	23	9.09817	0.416	0.0458	7.27761e-13	2.45463e-11	8.96287	-0.157215	0.441619	22.6936	0.444672
ENSMUSG00000002205	Vrk3	0.19497	0.000256619	0.00392389	5.57451	2.87e-07	4.09e-06	24	1.74e-11	2.56e-10	40.8421	44.4036	0.784623	circan_cosine2	1.52e-13	3.81e-12	0.0341	0.00795	24	4	0.167	0.00795	0.0341	24	6	0.167	0.106031	0.595318	24	6.47768	9.79037	0.00681	0.0328	24	6.24	9.55928	0.317	0.0332	0.000170579	0.00091321	9.46019	0.206716	0.000649358	5.988	0.584681
ENSMUSG00000031327	Chic1	0.79005	1.82e-06	8.25e-05	1.96621	1.18e-06	7.82e-05	24	2.49e-09	8.49e-08	28.9425	32.504	0.895296	circan_sine	1.54e-13	3.86e-12	0.000914	3.71e-05	24	22	0.799	3.71e-05	0.000914	24	0	0.799	0.0163609	0.439622	24	21.9999	8.11882	9.29e-06	0.000269	24	23	7.34883	0.774	0.105	4.86685e-14	2.00405e-12	6.86079	-0.384685	0.971331	22.5596	1.08805
ENSMUSG00000021210	Akr1c6	0.355117	7.91e-06	0.000224444	7.35765	3.53e-09	1.12e-07	24	5.76e-10	1.65e-08	32.0711	35.6326	0.874005	circan_triangular	1.55e-13	3.88e-12	0.00231	0.000167	24	6	0.253	0.000167	0.00231	24	8	0.253	0.0210882	0.439622	24	7.09779	15.2529	4.79e-05	0.000797	24	7.55	15.0196	0.219	0.0146	2.66428e-10	5.67093e-09	15.014	0.270475	-0.0868012	7.18617	0.765018
ENSMUSG00000039233	Tbce	0.206289	2.03e-06	8.65e-05	0.763395	0.033647	0.170078	24	2.25e-09	8.01e-08	30.178	33.7395	0.887387	circan_sine	1.56e-13	3.9e-12	0.00313	0.000265	24	2	0.192	0.000265	0.00313	24	4	0.192	0.018426	0.439622	24	2.00007	9.76944	6.46e-05	0.000994	24	3	9.54413	0.197	0.0206	3.39995e-08	4.6996e-07	9.44098	0.161227	0.151452	3.11938	0.456019
ENSMUSG00000091264	Smim13	0.421957	8.1e-06	0.000228514	6.75111	4.11e-08	8.12e-07	24	5.92e-10	1.69e-08	30.7574	34.3189	0.883461	circan_triangular	1.63e-13	4.06e-12	0.000366	6.47e-06	24	6	0.229	6.47e-06	0.000366	24	8	0.229	0.0278008	0.439622	24	6.3601	9.99996	2.97e-06	0.00014	24	7.18	9.64031	0.382	0.0396	1.563e-09	2.82286e-08	9.5484	0.355374	-0.085706	6.90394	1.00515
ENSMUSG00000057363	Uxs1	0.262708	3.41e-06	0.000118222	2.79427	1.21e-08	3.04e-06	24	1.4e-09	5.71e-08	30.4662	34.0277	0.885453	circan_sine	1.63e-13	4.06e-12	0.000366	6.47e-06	24	18	0.22	6.47e-06	0.000366	24	20	0.22	0.0189663	0.439622	24	20.8119	9.09576	2.08e-06	0.000114	24	20.4	8.86011	0.201	0.0226	3.86509e-09	6.49984e-08	8.69685	-0.272024	0.0997963	19.3431	0.7694
ENSMUSG00000039345	Mettl22	0.180637	0.000201093	0.0033694	5.41937	7.63e-07	9.74e-06	24	2.41e-11	3.35e-10	39.9277	43.4892	0.796663	circan_cosine2	1.65e-13	4.1e-12	0.0126	0.00203	24	4	0.143	0.00203	0.0126	24	6	0.143	0.109784	0.605153	24	6.70214	8.62372	0.00209	0.013	24	6.35	8.43885	0.309	0.0366	0.000590657	0.0027272	8.22187	0.207962	0.0269399	5.50793	0.588207
ENSMUSG00000060679	Mrps9	0.353071	8.15e-06	0.000229376	7.32499	4.15e-09	1.28e-07	24	5.97e-10	1.7e-08	32.089	35.6505	0.873871	circan_triangular	1.65e-13	4.1e-12	0.00171	0.000104	24	6	0.27	0.000104	0.00171	24	8	0.27	0.0195939	0.439622	24	7.54676	9.97728	2.86e-05	0.00056	24	7.77	9.65658	0.278	0.0287	4.76356e-10	9.64976e-09	9.56246	0.286496	-0.0806061	7.0476	0.810334
ENSMUSG00000032411	Tfdp2	0.453101	8.17e-06	0.000229376	8.22392	1.95e-10	1.22e-08	24	5.99e-10	1.7e-08	32.6021	36.1635	0.869952	circan_triangular	1.66e-13	4.11e-12	0.00231	0.000167	24	8	0.296	0.000167	0.00231	24	10	0.296	0.0243584	0.439622	24	9.09627	9.61745	5.47e-05	0.000881	24	9.55	9.19089	0.288	0.0313	9.31267e-10	1.77434e-08	9.06384	0.320061	-0.199322	8.12754	0.905269
ENSMUSG00000040312	Cchcr1	0.312204	0.000103227	0.00211179	1.19387	0.137897	0.445522	24	4.8e-11	5.9e-10	37.0416	40.6031	0.829935	circan_cosine2	1.68e-13	4.16e-12	0.00231	0.000167	24	0	0.217	0.000167	0.00231	24	2	0.217	0.0928704	0.56519	24	2.00007	7.8857	0.000188	0.00212	24	2	7.52856	0.323	0.043	3.17835e-05	0.000211618	7.11502	0.114705	0.380253	1.11907	0.324434
ENSMUSG00000031353	Rbbp7	0.0972933	0.000285222	0.00422478	5.6133	2.47e-07	3.61e-06	24	1.78e-11	2.61e-10	41.1642	44.7257	0.780188	circan_cosine2	1.72e-13	4.24e-12	0.0163	0.00291	24	4	0.0834	0.00291	0.0163	24	6	0.0834	0.0991343	0.57991	24	6.27459	11.1543	0.00264	0.0155	24	6.14	11.0393	0.142	0.0129	0.00195862	0.00760492	10.9989	0.0990171	0.012769	5.51012	0.280063
ENSMUSG00000032012	Nectin1	0.52792	1.88e-06	8.34e-05	2.07839	5.02e-07	4.42e-05	24	2.69e-09	8.92e-08	29.4607	33.0222	0.892053	circan_sine	1.72e-13	4.24e-12	0.00231	0.000167	24	22	0.483	0.000167	0.00231	24	0	0.483	0.0171805	0.439622	24	21.9999	11.8401	3.96e-05	0.000705	24	23	11.3827	0.498	0.0437	5.41232e-14	2.21315e-12	11.3599	-0.268727	0.476929	22.04	0.760076
ENSMUSG00000020661	Dnmt3a	0.265509	0.000358917	0.00493713	6.11657	2.57e-08	5.1e-07	24	1.45e-11	2.23e-10	41.9881	45.5496	0.768353	circan_cosine2	1.76e-13	4.33e-12	0.00745	0.000943	24	6	0.244	0.000943	0.00745	24	8	0.244	0.0968939	0.57386	24	6.4928	9.67677	0.000941	0.00712	24	7.25	9.33736	0.273	0.0292	2.14913e-05	0.000150781	9.22545	0.283383	-0.00129661	6.01748	0.801529
ENSMUSG00000064254	Ethe1	0.783418	2.03e-06	8.65e-05	1.27981	0.000827769	0.00971772	24	2.65e-09	8.83e-08	28.7996	32.361	0.896173	circan_sine	1.82e-13	4.47e-12	0.000677	2.13e-05	24	0	0.791	2.13e-05	0.000677	24	2	0.791	0.0161457	0.439622	24	2.00007	11.9808	5.47e-06	0.000194	24	2	11.2624	0.832	0.0739	2.01377e-14	8.85055e-13	11.2519	0.227087	0.763712	1.10398	0.6423
ENSMUSG00000026917	Wdr5	0.121879	8.59e-06	0.000236513	9.99023	2.03e-11	2.44e-09	24	6.37e-10	1.77e-08	28.34	31.9015	0.898937	circan_triangular	1.85e-13	4.54e-12	0.000914	3.71e-05	24	10	0.0979	3.71e-05	0.000914	24	12	0.0979	0.0176706	0.439622	24	9.98026	10.2815	9.98e-06	0.000282	24	11	10.1728	0.0984	0.00968	7.85272e-05	0.000465198	10.1034	0.055801	-0.0984109	10.0297	0.157829
ENSMUSG00000087518	Gm13561	0.174218	0.000361511	0.00495318	6.14963	2.38e-08	4.76e-07	24	1.52e-11	2.3e-10	41.9757	45.5371	0.768537	circan_cosine2	1.86e-13	4.55e-12	0.0163	0.00291	24	6	0.172	0.00291	0.0163	24	8	0.172	0.0946233	0.568422	24	7.8766	5.39055	0.00253	0.015	24	7.94	5.22528	0.126	0.0241	NA	NA	NA	NA	NA	NA	NA
ENSMUSG00000057858	Fam204a	0.302451	3.44e-06	0.000118222	0.394997	0.219934	0.694823	24	1.6e-09	6.21e-08	30.6233	34.1848	0.884383	circan_sine	1.86e-13	4.55e-12	0.000677	2.13e-05	24	4	0.267	2.13e-05	0.000677	24	6	0.267	0.0192712	0.439622	24	4.91385	7.79194	6.46e-06	0.000215	24	5.46	7.52213	0.364	0.0484	2.99983e-08	4.18598e-07	7.09637	0.363823	0.15395	4.47098	1.02905
ENSMUSG00000051674	Dcun1d4	0.599737	8.62e-06	0.000236866	7.96816	4.51e-10	2.29e-08	24	6.4e-10	1.78e-08	32.7931	36.3546	0.868459	circan_triangular	1.87e-13	4.55e-12	0.00125	6.27e-05	24	8	0.389	6.27e-05	0.00125	24	10	0.389	0.0241087	0.439622	24	7.19848	10.3435	2.18e-05	0.000466	24	8.6	9.85875	0.476	0.0483	9.00103e-12	2.49033e-10	9.78376	0.42184	-0.267254	8.15707	1.19314
ENSMUSG00000047109	Cldn14	0.370606	4.49e-06	0.000145143	3.07074	8.71e-09	2.58e-06	24	1.24e-09	5.26e-08	30.5694	34.1309	0.884751	circan_sine	1.88e-13	4.57e-12	0.00313	0.000265	24	18	0.34	0.000265	0.00313	24	20	0.34	0.0191657	0.439622	24	17.5621	9.12389	6.7e-05	0.00102	24	18.8	8.75649	0.427	0.0488	6.46606e-11	1.54624e-09	8.58352	-0.41239	0.0277354	18.2565	1.16642
ENSMUSG00000026791	Slc2a8	0.306217	8.69e-06	0.000238138	7.55474	1.89e-09	6.81e-08	24	6.46e-10	1.79e-08	32.5624	36.1239	0.870259	circan_triangular	1.9e-13	4.61e-12	0.00171	0.000104	24	6	0.199	0.000104	0.00171	24	8	0.199	0.0235561	0.439622	24	6.4941	9.88376	3.4e-05	0.00063	24	7.25	9.66686	0.201	0.0208	3.15809e-08	4.39985e-07	9.57305	0.234973	-0.0919232	7.42439	0.664604
ENSMUSG00000036986	Pml	0.251518	2.19e-06	9.05e-05	1.6524	2.39e-05	0.000678518	24	2.58e-09	8.69e-08	28.4265	31.988	0.898423	circan_sine	1.91e-13	4.64e-12	0.00125	6.27e-05	24	22	0.217	6.27e-05	0.00125	24	0	0.217	0.0156049	0.439622	24	2.00007	9.78035	1.45e-05	0.000356	24	1	9.56762	0.252	0.0263	3.81727e-10	7.91477e-09	9.46653	-0.0224345	0.268384	23.6814	0.0634543
ENSMUSG00000048905	4930539E08Rik	0.419676	0.000243806	0.00378353	2.48478	0.000607936	0.00417851	24	2.32e-11	3.25e-10	39.5657	43.1272	0.801215	circan_cosine2	1.92e-13	4.64e-12	0.0126	0.00203	24	2	0.386	0.00203	0.0126	24	4	0.386	0.0726275	0.51633	24	2.00007	5.52761	0.00145	0.00984	24	3	5.04052	0.409	0.0812	1.29977e-06	1.2436e-05	0.65876	2.02057	2.00327	3.01642	5.71504
ENSMUSG00000029470	P2rx4	0.420965	0.000412082	0.0380221	7.14006	5.16e-11	4.01e-09	24	1.44e-11	4.65e-09	19.0156	23.4675	0.947471	circan_damp	2e-13	4.85e-12	0.000132	8.21e-07	24	6	0.387	8.21e-07	0.000132	24	8	0.387	0.00725692	0.439622	24	7.67784	11.1268	1.19e-07	2.67e-05	24	7.84	10.7224	0.357	0.0333	3.6282e-24	7.18465e-22	10.675	0.417622	-0.128464	7.13989	1.18121
ENSMUSG00000116858	AC165953.2	0.404793	4.63e-06	0.000148583	0.0722599	0.800969	1	24	1.29e-09	5.41e-08	30.6467	34.2081	0.884223	circan_sine	2.01e-13	4.85e-12	0.00231	0.000167	24	4	0.376	0.000167	0.00231	24	6	0.376	0.0193172	0.439622	24	5.82254	7.58649	4.41e-05	0.00076	24	5.91	7.23363	0.434	0.06	7.01871e-10	1.3821e-08	6.70309	0.565453	0.0325277	5.78051	1.59934
ENSMUSG00000027809	Etfdh	0.238688	0.000248606	0.00383516	2.48777	0.000614788	0.00421725	24	2.42e-11	3.36e-10	39.6077	43.1692	0.800693	circan_cosine2	2.03e-13	4.91e-12	0.0209	0.00412	24	2	0.251	0.00412	0.0209	24	4	0.251	0.0713888	0.51263	24	4.36943	12.8548	0.00268	0.0157	24	4.18	12.6566	0.335	0.0264	1.06129e-05	8.09699e-05	12.6443	0.168546	0.18058	2.86839	0.476721
ENSMUSG00000071204	Gm10319	0.510581	2.1e-06	8.85e-05	0.928555	0.0130224	0.0825009	24	2.91e-09	9.51e-08	30.101	33.6625	0.887898	circan_sine	2.06e-13	4.96e-12	0.00171	0.000104	24	2	0.486	0.000104	0.00171	24	4	0.486	0.0182857	0.439622	24	2.00007	11.2417	2.69e-05	0.000539	24	3	10.6985	0.545	0.051	1.89603e-13	7.10969e-12	10.6587	0.313831	0.423302	2.43685	0.887648
ENSMUSG00000071632	2510002D24Rik	0.281558	4.48e-06	0.000145143	0.186787	0.532196	1	24	1.4e-09	5.71e-08	30.7239	34.2854	0.883692	circan_sine	2.11e-13	5.08e-12	0.000914	3.71e-05	24	4	0.262	3.71e-05	0.000914	24	6	0.262	0.0194704	0.439622	24	5.06329	8.93295	1.09e-05	0.0003	24	5.53	8.69043	0.294	0.0339	3.3718e-09	5.76378e-08	8.50724	0.316579	0.0590387	5.29575	0.895421
ENSMUSG00000027800	Tm4sf1	0.472088	3.53e-06	0.000119628	0.426425	0.192896	0.635307	24	1.79e-09	6.76e-08	30.7806	34.3421	0.883301	circan_sine	2.13e-13	5.12e-12	0.00231	0.000167	24	4	0.404	0.000167	0.00231	24	6	0.404	0.0195841	0.439622	24	4.84046	9.16449	4.47e-05	0.000766	24	5.42	8.7109	0.512	0.0588	2.55331e-12	7.79887e-11	8.53474	0.483205	0.218769	4.37611	1.36671
ENSMUSG00000038215	Cep44	0.212753	0.000262338	0.00400126	1.54951	0.0390172	0.156867	24	2.44e-11	3.37e-10	39.9471	43.5085	0.796416	circan_cosine2	2.16e-13	5.17e-12	0.00565	0.000628	24	0	0.198	0.000628	0.00565	24	2	0.198	0.081475	0.538163	24	2.00007	8.89411	0.000557	0.00478	24	2	8.6275	0.213	0.0247	6.85321e-05	0.000412532	8.43863	0.0824325	0.231118	1.30865	0.233154
ENSMUSG00000022673	Mcm4	0.532283	2.47e-06	9.74e-05	2.41475	6.18e-08	1.01e-05	24	2.62e-09	8.77e-08	30.6148	34.1763	0.884441	circan_sine	2.17e-13	5.2e-12	0.000262	3.39e-06	24	20	0.492	3.39e-06	0.000262	24	22	0.492	0.0192545	0.439622	24	21.9999	8.12741	1.14e-06	8.36e-05	24	22	7.56988	0.425	0.0561	2.11113e-13	7.82992e-12	7.15819	-0.537193	0.452163	20.6725	1.51941
ENSMUSG00000055917	Zfp277	0.336334	9.31e-06	0.000250977	5.37813	1.02e-06	1.22e-05	24	7.03e-10	1.91e-08	30.7167	34.2782	0.883742	circan_triangular	2.2e-13	5.26e-12	0.0042	0.000412	24	6	0.258	0.000412	0.0042	24	8	0.258	0.0207454	0.439622	24	6.40457	8.8697	0.000108	0.00141	24	7.2	8.56136	0.295	0.0345	8.07968e-09	1.27595e-07	8.36121	0.315773	0.0462452	5.44455	0.89314
ENSMUSG00000030805	Stx4a	0.363856	2.37e-06	9.51e-05	1.65832	2.42e-05	0.000683002	24	2.83e-09	9.31e-08	28.6234	32.1849	0.897242	circan_sine	2.25e-13	5.37e-12	0.00171	0.000104	24	22	0.324	0.000104	0.00171	24	0	0.324	0.0158867	0.439622	24	21.9999	10.3962	2.36e-05	0.000489	24	23	10.064	0.371	0.0368	6.2345e-13	2.13768e-11	9.99369	-0.0311111	0.385955	23.6928	0.0879954
ENSMUSG00000105907	Gm34333	0.489927	2.96e-06	0.000109111	0.588161	0.0902385	0.36266	24	2.29e-09	8.01e-08	30.816	34.3775	0.883056	circan_sine	2.28e-13	5.44e-12	0.00231	0.000167	24	4	0.385	0.000167	0.00231	24	6	0.385	0.0196556	0.439622	24	5.01895	6.66105	4.49e-05	0.000766	24	5.51	6.24746	0.698	0.112	8.43405e-10	1.62628e-08	5.06456	0.798614	0.569184	3.6348	2.25882
ENSMUSG00000040127	Sdr9c7	0.549383	9.5e-06	0.000254387	0.629133	0.532933	1	24	7.21e-10	1.95e-08	29.7305	33.292	0.890323	circan_triangular	2.3e-13	5.47e-12	0.000914	3.71e-05	24	0	0.385	3.71e-05	0.000914	24	2	0.385	0.0180319	0.439622	24	2.00007	11.6612	1.02e-05	0.000285	24	2	11.2126	0.447	0.0399	1.96818e-12	6.1721e-11	11.183	0.0853833	0.429299	0.749918	0.2415
ENSMUSG00000036438	Calm2	0.198404	3.09e-06	0.000111942	0.559273	0.104162	0.405341	24	2.23e-09	8.01e-08	30.8494	34.4109	0.882824	circan_sine	2.32e-13	5.5e-12	0.00125	6.27e-05	24	4	0.167	6.27e-05	0.00125	24	6	0.167	0.0197234	0.439622	24	2.00008	11.8216	1.81e-05	0.000409	24	4	11.6124	0.18	0.0155	8.66968e-09	1.35576e-07	11.5839	0.170097	0.107686	3.84418	0.481108
ENSMUSG00000057531	Dtnbp1	0.412985	9.58e-06	0.000255728	7.59957	1.81e-09	6.6e-08	24	7.28e-10	1.96e-08	32.8439	36.4054	0.868059	circan_triangular	2.34e-13	5.55e-12	0.000677	2.13e-05	24	6	0.267	2.13e-05	0.000677	24	8	0.267	0.0248057	0.439622	24	6.91522	10.6762	8.18e-06	0.00025	24	7.46	10.3357	0.349	0.0338	1.42365e-09	2.60005e-08	10.278	0.304921	-0.133952	7.58106	0.862448
ENSMUSG00000022763	Aifm3	0.248922	0.00028992	0.00425803	6.45211	1.26e-08	2.84e-07	24	2.43e-11	3.37e-10	40.9331	44.4946	0.78338	circan_cosine2	2.37e-13	5.6e-12	0.0163	0.00291	24	6	0.246	0.00291	0.0163	24	8	0.246	0.107171	0.597039	24	6.97907	8.67538	0.00283	0.0163	24	7.49	8.39465	0.198	0.0236	0.000160755	0.000867734	8.17418	0.274867	-0.0268709	6.37223	0.777443
ENSMUSG00000022521	Crebbp	0.210046	3.77e-06	0.000126362	0.413763	0.206161	0.666886	24	1.87e-09	6.95e-08	30.9004	34.4618	0.88247	circan_sine	2.37e-13	5.6e-12	0.00313	0.000265	24	2	0.178	0.000265	0.00313	24	4	0.178	0.0198276	0.439622	24	4.7393	9.79261	6.92e-05	0.00104	24	4.37	9.60248	0.223	0.0232	3.54583e-08	4.88217e-07	9.50306	0.204628	0.0913547	4.39613	0.578775
ENSMUSG00000040123	Zmym5	0.359458	9.67e-06	0.000256516	8.48567	1.21e-10	8.66e-09	24	7.37e-10	1.97e-08	32.7723	36.3338	0.868622	circan_triangular	2.39e-13	5.64e-12	0.00231	0.000167	24	8	0.198	0.000167	0.00231	24	10	0.198	0.02754	0.439622	24	9.5179	10.4987	6.13e-05	0.000959	24	9.76	10.1329	0.204	0.0201	6.86422e-09	1.10059e-07	10.0654	0.247011	-0.156251	8.1544	0.698652
ENSMUSG00000046707	Csnk2a2	0.224314	9.77e-06	0.000258168	6.88667	2.93e-08	6.12e-07	24	7.46e-10	1.99e-08	31.5887	35.1502	0.877569	circan_triangular	2.45e-13	5.74e-12	0.000502	1.19e-05	24	6	0.162	1.19e-05	0.000502	24	8	0.162	0.0204517	0.439622	24	6.53617	10.2052	3.96e-06	0.000164	24	7.27	9.99399	0.192	0.0192	8.02941e-08	1.04052e-06	9.91716	0.189571	-0.0353429	6.70405	0.536188
ENSMUSG00000037204	Atg101	0.378832	2.41e-06	9.59e-05	1.37897	0.000371367	0.00518867	24	3.03e-09	9.71e-08	28.8867	32.4482	0.895639	circan_sine	2.45e-13	5.74e-12	0.00125	6.27e-05	24	0	0.363	6.27e-05	0.00125	24	2	0.363	0.0162764	0.439622	24	21.9999	10.4904	1.51e-05	0.000365	24	24	10.2544	0.372	0.0363	6.8441e-13	2.32409e-11	10.1931	0.0769166	0.387799	0.747902	0.217553
ENSMUSG00000029664	Tfpi2	0.589834	2.47e-06	9.74e-05	1.6268	3.41e-05	0.000842687	24	2.95e-09	9.58e-08	28.6927	32.2542	0.896822	circan_sine	2.45e-13	5.74e-12	0.00125	6.27e-05	24	22	0.52	6.27e-05	0.00125	24	0	0.52	0.0159879	0.439622	24	2.00007	11.2108	1.49e-05	0.000362	24	1	10.7603	0.6	0.0557	3.05241e-14	1.3153e-12	10.7249	-0.0308886	0.593414	23.8014	0.0873661
ENSMUSG00000110353	Gm33543	0.833834	9.8e-06	0.000258168	8.0974	3.53e-10	1.9e-08	24	7.49e-10	1.99e-08	33.0879	36.6494	0.866119	circan_triangular	2.46e-13	5.76e-12	0.00171	0.000104	24	8	0.58	0.000104	0.00171	24	10	0.58	0.0244617	0.439622	24	8.22028	9.14837	3.52e-05	0.000648	24	9.11	8.47608	0.617	0.0728	5.9223e-11	1.43728e-09	8.27855	0.608622	-0.383182	8.14627	1.72144
ENSMUSG00000059248	45178	0.493146	2.3e-06	9.34e-05	2.0896	5.66e-07	4.76e-05	24	3.38e-09	1.06e-07	29.9731	33.5345	0.888742	circan_sine	2.6e-13	6.09e-12	0.000262	3.39e-06	24	22	0.399	3.39e-06	0.000262	24	0	0.399	0.0180561	0.439622	24	21.9999	11.8933	1.08e-06	8.22e-05	24	23	11.4691	0.459	0.04	6.70434e-13	2.28665e-11	11.4465	-0.244266	0.42991	22.0264	0.690889
ENSMUSG00000017221	Psmd3	0.220404	1.02e-05	0.000265529	4.44215	2.13e-05	0.000170206	24	7.82e-10	2.07e-08	32.9395	36.501	0.867303	circan_triangular	2.66e-13	6.21e-12	0.00171	0.000104	24	2	0.138	0.000104	0.00171	24	4	0.138	0.0275001	0.439622	24	5.45159	12.1184	3.92e-05	0.000702	24	4.73	11.9568	0.229	0.0191	2.82797e-07	3.18875e-06	11.9331	0.15424	0.0812932	4.14722	0.436257
ENSMUSG00000002948	Map2k7	0.242988	5.19e-06	0.000161637	0.144001	0.628264	1	24	1.57e-09	6.17e-08	31.0026	34.5641	0.881755	circan_sine	2.72e-13	6.35e-12	0.00231	0.000167	24	4	0.226	0.000167	0.00231	24	6	0.226	0.0200391	0.439622	24	6.07875	10.4837	4.57e-05	0.000774	24	6.04	10.2414	0.282	0.0275	2.61913e-09	4.57478e-08	10.1771	0.249468	0.0384078	5.4165	0.705602
ENSMUSG00000000881	Dlg3	0.169938	0.000407229	0.00536768	1.9239	0.00798014	0.040254	24	2.01e-11	2.88e-10	41.3948	44.9563	0.776947	circan_cosine2	2.73e-13	6.37e-12	0.0126	0.00203	24	2	0.163	0.00203	0.0126	24	4	0.163	0.0859407	0.546824	24	2.00007	9.53115	0.00168	0.011	24	3	9.34445	0.186	0.0199	0.000192268	0.00101544	9.2281	0.0955961	0.157279	2.08612	0.270386
ENSMUSG00000004035	Gstm7	0.275946	0.000406842	0.00536768	1.89353	0.00922248	0.0456651	24	2.06e-11	2.92e-10	41.3834	44.9448	0.77711	circan_cosine2	2.8e-13	6.5e-12	0.0126	0.00203	24	0	0.285	0.00203	0.0126	24	2	0.285	0.0863372	0.548377	24	2.00007	11.1731	0.00169	0.011	24	2	10.9192	0.294	0.0269	1.75573e-05	0.000126246	10.883	0.132897	0.247344	1.88326	0.37589
ENSMUSG00000049115	Agtr1a	0.374563	2.63e-06	0.000100061	0.797115	0.0309776	0.159506	24	3.22e-09	1.01e-07	30.785	34.3465	0.88327	circan_sine	2.82e-13	6.55e-12	0.00231	0.000167	24	2	0.354	0.000167	0.00231	24	4	0.354	0.0195931	0.439622	24	3.48376	10.8571	4.47e-05	0.000766	24	3.74	10.5463	0.454	0.0431	2.83775e-11	7.26925e-10	10.4969	0.270844	0.277604	2.95292	0.766064
ENSMUSG00000018809	Smyd4	0.508717	1.05e-05	0.000271516	0.912525	0.375208	0.949912	24	8.15e-10	2.13e-08	29.4283	32.9898	0.89226	circan_triangular	2.86e-13	6.61e-12	0.000502	1.19e-05	24	0	0.357	1.19e-05	0.000502	24	2	0.357	0.0208009	0.439622	24	2.00007	7.43811	4.03e-06	0.000166	24	2	7.04719	0.423	0.06	1.29645e-09	2.39934e-08	6.43653	0.127278	0.566443	0.844254	0.359996
ENSMUSG00000006356	Crip2	0.594568	2.48e-06	9.75e-05	1.93722	2.06e-06	0.000116286	24	3.5e-09	1.09e-07	29.575	33.1365	0.891324	circan_sine	2.9e-13	6.71e-12	0.000187	1.71e-06	24	22	0.518	1.71e-06	0.000187	24	0	0.518	0.01737	0.439622	24	21.9999	11.3762	5.43e-07	5.45e-05	24	23	10.8317	0.581	0.0537	9.57855e-14	3.71833e-12	10.7993	-0.215025	0.574256	22.6315	0.608182
ENSMUSG00000036572	Upf3b	0.178144	0.000453575	0.00569808	5.9796	5.8e-08	1.02e-06	24	1.97e-11	2.83e-10	42.5901	46.1515	0.759233	circan_cosine2	2.97e-13	6.86e-12	0.0126	0.00203	24	6	0.155	0.00203	0.0126	24	8	0.155	0.106061	0.595318	24	8.59399	9.55561	0.00203	0.0127	24	8.3	9.39214	0.11	0.0117	0.000401749	0.00195482	9.28042	0.19253	-0.00391838	6.07773	0.544557
ENSMUSG00000040093	Bmf	1.27969	1.07e-05	0.000275688	7.95662	6.11e-10	2.74e-08	24	8.35e-10	2.18e-08	33.3087	36.8702	0.864338	circan_triangular	2.98e-13	6.87e-12	0.00231	0.000167	24	6	0.844	0.000167	0.00231	24	8	0.844	0.0255851	0.439622	24	8.58062	9.95011	5.73e-05	0.000914	24	8.29	8.77598	1.02	0.116	4.05184e-15	1.94048e-13	8.64161	1.01557	-0.512929	7.78645	2.87246
ENSMUSG00000031379	Pir	0.43053	1.08e-05	0.000277241	8.12046	3.73e-10	2e-08	24	8.45e-10	2.19e-08	33.3165	36.878	0.864274	circan_triangular	3.05e-13	7e-12	0.00125	6.27e-05	24	8	0.295	6.27e-05	0.00125	24	10	0.295	0.0242703	0.439622	24	6.82185	9.97688	2.19e-05	0.000466	24	8.41	9.66017	0.341	0.0352	1.10706e-09	2.07562e-08	9.56853	0.292042	-0.209485	8.37681	0.826021
ENSMUSG00000000538	Tom1l2	0.328603	1.08e-05	0.000277241	8.29612	2.26e-10	1.34e-08	24	8.46e-10	2.19e-08	33.2249	36.7864	0.865016	circan_triangular	3.05e-13	7e-12	0.0042	0.000412	24	8	0.221	0.000412	0.0042	24	10	0.221	0.0254245	0.439622	24	7.48696	10.4659	0.000131	0.00162	24	8.74	10.1991	0.247	0.0242	1.23647e-08	1.87857e-07	10.1337	0.218029	-0.151786	8.32297	0.616679
ENSMUSG00000039067	Psmd7	0.13656	0.000329129	0.00460648	2.41339	0.000958636	0.00623502	24	2.81e-11	3.81e-10	40.4403	44.0018	0.790011	circan_cosine2	3.08e-13	7.06e-12	NA	NA	NA	NA	NA	NA	NA	NA	NA	NA	NA	NA	NA	NA	NA	NA	NA	NA	NA	NA	NA	NA	0.000349336	0.0017236	11.2983	0.0809587	0.115188	2.34008	0.228986
ENSMUSG00000106352	5033403H07Rik	0.4437	1.09e-05	0.000278126	0.447496	0.659554	1	24	8.51e-10	2.2e-08	30.3227	33.8842	0.88642	circan_triangular	3.08e-13	7.06e-12	0.00171	0.000104	24	0	0.309	0.000104	0.00171	24	2	0.309	0.018898	0.439622	24	2.00007	10.0175	2.77e-05	0.000551	24	2	9.67512	0.36	0.0372	5.47184e-11	1.33383e-09	9.58374	0.040977	0.361967	0.430583	0.1159
ENSMUSG00000050628	Ubald2	0.311673	5.44e-06	0.000167222	0.179205	0.554205	1	24	1.74e-09	6.62e-08	31.1743	34.7357	0.880546	circan_sine	3.15e-13	7.2e-12	0.00231	0.000167	24	4	0.306	0.000167	0.00231	24	6	0.306	0.0204021	0.439622	24	6.48338	9.43301	4.64e-05	0.000782	24	6.24	9.13055	0.383	0.042	9.1082e-10	1.73726e-08	8.9962	0.336171	0.0613847	5.31012	0.950836
ENSMUSG00000005312	Ubqln1	0.245795	2.61e-06	0.000100061	1.91157	2.69e-06	0.000140913	24	3.65e-09	1.13e-07	29.5939	33.1554	0.891203	circan_sine	3.17e-13	7.24e-12	0.000366	6.47e-06	24	22	0.206	6.47e-06	0.000366	24	0	0.206	0.0174016	0.439622	24	21.9999	12.5199	1.91e-06	0.00011	24	23	12.3023	0.243	0.0198	4.11903e-10	8.48057e-09	12.2833	-0.0811107	0.233165	22.7213	0.229416
ENSMUSG00000032066	Bco2	0.462702	1.1e-05	0.000280697	1.39436	0.188891	0.535276	24	8.66e-10	2.23e-08	28.2203	31.7818	0.899645	circan_triangular	3.17e-13	7.24e-12	0.000366	6.47e-06	24	0	0.33	6.47e-06	0.000366	24	2	0.33	0.0164388	0.439622	24	2.00007	9.55545	1.82e-06	0.000106	24	2	9.21329	0.41	0.0445	1.47668e-11	3.93721e-10	9.08775	0.159907	0.379684	1.52258	0.452285
ENSMUSG00000036639	Nudt1	0.44463	1.12e-05	0.00028317	1.03775	0.318742	0.827839	24	8.8e-10	2.26e-08	29.2853	32.8468	0.893163	circan_triangular	3.27e-13	7.44e-12	0.00231	0.000167	24	0	0.341	0.000167	0.00231	24	2	0.341	0.0177949	0.439622	24	2.00007	9.51999	4.09e-05	0.00072	24	2	9.15076	0.378	0.0413	1.71945e-11	4.55008e-10	9.01924	0.114722	0.373347	1.13874	0.324482
ENSMUSG00000035637	Grhpr	0.336063	1.12e-05	0.00028317	3.53096	0.000597058	0.00329567	24	8.83e-10	2.26e-08	33.1429	36.7044	0.865678	circan_triangular	3.28e-13	7.46e-12	0.000914	3.71e-05	24	2	0.236	3.71e-05	0.000914	24	4	0.236	0.0254174	0.439622	24	2.00007	13.2421	1.4e-05	0.000351	24	3	12.9392	0.213	0.0165	3.37634e-09	5.76595e-08	12.9266	0.208609	0.164082	3.45421	0.590037
ENSMUSG00000000056	Narf	0.685351	1.13e-05	0.00028317	8.92086	6.09e-11	5.33e-09	24	8.93e-10	2.27e-08	32.4052	35.9666	0.871471	circan_triangular	3.35e-13	7.61e-12	0.00171	0.000104	24	8	0.503	0.000104	0.00171	24	10	0.503	0.0213672	0.439622	24	8.91716	11.253	3.11e-05	0.000594	24	9.46	10.5917	0.583	0.0551	6.70788e-13	2.28665e-11	10.5523	0.387323	-0.416394	9.1381	1.09552
ENSMUSG00000029630	Cyp3a25	0.663142	1.13e-05	0.00028317	7.10852	1.44e-08	3.47e-07	24	8.97e-10	2.27e-08	32.4761	36.0376	0.870926	circan_triangular	3.38e-13	7.65e-12	0.00125	6.27e-05	24	6	0.445	6.27e-05	0.00125	24	8	0.445	0.024566	0.439622	24	6.31531	15.1374	2.22e-05	0.000469	24	7.16	14.6573	0.453	0.0309	2.48558e-11	6.39502e-10	14.6625	0.503553	-0.12818	6.95209	1.42426
ENSMUSG00000014245	Pigl	0.371723	1.14e-05	0.00028317	3.48099	0.000720471	0.0038931	24	8.99e-10	2.27e-08	33.1173	36.6788	0.865884	circan_triangular	3.39e-13	7.66e-12	0.00171	0.000104	24	2	0.257	0.000104	0.00171	24	4	0.257	0.0261384	0.439622	24	4.45464	7.96186	3.74e-05	0.000679	24	4.23	7.71472	0.368	0.0477	2.3451e-07	2.68726e-06	7.34611	0.289337	0.222014	3.50002	0.81837
ENSMUSG00000053774	Ubxn7	0.346539	1.14e-05	0.00028317	7.40609	4.54e-09	1.38e-07	24	8.99e-10	2.27e-08	33.0155	36.577	0.866698	circan_triangular	3.39e-13	7.66e-12	0.00313	0.000265	24	6	0.253	0.000265	0.00313	24	8	0.253	0.0250579	0.439622	24	7.29096	9.93929	8.59e-05	0.00119	24	7.65	9.64205	0.3	0.0311	9.02945e-09	1.40331e-07	9.54743	0.269988	-0.0970196	7.31772	0.763642
ENSMUSG00000025083	Afap1l2	0.330105	2.64e-06	0.000100082	2.17285	3.52e-07	3.46e-05	24	3.9e-09	1.2e-07	30.5548	34.1163	0.88485	circan_sine	3.42e-13	7.7e-12	0.00125	6.27e-05	24	20	0.305	6.27e-05	0.00125	24	22	0.305	0.0191374	0.439622	24	20.9196	6.60936	1.76e-05	0.000405	24	21.5	6.34258	0.355	0.056	2.35181e-07	2.69319e-06	5.27055	-0.355764	0.508355	21.6676	1.00625
ENSMUSG00000018167	Stard3	0.204114	1.15e-05	0.000284975	8.08404	4.47e-10	2.28e-08	24	9.09e-10	2.28e-08	33.4651	37.0266	0.86306	circan_triangular	3.46e-13	7.78e-12	0.0042	0.000412	24	8	0.127	0.000412	0.0042	24	10	0.127	0.026463	0.439622	24	8.45321	9.53613	0.000135	0.00166	24	9.23	9.35898	0.133	0.0143	1.01445e-05	7.79365e-05	9.24191	0.146655	-0.0857675	8.02134	0.414803
ENSMUSG00000039637	Coro7	0.157589	0.000437304	0.00560146	6.24078	2.62e-08	5.18e-07	24	2.42e-11	3.36e-10	42.3119	45.8734	0.763499	circan_cosine2	3.51e-13	7.89e-12	0.0209	0.00412	24	6	0.166	0.00412	0.0209	24	8	0.166	0.10705	0.596806	24	7.30004	9.84779	0.00385	0.0207	24	7.65	9.64232	0.17	0.0176	0.000520624	0.00244875	9.54753	0.165773	-0.0135683	6.31194	0.468876
ENSMUSG00000022124	Fbxl3	0.337807	5.33e-06	0.000164937	0.273406	0.385906	1	24	2.01e-09	7.34e-08	31.3319	34.8934	0.879423	circan_sine	3.55e-13	7.97e-12	0.00125	6.27e-05	24	4	0.322	6.27e-05	0.00125	24	6	0.322	0.0207442	0.439622	24	5.74619	10.4766	1.89e-05	0.000424	24	5.87	10.1367	0.376	0.0371	7.05677e-11	1.67839e-09	10.0702	0.339499	0.0935988	4.97244	0.960248
ENSMUSG00000030004	Nat8	0.652378	5.91e-06	0.000175836	3.00272	1.31e-08	3.04e-06	24	1.82e-09	6.85e-08	31.3094	34.8708	0.879584	circan_sine	3.57e-13	8.01e-12	0.000187	1.71e-06	24	18	0.557	1.71e-06	0.000187	24	20	0.557	0.0206948	0.439622	24	18.55	10.4041	6.41e-07	5.95e-05	24	19.3	9.83325	0.605	0.0615	2.37234e-12	7.32226e-11	9.76498	-0.663803	0.0796988	18.4564	1.87752
ENSMUSG00000045092	S1pr1	0.465301	3.02e-06	0.000110452	2.36858	1.04e-07	1.45e-05	24	3.63e-09	1.12e-07	31.1177	34.6791	0.880946	circan_sine	3.64e-13	8.14e-12	0.000502	1.19e-05	24	20	0.407	1.19e-05	0.000502	24	22	0.407	0.0202813	0.439622	24	20.9028	11.4433	3.93e-06	0.000163	24	21.5	11.0346	0.446	0.0405	7.90689e-12	2.19796e-10	11.0032	-0.335047	0.335162	21.0007	0.947657
ENSMUSG00000002250	Ppard	1.37684	2.71e-06	0.000101649	2.12851	5.01e-07	4.42e-05	24	4.07e-09	1.23e-07	30.4892	34.0506	0.885297	circan_sine	3.65e-13	8.16e-12	0.00171	0.000104	24	20	1.41	0.000104	0.00171	24	22	1.41	0.0190104	0.439622	24	21.9999	11.2552	2.79e-05	0.000552	24	22	9.64685	1.36	0.14	3.97396e-14	1.66359e-12	9.61838	-0.75549	1.28902	21.975	2.13685
ENSMUSG00000022550	Adck5	0.467537	0.000299034	0.00433683	1.49788	0.0527841	0.20252	24	3.73e-11	4.79e-10	40.1824	43.7439	0.793388	circan_cosine2	3.69e-13	8.24e-12	0.0126	0.00203	24	0	0.393	0.00203	0.0126	24	2	0.393	0.085234	0.544711	24	2.00007	11.0241	0.00167	0.0109	24	2	10.5177	0.479	0.0456	4.07371e-06	3.48858e-05	10.487	0.156816	0.46216	1.24951	0.443541
ENSMUSG00000001123	Lgals9	0.468775	2.82e-06	0.000104358	0.902801	0.0175245	0.103478	24	4.02e-09	1.22e-07	30.8548	34.4163	0.882787	circan_sine	3.75e-13	8.35e-12	0.00125	6.27e-05	24	2	0.455	6.27e-05	0.00125	24	4	0.455	0.0197344	0.439622	24	2.00007	14.0836	1.81e-05	0.000409	24	3	13.6433	0.505	0.037	6.49521e-12	1.84038e-10	13.6411	0.290341	0.363187	2.57598	0.821208
ENSMUSG00000021368	Tbc1d7	0.320769	2.82e-06	0.000104358	1.918	2.75e-06	0.000142344	24	4.02e-09	1.22e-07	29.8084	33.3699	0.889818	circan_sine	3.75e-13	8.35e-12	0.000132	8.21e-07	24	22	0.258	8.21e-07	0.000132	24	0	0.258	0.0177673	0.439622	24	21.9999	8.54968	2.78e-07	4.18e-05	24	23	8.25857	0.316	0.0383	5.91274e-10	1.1788e-08	8.00989	-0.125979	0.348632	22.6755	0.356322
ENSMUSG00000038768	9130409I23Rik	0.411362	0.000492843	0.00603052	5.88114	1.02e-07	1.66e-06	24	2.37e-11	3.31e-10	42.7599	46.3214	0.756584	circan_cosine2	3.86e-13	8.58e-12	0.00971	0.00139	24	6	0.376	0.00139	0.00971	24	8	0.376	0.111863	0.611056	24	6.10898	9.9177	0.00152	0.0102	24	7.05	9.52633	0.354	0.0372	7.90885e-06	6.22594e-05	9.44138	0.440557	-0.0208231	6.18041	1.24608
ENSMUSG00000042115	Klhdc8a	0.650795	2.8e-06	0.000104323	2.17662	3.65e-07	3.56e-05	24	4.17e-09	1.25e-07	30.7077	34.2692	0.883804	circan_sine	3.87e-13	8.58e-12	0.00313	0.000265	24	20	0.58	0.000265	0.00313	24	22	0.58	0.0194381	0.439622	24	20.8243	7.61377	6.79e-05	0.00102	24	21.4	7.15881	0.754	0.105	3.78576e-11	9.4773e-10	6.59759	-0.533163	0.765607	21.6765	1.50801
ENSMUSG00000022656	Nectin3	0.253546	6.32e-06	0.000183639	0.100783	0.734788	1	24	1.9e-09	7.02e-08	31.4261	34.9875	0.878747	circan_sine	3.98e-13	8.8e-12	0.00125	6.27e-05	24	4	0.23	6.27e-05	0.00125	24	6	0.23	0.0209528	0.439622	24	6.33799	10.732	1.91e-05	0.000426	24	6.17	10.4522	0.32	0.0306	1.53257e-09	2.77594e-08	10.3964	0.262225	0.0256325	5.6278	0.741684
ENSMUSG00000052751	Repin1	0.238253	1.22e-05	0.000300781	0.412235	0.687734	1	24	9.85e-10	2.45e-08	30.6573	34.2188	0.88415	circan_triangular	3.98e-13	8.8e-12	0.000914	3.71e-05	24	0	0.162	3.71e-05	0.000914	24	2	0.162	0.0203049	0.439622	24	2.00007	11.2418	1.14e-05	0.000306	24	2	11.0735	0.195	0.0176	3.40257e-08	4.6996e-07	11.0345	0.016449	0.187666	0.333946	0.0465249
ENSMUSG00000055493	Epm2a	0.289087	0.000400554	0.00532304	5.6099	4.05e-07	5.54e-06	24	3.06e-11	4.07e-10	41.9605	45.522	0.768761	circan_cosine2	4.05e-13	8.95e-12	0.00971	0.00139	24	4	0.241	0.00139	0.00971	24	6	0.241	0.115717	0.618784	24	7.01723	7.9847	0.00157	0.0105	24	6.51	7.69958	0.442	0.0574	0.000123909	0.000691286	7.33656	0.363798	0.0318527	5.66641	1.02898
ENSMUSG00000030378	Sult2a8	0.355113	1.27e-05	0.000310016	8.51032	1.6e-10	1.04e-08	24	1.03e-09	2.55e-08	33.3927	36.9542	0.863653	circan_triangular	4.31e-13	9.48e-12	0.00231	0.000167	24	8	0.227	0.000167	0.00231	24	10	0.227	0.0288003	0.439622	24	8.45311	14.7812	6.39e-05	0.000985	24	9.23	14.5238	0.207	0.0143	1.95373e-08	2.85748e-07	14.5181	0.224132	-0.156867	8.3325	0.633942
ENSMUSG00000038733	Wdr26	0.185949	1.27e-05	0.000310016	6.69359	8.76e-08	1.54e-06	24	1.03e-09	2.55e-08	31.6983	35.2598	0.87677	circan_triangular	4.31e-13	9.48e-12	0.000914	3.71e-05	24	6	0.136	3.71e-05	0.000914	24	8	0.136	0.0199807	0.439622	24	6.87582	11.6642	1.12e-05	0.000304	24	7.44	11.5003	0.155	0.0135	1.26497e-07	1.55901e-06	11.4693	0.156725	-0.0201277	6.48788	0.443286
ENSMUSG00000016757	Ttll12	0.256601	3.18e-06	0.000113632	1.7383	1.5e-05	0.000492962	24	4.12e-09	1.24e-07	29.4956	33.0571	0.891831	circan_sine	4.31e-13	9.48e-12	0.000502	1.19e-05	24	22	0.217	1.19e-05	0.000502	24	0	0.217	0.017238	0.439622	24	21.9999	8.98047	3.38e-06	0.00015	24	23	8.71407	0.255	0.0292	8.71703e-09	1.36075e-07	8.53301	-0.0466591	0.283567	23.3771	0.131972
ENSMUSG00000041959	S100a10	0.846173	3.12e-06	0.000112127	1.83867	5.99e-06	0.000245088	24	4.28e-09	1.28e-07	29.7519	33.3134	0.890185	circan_sine	4.39e-13	9.64e-12	0.000101	3.76e-07	24	22	0.746	3.76e-07	0.000101	24	0	0.746	0.0176698	0.439622	24	21.9999	12.4211	1.32e-07	2.72e-05	24	23	11.6707	0.851	0.0729	1.57583e-14	7.03098e-13	11.67	-0.197729	0.795686	23.0696	0.559261
ENSMUSG00000024082	Ndufaf7	0.163695	0.000400599	0.00532304	1.64624	0.0302132	0.126703	24	3.34e-11	4.38e-10	41.1247	44.6862	0.780737	circan_cosine2	4.41e-13	9.66e-12	0.0126	0.00203	24	2	0.136	0.00203	0.0126	24	4	0.136	0.0953991	0.570597	24	2.00007	9.22682	0.00185	0.0118	24	3	9.0394	0.174	0.0192	0.000425039	0.00205117	8.89587	0.0743744	0.165037	1.61726	0.210363
ENSMUSG00000026788	Zbtb43	0.170379	0.00047453	0.00587548	6.2644	2.86e-08	5.56e-07	24	2.91e-11	3.91e-10	42.4689	46.0304	0.761102	circan_cosine2	4.54e-13	9.93e-12	0.0163	0.00291	24	6	0.168	0.00291	0.0163	24	8	0.168	0.10368	0.589533	24	6.84131	9.83769	0.00275	0.016	24	7.42	9.67201	0.14	0.0144	0.000401857	0.00195482	9.57923	0.17793	-0.0266138	6.56713	0.503262
ENSMUSG00000042557	Sin3a	0.210468	0.000408027	0.00537141	6.39771	2.07e-08	4.26e-07	24	3.38e-11	4.42e-10	41.8686	45.4301	0.770114	circan_cosine2	4.55e-13	9.93e-12	0.00745	0.000943	24	6	0.202	0.000943	0.00745	24	8	0.202	0.12077	0.629019	24	7.47207	9.64529	0.00115	0.00824	24	7.74	9.39577	0.167	0.0178	0.000216836	0.00113096	9.28578	0.221096	-0.00407304	6.07036	0.625354
ENSMUSG00000017868	Sgk2	0.550813	0.00026678	0.00404364	2.62503	0.000517724	0.00361816	24	5.23e-11	6.29e-10	39.5012	43.0627	0.802013	circan_cosine2	4.59e-13	1e-11	0.0163	0.00291	24	0	0.56	0.00291	0.0163	24	2	0.56	0.0934178	0.567317	24	4.39363	11.402	0.0025	0.0149	24	3.2	10.8996	0.622	0.057	9.76992e-07	9.65704e-06	10.8929	0.415255	0.420933	2.97406	1.17452
ENSMUSG00000026622	Nek2	0.321708	0.000506879	0.0061445	1.95029	0.00821741	0.0412773	24	2.81e-11	3.81e-10	41.9276	45.4891	0.769246	circan_cosine2	4.68e-13	1.02e-11	0.0042	0.000412	24	0	0.26	0.000412	0.0042	24	2	0.26	0.0941719	0.568252	24	2.31964	7.56912	0.000433	0.00394	24	2.16	7.29908	0.334	0.0457	6.13271e-05	0.000374897	6.8076	0.211803	0.377263	1.95405	0.599069
ENSMUSG00000041961	Znrf3	0.580067	1.32e-05	0.000317512	7.60944	2.58e-09	8.75e-08	24	1.08e-09	2.63e-08	33.6186	37.1801	0.861793	circan_triangular	4.69e-13	1.02e-11	0.000914	3.71e-05	24	6	0.33	3.71e-05	0.000914	24	8	0.33	0.0287565	0.439622	24	7.14239	8.96764	1.57e-05	0.000376	24	7.57	8.50776	0.552	0.0649	2.62865e-10	5.60863e-09	8.30534	0.45857	-0.233304	7.79769	1.29703
ENSMUSG00000020171	Yeats4	0.340268	1.33e-05	0.000318329	4.33379	4.01e-05	0.000294826	24	1.09e-09	2.64e-08	33.6906	37.252	0.861195	circan_triangular	4.78e-13	1.04e-11	0.00565	0.000628	24	2	0.223	0.000628	0.00565	24	4	0.223	0.0282161	0.439622	24	6.11667	9.69042	0.000212	0.00231	24	5.06	9.41865	0.432	0.0459	5.3283e-08	7.10333e-07	9.30855	0.253271	0.128499	4.20658	0.716358
ENSMUSG00000031626	Sorbs2	0.375225	3.27e-06	0.000115814	1.31804	0.000819635	0.00965077	24	4.47e-09	1.3e-07	29.8144	33.3759	0.889779	circan_sine	4.8e-13	1.04e-11	0.00171	0.000104	24	0	0.349	0.000104	0.00171	24	2	0.349	0.0177777	0.439622	24	2.00007	11.0812	2.62e-05	0.000529	24	2	10.8088	0.418	0.0386	2.05138e-11	5.34816e-10	10.7673	0.100403	0.368215	1.01683	0.283984
ENSMUSG00000022701	Ccdc191	0.102963	0.000349299	0.00484967	6.51571	1.74e-08	3.69e-07	24	4.28e-11	5.38e-10	41.2228	44.7843	0.77937	circan_cosine2	4.91e-13	1.06e-11	0.0268	0.00576	24	6	0.108	0.00576	0.0268	24	8	0.108	0.0924817	0.564681	24	7.32716	7.73359	0.00454	0.0237	24	7.66	7.62283	0.0854	0.0112	NA	NA	NA	NA	NA	NA	NA
ENSMUSG00000087006	Gm13889	0.400298	3.2e-06	0.000113915	2.21457	3.2e-07	3.28e-05	24	4.73e-09	1.35e-07	31.1037	34.6652	0.881045	circan_sine	4.97e-13	1.07e-11	0.00231	0.000167	24	20	0.377	0.000167	0.00231	24	22	0.377	0.0202517	0.439622	24	21.9477	7.3134	4.61e-05	0.000778	24	22	7.02619	0.418	0.0596	3.82572e-09	6.43977e-08	6.41001	-0.353438	0.471803	21.5442	0.999675
ENSMUSG00000026442	Nfasc	0.843899	1.36e-05	0.000323297	0.483923	0.640872	1	24	1.13e-09	2.7e-08	30.8506	34.4121	0.882816	circan_triangular	5.05e-13	1.09e-11	0.000502	1.19e-05	24	0	0.52	1.19e-05	0.000502	24	2	0.52	0.0218643	0.439622	24	2.00007	7.23171	4.22e-06	0.000167	24	2	6.5884	0.673	0.102	3.25724e-10	6.85032e-09	5.69547	0.0593621	1.08895	0.208019	0.167901
ENSMUSG00000007836	Hnrnpa0	0.163655	0.000519206	0.00624864	2.10797	0.00417748	0.0230525	24	3e-11	4.02e-10	41.9428	45.5043	0.769023	circan_cosine2	5.11e-13	1.1e-11	0.0268	0.00576	24	2	0.155	0.00576	0.0268	24	4	0.155	0.0945687	0.56836	24	2.00005	11.5478	0.00464	0.0241	24	3	11.3967	0.181	0.0158	0.000208473	0.00109121	11.3659	0.0910826	0.139072	2.21481	0.257621
ENSMUSG00000101122	Gm17971	0.780851	1.38e-05	0.0003252	9.21421	5.26e-11	4.82e-09	24	1.14e-09	2.72e-08	32.1652	35.7267	0.873297	circan_triangular	5.16e-13	1.11e-11	0.000677	2.13e-05	24	8	0.523	2.13e-05	0.000677	24	10	0.523	0.0286568	0.439622	24	9.28958	6.88745	9.36e-06	0.00027	24	9.64	6.18016	0.57	0.0923	1.82015e-10	3.9948e-09	4.91485	0.892326	-0.960695	9.14087	2.52388
ENSMUSG00000035310	Lin54	0.234793	0.000559934	0.00657532	6.06877	5.73e-08	1.01e-06	24	2.83e-11	3.83e-10	43.0561	46.6176	0.751881	circan_cosine2	5.2e-13	1.12e-11	0.00971	0.00139	24	6	0.217	0.00139	0.00971	24	8	0.217	0.109595	0.604939	24	7.69304	8.1836	0.00149	0.0101	24	7.85	7.91511	0.234	0.0296	0.000194137	0.00102439	7.60196	0.285072	-0.0326969	6.4362	0.806305
ENSMUSG00000107994	D830050J10Rik	0.232506	0.000427735	0.00553293	6.40699	2.22e-08	4.5e-07	24	3.77e-11	4.82e-10	41.9609	45.5223	0.768756	circan_cosine2	5.28e-13	1.13e-11	0.0163	0.00291	24	6	0.237	0.00291	0.0163	24	8	0.237	0.0841663	0.542633	24	6.74638	6.8894	0.00228	0.0138	24	7.37	6.63911	0.209	0.0315	0.000251526	0.00129005	5.80698	0.388252	-0.107208	7.0291	1.09814
ENSMUSG00000031930	Wwp2	0.28482	3.47e-06	0.000118796	0.826993	0.0294479	0.154081	24	4.66e-09	1.34e-07	31.4323	34.9938	0.878702	circan_sine	5.3e-13	1.14e-11	0.000262	3.39e-06	24	2	0.257	3.39e-06	0.000262	24	4	0.257	0.0209668	0.439622	24	3.18863	9.74686	1.24e-06	8.65e-05	24	3.59	9.50969	0.339	0.0356	2.07523e-09	3.66472e-08	9.40597	0.209784	0.22017	2.90775	0.593359
ENSMUSG00000106538	Gm30301	0.897689	3.45e-06	0.000118222	2.29627	1.96e-07	2.38e-05	24	4.74e-09	1.35e-07	31.4006	34.9621	0.87893	circan_sine	5.35e-13	1.14e-11	0.00565	0.000628	24	20	0.867	0.000628	0.00565	24	22	0.867	0.0208961	0.439622	24	20.0009	7.82547	0.000161	0.00189	24	21	7.20103	1.1	0.153	1.15943e-10	2.62634e-09	6.6583	-0.878724	0.983325	21.2143	2.48541
ENSMUSG00000024052	Lpin2	0.764142	1.42e-05	0.00033268	9.89815	3.81e-11	3.79e-09	24	1.18e-09	2.8e-08	29.9747	33.5362	0.888731	circan_triangular	5.47e-13	1.17e-11	0.00125	6.27e-05	24	8	0.593	6.27e-05	0.00125	24	10	0.593	0.0168792	0.439622	24	9.88087	13.4339	1.56e-05	0.000374	24	9.94	12.5214	0.736	0.0588	1.60169e-16	9.73388e-15	12.5212	0.336665	-0.602175	10.0527	0.952233
ENSMUSG00000086841	2410006H16Rik	0.495945	1.42e-05	0.000333215	8.12013	5.25e-10	2.46e-08	24	1.19e-09	2.81e-08	33.9692	37.5307	0.858851	circan_triangular	5.52e-13	1.18e-11	0.00565	0.000628	24	8	0.37	0.000628	0.00565	24	10	0.37	0.0281995	0.439622	24	8.61356	9.18194	0.000212	0.00231	24	9.31	8.71999	0.334	0.0383	5.26945e-10	1.06015e-08	8.544	0.369611	-0.226336	8.09878	1.04542
ENSMUSG00000112006	Gm48633	0.372548	3.42e-06	0.000118222	0.885346	0.0211501	0.119891	24	4.93e-09	1.4e-07	31.339	34.9005	0.879372	circan_sine	5.53e-13	1.18e-11	0.00313	0.000265	24	2	0.352	0.000265	0.00313	24	4	0.352	0.0207599	0.439622	24	4.14431	10.1822	7.22e-05	0.00106	24	4.07	9.89273	0.515	0.052	2.69523e-10	5.72987e-09	9.81529	0.245442	0.304132	2.59362	0.694214
ENSMUSG00000027589	Pcmtd2	0.373481	6.65e-06	0.000189969	0.276348	0.390379	1	24	2.64e-09	8.81e-08	31.8734	35.4348	0.87548	circan_sine	5.73e-13	1.22e-11	0.00171	0.000104	24	4	0.367	0.000104	0.00171	24	6	0.367	0.0219881	0.439622	24	6.56328	10.6658	3.19e-05	0.000605	24	6.28	10.2805	0.469	0.0456	2.86766e-10	6.08179e-09	10.222	0.372521	0.100553	4.99296	1.05365
ENSMUSG00000029199	Lias	0.110905	0.000443673	0.00564346	2.37837	0.00138433	0.00863178	24	4.01e-11	5.06e-10	41.2336	44.7951	0.779218	circan_cosine2	5.81e-13	1.23e-11	0.0268	0.00576	24	0	0.116	0.00576	0.0268	24	2	0.116	0.102175	0.585732	24	2.97698	10.134	0.00496	0.0254	24	2.49	10.0618	0.131	0.013	0.0021693	0.00830221	9.9881	0.0492558	0.105599	1.6671	0.139317
ENSMUSG00000042323	Pbrm1	0.227591	0.000585666	0.00674462	6.09555	5.65e-08	1e-06	24	3.12e-11	4.14e-10	43.1452	46.7067	0.750446	circan_cosine2	5.96e-13	1.26e-11	NA	NA	NA	NA	NA	0.0109	0.0432	24	8	0.218	0.113815	0.613868	24	7.28185	10.1764	0.00951	0.0427	24	7.64	9.86876	0.279	0.0283	8.40016e-05	0.000493482	9.79058	0.2405	-0.026556	6.42007	0.680237
ENSMUSG00000009291	Pttg1ip	0.165241	0.000420187	0.00544788	2.42896	0.00114776	0.00732778	24	4.37e-11	5.46e-10	41.0112	44.5727	0.782307	circan_cosine2	5.99e-13	1.27e-11	NA	NA	NA	NA	NA	NA	NA	NA	NA	NA	NA	NA	NA	NA	NA	NA	NA	NA	NA	NA	NA	NA	0.000251853	0.00129099	12.6874	0.0932458	0.138264	2.2664	0.263739
ENSMUSG00000028878	Fam76a	0.530087	1.48e-05	0.000343559	8.48782	2.06e-10	1.26e-08	24	1.25e-09	2.93e-08	33.796	37.3575	0.860313	circan_triangular	6.06e-13	1.28e-11	0.0042	0.000412	24	8	0.332	0.000412	0.0042	24	10	0.332	0.0294342	0.439622	24	9.18071	9.78459	0.000149	0.00179	24	9.59	9.17359	0.386	0.0421	1.88634e-10	4.12467e-09	9.04815	0.363159	-0.266697	8.41952	1.02717
ENSMUSG00000020131	Pcsk4	0.700822	1.49e-05	0.000344818	10.464	1.9e-12	5.61e-10	24	1.26e-09	2.94e-08	28.5368	32.0983	0.897763	circan_triangular	6.13e-13	1.29e-11	0.000502	1.19e-05	24	10	0.566	1.19e-05	0.000502	24	12	0.566	0.0131256	0.439622	24	9.61383	10.8126	2.61e-06	0.00013	24	10.8	10.0857	0.602	0.0596	2.82608e-17	1.95321e-15	10.0226	0.280427	-0.562617	10.2338	0.793167
ENSMUSG00000035811	Ugt2b35	0.580654	1.49e-05	0.000345042	7.60187	3.1e-09	1.01e-07	24	1.27e-09	2.95e-08	33.9133	37.4747	0.859326	circan_triangular	6.17e-13	1.3e-11	0.00971	0.00139	24	6	0.341	0.00139	0.00971	24	8	0.341	0.0295924	0.439622	24	6.84919	13.3872	0.000457	0.0041	24	7.42	12.9197	0.533	0.0412	1.23638e-10	2.77934e-09	12.9154	0.407644	-0.203667	7.76984	1.15299
ENSMUSG00000034173	Zbed5	0.413279	1.5e-05	0.000346337	8.43447	2.39e-10	1.39e-08	24	1.27e-09	2.96e-08	33.8899	37.4514	0.859523	circan_triangular	6.24e-13	1.31e-11	0.00565	0.000628	24	8	0.272	0.000628	0.00565	24	10	0.272	0.0289961	0.439622	24	7.72856	8.25538	0.000217	0.00236	24	8.86	7.90905	0.295	0.0373	2.80205e-08	3.93493e-07	7.59203	0.321972	-0.225551	8.33415	0.910675
ENSMUSG00000029328	Hnrnpdl	0.280418	1.51e-05	0.000347142	8.67677	1.38e-10	9.52e-09	24	1.28e-09	2.97e-08	33.5735	37.135	0.862167	circan_triangular	6.3e-13	1.33e-11	0.00171	0.000104	24	8	0.174	0.000104	0.00171	24	10	0.174	0.0303297	0.439622	24	9.27995	11.691	4.3e-05	0.000746	24	9.64	11.4168	0.187	0.0164	9.27531e-08	1.18369e-06	11.3861	0.174976	-0.140255	8.58097	0.494908
ENSMUSG00000027550	Lrrcc1	0.241691	1.53e-05	0.000348814	2.08998	0.057568	0.190278	24	1.3e-09	3e-08	30.1245	33.686	0.887742	circan_triangular	6.46e-13	1.36e-11	0.00231	0.000167	24	2	0.179	0.000167	0.00231	24	4	0.179	0.0246698	0.439622	24	2.00007	7.00739	5.54e-05	0.00089	24	3	6.7748	0.217	0.032	0.000173268	0.000925611	6.025	0.179505	0.282831	2.16015	0.507717
ENSMUSG00000038141	Tmem181a	0.309507	0.000588665	0.00674572	6.16888	4.7e-08	8.55e-07	24	3.43e-11	4.47e-10	43.0955	46.657	0.751248	circan_cosine2	6.57e-13	1.38e-11	0.0163	0.00291	24	6	0.291	0.00291	0.0163	24	8	0.291	0.115605	0.618553	24	5.52197	7.89264	0.00302	0.0172	24	6.76	7.59558	0.174	0.0229	6.201e-05	0.000378153	7.20546	0.397885	-0.0420925	6.40259	1.12539
ENSMUSG00000075703	Selenoi	0.407406	3.93e-06	0.00012966	1.43841	0.000308976	0.00453521	24	5.18e-09	1.44e-07	29.933	33.4945	0.889005	circan_sine	6.63e-13	1.39e-11	0.00125	6.27e-05	24	0	0.379	6.27e-05	0.00125	24	2	0.379	0.0179851	0.439622	24	21.9999	11.0111	1.66e-05	0.000389	24	24	10.7726	0.404	0.0375	1.76771e-12	5.59319e-11	10.7308	0.0566789	0.415364	0.518024	0.160312
ENSMUSG00000068747	Sort1	0.780874	1.56e-05	0.00035326	4.38662	3.89e-05	0.000287569	24	1.33e-09	3.05e-08	34.0235	37.585	0.85839	circan_triangular	6.75e-13	1.41e-11	0.0042	0.000412	24	4	0.505	0.000412	0.0042	24	6	0.505	0.0290804	0.439622	24	4.78483	10.0846	0.000148	0.00177	24	5.39	9.53508	0.713	0.0747	1.74896e-11	4.62123e-10	9.44915	0.604598	0.251491	4.4943	1.71006
ENSMUSG00000031596	Slc7a2	1.52205	0.00050844	0.044048	8.65261	4.37e-13	1.42e-10	24	4.13e-11	9.45e-09	22.3661	26.8179	0.943654	circan_damp	6.82e-13	1.42e-11	0.000366	6.47e-06	24	8	0.862	6.47e-06	0.000366	24	10	0.862	0.011223	0.439622	24	9.1971	14.4985	1.27e-06	8.7e-05	24	9.6	13.131	0.944	0.0719	5.04963e-25	1.12652e-22	13.1468	0.820696	-0.615767	8.45872	2.32128
ENSMUSG00000035954	Dock4	0.216685	0.000489306	0.00599429	6.38503	2.72e-08	5.34e-07	24	4.33e-11	5.42e-10	42.3256	45.8871	0.763291	circan_cosine2	6.88e-13	1.44e-11	0.0341	0.00795	24	6	0.213	0.00795	0.0341	24	8	0.213	0.124561	0.636284	24	7.577	9.39524	0.00784	0.0368	24	7.79	9.18886	0.135	0.0147	0.000147617	0.000804207	9.06234	0.239901	-0.0187234	6.29751	0.678543
ENSMUSG00000025404	R3hdm2	0.302472	1.57e-05	0.000354757	6.50349	2.45e-07	3.65e-06	24	1.35e-09	3.07e-08	31.6527	35.2142	0.877103	circan_triangular	6.9e-13	1.44e-11	0.00125	6.27e-05	24	6	0.232	6.27e-05	0.00125	24	8	0.232	0.021769	0.439622	24	6.89167	11.6884	1.98e-05	0.000435	24	7.45	11.383	0.301	0.0264	9.97154e-10	1.88763e-08	11.352	0.260881	-0.0245063	6.35776	0.737883
ENSMUSG00000109482	Gm4756	0.49323	8.12e-06	0.000218727	0.132754	0.666229	1	24	2.65e-09	8.83e-08	32.0685	35.63	0.874025	circan_sine	7e-13	1.45e-11	0.00171	0.000104	24	4	0.467	0.000104	0.00171	24	6	0.467	0.022464	0.439622	24	6.5872	11.4127	3.25e-05	0.000613	24	6.29	10.8871	0.645	0.0592	1.25391e-11	3.37904e-10	10.8542	0.505819	0.0609692	5.5418	1.43067
ENSMUSG00000040451	Sgms1	0.318674	0.000378361	0.00509746	6.55081	2.04e-08	4.21e-07	24	5.74e-11	6.83e-10	41.3248	44.8863	0.777937	circan_cosine2	7.05e-13	1.46e-11	0.0268	0.00576	24	6	0.323	0.00576	0.0268	24	8	0.323	0.0954106	0.570597	24	9.21223	8.90089	0.00467	0.0242	24	8.61	8.4299	0.283	0.0336	7.27685e-06	5.78994e-05	8.21905	0.37516	-0.107454	7.06552	1.06111
ENSMUSG00000022897	Dyrk1a	0.204198	4.96e-06	0.000156735	0.603533	0.0969422	0.382372	24	4.37e-09	1.29e-07	32.0748	35.6363	0.873977	circan_sine	7.05e-13	1.46e-11	0.00565	0.000628	24	2	0.181	0.000628	0.00565	24	4	0.181	0.0224796	0.439622	24	5.3716	9.60069	0.000172	0.00199	24	4.69	9.41529	0.294	0.0312	2.30819e-07	2.65376e-06	9.30296	0.180932	0.124017	3.70479	0.511752
ENSMUSG00000025185	Loxl4	1.47232	4.09e-06	0.000134612	1.63778	4.82e-05	0.00110109	24	5.31e-09	1.47e-07	29.9308	33.4923	0.889019	circan_sine	7.06e-13	1.46e-11	0.000677	2.13e-05	24	22	1.22	2.13e-05	0.000677	24	0	1.22	0.0179813	0.439622	24	21.9999	8.57855	6.05e-06	0.000206	24	23	6.95377	1.49	0.214	3.28652e-20	3.64287e-18	6.17484	-0.167463	2.29941	23.7223	0.473657
ENSMUSG00000086103	Gm11832	0.612608	3.76e-06	0.000126362	1.12863	0.00438859	0.0355145	24	5.88e-09	1.6e-07	30.8681	34.4296	0.882694	circan_sine	7.17e-13	1.48e-11	0.00231	0.000167	24	0	0.549	0.000167	0.00231	24	2	0.549	0.0197616	0.439622	24	2.00007	6.4656	4.51e-05	0.000769	24	2	5.88435	0.647	0.11	9.69464e-13	3.21767e-11	4.17296	0.698037	1.42874	1.73591	1.97435
ENSMUSG00000020109	Dnajb12	0.181043	7.02e-06	0.000197133	0.329888	0.319321	0.895664	24	3.17e-09	1e-07	32.144	35.7055	0.873457	circan_sine	7.21e-13	1.49e-11	0.00171	0.000104	24	4	0.161	0.000104	0.00171	24	6	0.161	0.0226522	0.439622	24	6.17566	11.0706	3.28e-05	0.000616	24	6.09	10.8772	0.247	0.0227	1.22425e-07	1.512e-06	10.8333	0.174892	0.0596251	4.74496	0.494669
ENSMUSG00000003585	Sec14l2	0.319006	3.92e-06	0.00012966	1.88751	4.94e-06	0.000219383	24	5.76e-09	1.57e-07	30.4828	34.0443	0.88534	circan_sine	7.33e-13	1.51e-11	0.000366	6.47e-06	24	22	0.276	6.47e-06	0.000366	24	0	0.276	0.0189982	0.439622	24	21.9999	14.8532	2.08e-06	0.000114	24	23	14.5568	0.314	0.0216	1.08257e-10	2.46669e-09	14.5514	-0.0995633	0.302974	22.7872	0.281608
ENSMUSG00000001366	Fbxo9	0.318403	1.66e-05	0.000369549	7.32963	9.63e-09	2.47e-07	24	1.44e-09	3.24e-08	33.8105	37.3719	0.860192	circan_triangular	7.74e-13	1.59e-11	0.000914	3.71e-05	24	6	0.202	3.71e-05	0.000914	24	8	0.202	0.0317325	0.439622	24	6.978	11.2765	1.72e-05	0.000398	24	7.49	11.0056	0.322	0.0292	5.24496e-08	7.00813e-07	10.9671	0.235977	-0.0951651	7.46422	0.667445
ENSMUSG00000027882	Stxbp3	0.272077	7.88e-06	0.000214257	0.256938	0.427151	1	24	3.1e-09	9.88e-08	32.233	35.7945	0.872783	circan_sine	7.91e-13	1.63e-11	0.00565	0.000628	24	6	0.267	0.000628	0.00565	24	8	0.267	0.0228773	0.439622	24	6.70189	9.73314	0.000175	0.00201	24	7.35	9.44276	0.212	0.0225	8.35812e-09	1.3117e-07	9.33428	0.281207	0.0708755	5.05692	0.795374
ENSMUSG00000047370	Gm7367	0.392488	7.06e-06	0.00019777	0.367384	0.27598	0.810593	24	3.49e-09	1.09e-07	32.2635	35.825	0.872552	circan_sine	7.98e-13	1.64e-11	0.000677	2.13e-05	24	4	0.341	2.13e-05	0.000677	24	6	0.341	0.022955	0.439622	24	4.37829	7.43401	7.61e-06	0.000239	24	5.19	7.08073	0.418	0.059	4.82572e-09	7.96334e-08	6.48976	0.510839	0.196231	4.5991	1.44487
ENSMUSG00000037103	Dcaf15	0.495059	1.7e-05	0.000375475	3.2036	0.00247943	0.0117381	24	1.48e-09	3.31e-08	33.6475	37.209	0.861553	circan_triangular	8.15e-13	1.67e-11	0.00125	6.27e-05	24	2	0.311	6.27e-05	0.00125	24	4	0.311	0.0325433	0.439622	24	3.77296	8.78158	2.88e-05	0.000561	24	3.89	8.42989	0.425	0.0505	2.60276e-08	3.70826e-07	8.21512	0.339574	0.275897	3.39379	0.96046
ENSMUSG00000029726	Mepce	0.36062	1.7e-05	0.000375487	8.1073	6.87e-10	3.02e-08	24	1.49e-09	3.31e-08	34.4078	37.9693	0.855076	circan_triangular	8.21e-13	1.68e-11	0.00171	0.000104	24	8	0.214	0.000104	0.00171	24	10	0.214	0.0297515	0.439622	24	8.68246	10.4476	4.22e-05	0.000737	24	9.34	10.1462	0.224	0.0221	1.96456e-08	2.87092e-07	10.0794	0.251543	-0.146354	8.0128	0.711471
ENSMUSG00000049685	Cyp2g1	0.77539	1.7e-05	0.000375487	8.18568	5.46e-10	2.53e-08	24	1.49e-09	3.31e-08	34.3802	37.9417	0.855317	circan_triangular	8.22e-13	1.68e-11	0.00565	0.000628	24	8	0.454	0.000628	0.00565	24	10	0.454	0.0300502	0.439622	24	8.90077	7.03703	0.000224	0.00241	24	9.45	6.2892	0.472	0.0751	2.50654e-12	7.72295e-11	5.13086	1.05169	-0.568991	7.89431	2.97462
ENSMUSG00000034171	Faah	0.104511	0.000534337	0.00633718	5.61471	5.87e-07	7.69e-06	24	4.79e-11	5.89e-10	42.6485	46.2099	0.758326	circan_cosine2	8.26e-13	1.69e-11	0.00745	0.000943	24	4	0.0952	0.000943	0.00745	24	6	0.0952	0.123934	0.635165	24	6.76665	12.8303	0.00117	0.0084	24	6.38	12.7402	0.145	0.0113	0.00173026	0.0068449	12.7238	0.104355	0.016871	5.38777	0.295161
ENSMUSG00000020564	Atxn7l1	0.185584	0.000615289	0.00698692	2.15539	0.00394782	0.0219734	24	4.17e-11	5.25e-10	42.3181	45.8796	0.763404	circan_cosine2	8.28e-13	1.69e-11	0.0268	0.00576	24	0	0.178	0.00576	0.0268	24	2	0.178	0.105057	0.59225	24	2.00007	8.79632	0.00509	0.0259	24	2	8.61926	0.187	0.0217	0.000466151	0.00222099	8.42835	0.100738	0.182484	1.92669	0.28493
ENSMUSG00000002635	Pdcd2l	0.176636	0.000568154	0.0066291	6.32117	3.52e-08	6.61e-07	24	4.52e-11	5.62e-10	42.7993	46.3608	0.755964	circan_cosine2	8.29e-13	1.69e-11	0.0341	0.00795	24	6	0.183	0.00795	0.0341	24	8	0.183	0.130914	0.651118	24	8.88527	8.85989	0.00819	0.0381	24	8.44	8.64924	0.103	0.0119	0.000945424	0.00408486	8.46309	0.199632	-0.00183739	6.03516	0.564643
ENSMUSG00000020621	Rdh14	0.235555	1.72e-05	0.000377501	6.38849	4.34e-07	5.95e-06	24	1.51e-09	3.34e-08	31.4929	35.0544	0.878265	circan_triangular	8.35e-13	1.7e-11	0.000502	1.19e-05	24	6	0.17	1.19e-05	0.000502	24	8	0.17	0.0216974	0.439622	24	6.40843	9.75041	4.19e-06	0.000167	24	7.2	9.56881	0.186	0.0195	1.3607e-07	1.65844e-06	9.46761	0.212267	-0.0147308	6.26466	0.600382
ENSMUSG00000069733	Ube2u	0.799794	4.19e-06	0.000137388	1.88143	5.55e-06	0.000234165	24	6.2e-09	1.67e-07	30.6185	34.18	0.884415	circan_sine	8.38e-13	1.7e-11	0.00313	0.000265	24	22	0.797	0.000265	0.00313	24	0	0.797	0.0192619	0.439622	24	21.9999	7.80899	6.73e-05	0.00102	24	23	7.0312	0.804	0.114	1.5288e-14	6.85587e-13	6.399	-0.313893	1.11754	22.9541	0.887824
ENSMUSG00000026436	Elk4	0.249342	1.72e-05	0.00037796	8.22117	5e-10	2.37e-08	24	1.51e-09	3.34e-08	34.3872	37.9487	0.855256	circan_triangular	8.4e-13	1.7e-11	0.00171	0.000104	24	8	0.177	0.000104	0.00171	24	10	0.177	0.0283537	0.439622	24	8.24241	10.7431	4.04e-05	0.000715	24	9.12	10.5403	0.186	0.0177	4.20893e-07	4.56762e-06	10.4867	0.160128	-0.114375	8.36915	0.452909
ENSMUSG00000063972	Nr6a1	0.429706	8.46e-06	0.000222371	0.206971	0.515771	1	24	3.09e-09	9.86e-08	32.2936	35.8551	0.872324	circan_sine	8.43e-13	1.71e-11	0.0042	0.000412	24	4	0.432	0.000412	0.0042	24	6	0.432	0.0230322	0.439622	24	4.44103	9.2062	0.000119	0.00152	24	5.22	8.80482	0.351	0.0399	7.98856e-11	1.87471e-09	8.63984	0.465152	0.104902	5.15274	1.31565
ENSMUSG00000078234	Klhdc7a	0.895184	1.74e-05	0.000378576	6.31182	6.02e-07	7.82e-06	24	1.53e-09	3.35e-08	31.2571	34.8185	0.879957	circan_triangular	8.54e-13	1.73e-11	0.00313	0.000265	24	4	0.712	0.000265	0.00313	24	6	0.712	0.0209846	0.439622	24	6.05148	10.6149	7.29e-05	0.00107	24	6.03	9.85687	0.696	0.0707	1.56495e-14	7.00019e-13	9.79807	0.820355	-0.069261	6.32173	2.32032
ENSMUSG00000023845	Lnpep	0.361858	1.74e-05	0.000378576	7.819	1.76e-09	6.48e-08	24	1.53e-09	3.35e-08	34.4335	37.995	0.854851	circan_triangular	8.61e-13	1.74e-11	0.00231	0.000167	24	6	0.25	0.000167	0.00231	24	8	0.25	0.027338	0.439622	24	8.57846	9.89758	6.09e-05	0.000956	24	8.29	9.59327	0.232	0.0241	1.2135e-08	1.84846e-07	9.49606	0.27606	-0.115081	7.50866	0.780816
ENSMUSG00000028522	Mier1	0.176472	0.000532878	0.00633638	6.39651	3.09e-08	5.91e-07	24	5.17e-11	6.25e-10	42.5042	46.0657	0.760559	circan_cosine2	8.88e-13	1.79e-11	0.0209	0.00412	24	8	0.0959	0.00412	0.0209	24	10	0.0959	0.104703	0.591159	24	7.78406	10.0979	0.00377	0.0204	24	8.89	9.86921	0.131	0.0133	0.000227611	0.00117983	9.78847	0.183669	-0.0415468	6.84974	0.519494
ENSMUSG00000020903	Stx8	0.200841	0.000634473	0.0071313	6.23212	4.65e-08	8.48e-07	24	4.35e-11	5.44e-10	43.1959	46.7573	0.749625	circan_cosine2	8.9e-13	1.79e-11	0.0163	0.00291	24	6	0.2	0.00291	0.0163	24	8	0.2	0.130198	0.649234	24	5.587	9.30958	0.00336	0.0187	24	6.79	9.11884	0.135	0.0149	0.000285094	0.00143763	8.98489	0.22077	0.0038468	5.93345	0.624431
ENSMUSG00000020015	Cdk17	0.180322	0.000306909	0.0043899	1.33527	0.107622	0.364681	24	9.18e-11	1.01e-09	39.969	43.5305	0.796136	circan_cosine2	9.07e-13	1.82e-11	0.0163	0.00291	24	2	0.0844	0.00291	0.0163	24	4	0.0844	0.129117	0.647664	24	4.65412	9.45243	0.00334	0.0186	24	4.33	9.29527	0.233	0.0251	0.000928892	0.00403023	9.17626	0.115943	0.147318	2.5469	0.327936
ENSMUSG00000036968	Cnpy4	0.211495	5.02e-06	0.000157572	2.44043	1.15e-07	1.56e-05	24	5.64e-09	1.55e-07	32.2639	35.8254	0.872549	circan_sine	9.11e-13	1.83e-11	0.000502	1.19e-05	24	20	0.169	1.19e-05	0.000502	24	22	0.169	0.022956	0.439622	24	21.2153	8.17692	4.42e-06	0.000173	24	21.6	7.98888	0.188	0.0236	6.37277e-06	5.1591e-05	7.6866	-0.196666	0.162994	20.6434	0.556255
ENSMUSG00000037885	Stk35	0.541704	1.88e-05	0.000398907	10	5.26e-11	4.82e-09	24	1.51e-09	3.34e-08	30.2602	33.8216	0.88684	circan_triangular	9.18e-13	1.84e-11	0.000914	3.71e-05	24	10	0.354	3.71e-05	0.000914	24	12	0.354	0.0257798	0.439622	24	9.88301	10.1231	1.42e-05	0.000353	24	10.9	9.37847	0.452	0.0482	4.82984e-12	1.40152e-10	9.27245	0.258757	-0.453564	10.0197	0.731876
ENSMUSG00000031561	Tenm3	0.394295	0.000655749	0.00728258	6.20788	5.1e-08	9.16e-07	24	4.38e-11	5.46e-10	43.3038	46.8652	0.747866	circan_cosine2	9.25e-13	1.85e-11	0.00745	0.000943	24	6	0.362	0.000943	0.00745	24	8	0.362	0.111993	0.611056	24	6.79777	8.79134	0.00107	0.00782	24	7.4	8.31222	0.428	0.0515	1.14076e-05	8.63979e-05	8.08944	0.445223	-0.094352	6.79768	1.25928
ENSMUSG00000025917	Cops5	0.172678	1.8e-05	0.000388581	7.09644	2.63e-08	5.64e-07	24	1.6e-09	3.47e-08	33.5767	37.1382	0.86214	circan_triangular	9.27e-13	1.85e-11	0.00171	0.000104	24	6	0.118	0.000104	0.00171	24	8	0.118	0.0312844	0.439622	24	6.76239	11.0651	4.42e-05	0.000761	24	7.38	10.9193	0.163	0.015	6.81397e-06	5.47549e-05	10.876	0.13372	-0.0408796	7.13327	0.378216
ENSMUSG00000026304	Rab17	0.480719	6.76e-06	0.000192625	0.466869	0.184408	0.615307	24	4.33e-09	1.29e-07	32.4523	36.0137	0.871109	circan_sine	9.42e-13	1.88e-11	0.00171	0.000104	24	4	0.415	0.000104	0.00171	24	6	0.415	0.0234457	0.439622	24	5.6362	9.71426	3.38e-05	0.000628	24	5.82	9.24322	0.621	0.0672	1.95445e-10	4.26303e-09	9.12643	0.455747	0.235572	4.17773	1.28905
ENSMUSG00000058756	Thra	0.52053	5.69e-06	0.000171398	0.60592	0.0995286	0.390504	24	5.17e-09	1.44e-07	32.4019	35.9633	0.871496	circan_sine	9.45e-13	1.88e-11	0.00125	6.27e-05	24	2	0.47	6.27e-05	0.00125	24	4	0.47	0.0233132	0.439622	24	5.20122	9.75557	2.11e-05	0.000457	24	4.6	9.28285	0.727	0.0783	6.74869e-12	1.90302e-10	9.17014	0.472961	0.32696	3.68958	1.33774
ENSMUSG00000008461	Fut1	0.455543	0.000581997	0.00672623	6.34638	3.59e-08	6.72e-07	24	5.06e-11	6.16e-10	42.8107	46.3722	0.755785	circan_cosine2	9.48e-13	1.89e-11	0.0163	0.00291	24	6	0.429	0.00291	0.0163	24	8	0.429	0.119374	0.626161	24	6.215	5.80064	0.00311	0.0176	24	7.11	5.26918	0.336	0.0638	1.43112e-07	1.73228e-06	2.13985	1.97234	-0.276507	6.53203	5.57861
ENSMUSG00000072115	Ang	0.471392	1.83e-05	0.000393182	8.70827	1.66e-10	1.07e-08	24	1.63e-09	3.52e-08	33.9847	37.5462	0.85872	circan_triangular	9.59e-13	1.9e-11	0.00231	0.000167	24	8	0.312	0.000167	0.00231	24	10	0.312	0.0306777	0.439622	24	9.13127	12.4668	6.77e-05	0.00102	24	9.57	12.0827	0.309	0.0256	4.30913e-09	7.1713e-08	12.0676	0.285621	-0.237895	8.65274	0.807858
ENSMUSG00000002393	Nr2f6	0.211806	4.55e-06	0.000146941	1.32484	0.000976939	0.0111074	24	6.55e-09	1.75e-07	30.5933	34.1548	0.884588	circan_sine	9.59e-13	1.9e-11	0.00125	6.27e-05	24	0	0.214	6.27e-05	0.00125	24	2	0.214	0.0192124	0.439622	24	2.00007	11.3605	1.76e-05	0.000405	24	2	11.1941	0.234	0.0209	4.98796e-09	8.21568e-08	11.1581	0.0540079	0.210721	0.958365	0.152757
ENSMUSG00000034484	Snx2	0.291222	1.84e-05	0.000394339	7.24063	1.54e-08	3.67e-07	24	1.64e-09	3.54e-08	33.913	37.4745	0.859327	circan_triangular	9.74e-13	1.93e-11	0.00171	0.000104	24	6	0.196	0.000104	0.00171	24	8	0.196	0.0279375	0.439622	24	7.37334	10.6906	3.98e-05	0.000707	24	7.69	10.4345	0.255	0.0244	4.97456e-08	6.68255e-07	10.3781	0.226447	-0.0718778	7.17402	0.64049
ENSMUSG00000055538	Zcchc24	0.328505	1.84e-05	0.000394339	9.76241	5.43e-11	4.9e-09	24	1.65e-09	3.54e-08	31.1497	34.7112	0.88072	circan_triangular	9.76e-13	1.93e-11	0.00125	6.27e-05	24	10	0.239	6.27e-05	0.00125	24	12	0.239	0.0219335	0.439622	24	9.97438	12.4313	1.99e-05	0.000438	24	11	12.0203	0.265	0.022	2.94813e-10	6.23743e-09	11.9998	0.15616	-0.245277	9.83442	0.441689
ENSMUSG00000027359	Slc27a2	0.301946	1.85e-05	0.000394339	9.02551	9.74e-11	7.25e-09	24	1.65e-09	3.54e-08	33.3682	36.9297	0.863853	circan_triangular	9.81e-13	1.94e-11	0.00231	0.000167	24	8	0.249	0.000167	0.00231	24	10	0.249	0.0223547	0.439622	24	9.10806	14.9955	5.05e-05	0.00083	24	9.55	14.7411	0.249	0.0169	2.02031e-09	3.57848e-08	14.7343	0.160297	-0.188171	9.3049	0.453388
ENSMUSG00000029550	Sppl3	0.223114	1.85e-05	0.000394339	4.08652	0.000128532	0.000829246	24	1.66e-09	3.55e-08	34.6109	38.1724	0.85329	circan_triangular	9.85e-13	1.94e-11	0.00313	0.000265	24	4	0.144	0.000265	0.00313	24	6	0.144	0.030469	0.439622	24	3.57859	9.11	0.000103	0.00136	24	4.79	8.94543	0.171	0.0192	1.13119e-05	8.57469e-05	8.79069	0.166116	0.094877	4.01782	0.469848
ENSMUSG00000023232	Serinc2	0.439486	0.000629704	0.00710286	2.23475	0.00299016	0.0171835	24	4.91e-11	6e-10	42.2942	45.8557	0.763767	circan_cosine2	9.92e-13	1.96e-11	0.0209	0.00412	24	0	0.405	0.00412	0.0209	24	2	0.405	0.109711	0.605153	24	3.94416	9.28564	0.00393	0.0211	24	2.97	8.94129	0.518	0.0579	1.31589e-05	9.78943e-05	8.80925	0.268314	0.414332	2.19509	0.758906
ENSMUSG00000026565	Pou2f1	0.336942	1.87e-05	0.000397199	2.25951	0.0411227	0.141219	24	1.67e-09	3.58e-08	31.2605	34.822	0.879933	circan_triangular	1e-12	1.98e-11	0.00125	6.27e-05	24	0	0.235	6.27e-05	0.00125	24	2	0.235	0.022143	0.439622	24	2.16825	7.98944	2.01e-05	0.000441	24	2.08	7.76576	0.308	0.0397	5.5878e-08	7.41996e-07	7.41139	0.195945	0.307102	2.16931	0.554215
ENSMUSG00000025268	Maged2	0.42819	1.9e-05	0.000401198	3.92785	0.000227832	0.00138402	24	1.71e-09	3.64e-08	34.6724	38.2339	0.852744	circan_triangular	1.04e-12	2.04e-11	0.00171	0.000104	24	2	0.254	0.000104	0.00171	24	4	0.254	0.0306364	0.439622	24	2.00007	8.01275	4.34e-05	0.00075	24	3	7.67466	0.26	0.0338	3.9031e-08	5.33243e-07	7.29765	0.360678	0.218979	3.91579	1.02015
ENSMUSG00000037151	Lrrc20	0.149248	0.000533661	0.00633638	2.41604	0.00147333	0.00914292	24	6.12e-11	7.2e-10	41.621	45.1825	0.773715	circan_cosine2	1.05e-12	2.06e-11	0.0126	0.00203	24	0	0.144	0.00203	0.0126	24	2	0.144	0.109944	0.605443	24	21.9999	8.284	0.0021	0.013	24	24	8.2629	0.119	0.0144	0.00227483	0.00866846	8.01605	0.107544	0.139133	2.51351	0.304181
ENSMUSG00000074994	Qser1	0.193774	0.000675105	0.00741548	6.24894	4.98e-08	8.98e-07	24	5e-11	6.09e-10	43.3182	46.8796	0.74763	circan_cosine2	1.08e-12	2.12e-11	0.00971	0.00139	24	6	0.174	0.00139	0.00971	24	8	0.174	0.134214	0.658272	24	6.89826	9.33771	0.00179	0.0115	24	7.45	9.10616	0.184	0.0202	0.000330149	0.00163857	8.97136	0.211223	-0.00991888	6.17924	0.597428
ENSMUSG00000040928	S100pbp	0.284167	0.000283896	0.00422315	6.75176	2.12e-08	4.34e-07	24	1.2e-10	1.26e-09	40.0678	43.6293	0.794869	circan_cosine2	1.09e-12	2.12e-11	0.0163	0.00291	24	6	0.292	0.00291	0.0163	24	8	0.292	0.0642594	0.49606	24	8.49745	9.85169	0.00179	0.0115	24	8.25	9.48948	0.274	0.0289	1.8928e-06	1.74653e-05	9.38952	0.295555	-0.140321	7.69313	0.835957
ENSMUSG00000010609	Psen2	0.742285	4.72e-06	0.000151038	1.89573	5.54e-06	0.000234165	24	7.19e-09	1.88e-07	30.9589	34.5204	0.882061	circan_sine	1.09e-12	2.12e-11	0.000677	2.13e-05	24	22	0.652	2.13e-05	0.000677	24	0	0.652	0.0199483	0.439622	24	21.9999	13.4846	6.67e-06	0.000218	24	23	12.8443	0.743	0.0578	1.2439e-13	4.72466e-12	12.8528	-0.246181	0.692615	22.6955	0.696304
ENSMUSG00000040771	Oard1	0.211369	0.000518801	0.00624864	6.4729	3.03e-08	5.84e-07	24	6.65e-11	7.74e-10	42.273	45.8345	0.764088	circan_cosine2	1.1e-12	2.16e-11	0.00971	0.00139	24	6	0.186	0.00139	0.00971	24	8	0.186	0.0938654	0.567545	24	8.54245	9.85447	0.0013	0.00908	24	8.27	9.62046	0.172	0.0178	6.93668e-05	0.000416958	9.52649	0.224605	-0.0679722	7.12249	0.63528
ENSMUSG00000055817	Mta3	0.457454	1.95e-05	0.00041025	2.71971	0.0121373	0.0481241	24	1.77e-09	3.75e-08	32.8456	36.4071	0.868046	circan_triangular	1.11e-12	2.16e-11	0.00231	0.000167	24	2	0.325	0.000167	0.00231	24	4	0.325	0.0263195	0.439622	24	3.92674	9.41409	5.88e-05	0.000931	24	3.96	9.10117	0.479	0.0526	3.32425e-09	5.69908e-08	8.96755	0.25608	0.315273	2.60568	0.724305
ENSMUSG00000032249	Anp32a	0.50557	5.09e-06	0.000158943	1.63005	6.29e-05	0.00134246	24	6.83e-09	1.8e-07	30.4515	34.013	0.885552	circan_sine	1.11e-12	2.17e-11	0.00313	0.000265	24	22	0.433	0.000265	0.00313	24	0	0.433	0.0189382	0.439622	24	21.9999	12.521	6.63e-05	0.00101	24	23	12.1109	0.515	0.0425	1.90588e-12	6.00395e-11	12.0991	-0.0291116	0.511719	23.7829	0.0823401
ENSMUSG00000015165	Hnrnpl	0.227915	8.04e-06	0.000217122	0.398791	0.24898	0.756279	24	4.43e-09	1.3e-07	32.6655	36.227	0.869458	circan_sine	1.14e-12	2.21e-11	0.0042	0.000412	24	4	0.207	0.000412	0.0042	24	6	0.207	0.0240189	0.439622	24	5.89572	11.9557	0.000124	0.00156	24	5.95	11.7511	0.332	0.0283	2.22522e-08	3.22245e-07	11.7258	0.212132	0.0902869	4.46297	0.6
ENSMUSG00000028132	Tmem56	0.251836	0.000297336	0.00433029	5.25319	6.11e-06	6.28e-05	24	1.21e-10	1.28e-09	40.4866	44.0481	0.789399	circan_cosine2	1.15e-12	2.24e-11	0.0163	0.00291	24	4	0.157	0.00291	0.0163	24	6	0.157	0.131676	0.65254	24	5.6774	12.4419	0.00339	0.0188	24	5.84	12.1717	0.263	0.0216	4.59998e-05	0.000291852	12.158	0.257559	0.0544249	5.20455	0.728486
ENSMUSG00000041375	Ccdc9	0.317043	1.02e-05	0.000255936	0.141337	0.653738	1	24	3.54e-09	1.1e-07	32.6334	36.1949	0.869708	circan_sine	1.15e-12	2.24e-11	0.00125	6.27e-05	24	4	0.305	6.27e-05	0.00125	24	6	0.305	0.0239313	0.439622	24	6.16331	10.4583	2.16e-05	0.000465	24	6.08	10.1287	0.393	0.0388	7.47727e-10	1.46097e-08	10.0618	0.329602	0.0508336	5.4155	0.932255
ENSMUSG00000031523	Dlc1	0.345809	0.00022746	0.00363274	5.16176	1.13e-05	0.000109453	24	1.61e-10	1.62e-09	39.6333	43.1948	0.800373	circan_cosine2	1.17e-12	2.27e-11	0.00971	0.00139	24	2	0.296	0.00139	0.00971	24	4	0.296	0.0851663	0.544711	24	5.08407	10.9104	0.00119	0.00846	24	4.54	10.573	0.414	0.0392	2.93611e-06	2.5873e-05	10.5339	0.361759	0.132094	4.66271	1.02321
ENSMUSG00000042851	Zc3h6	0.60358	1.01e-05	0.000253531	0.181194	0.571051	1	24	3.66e-09	1.13e-07	32.6651	36.2266	0.869461	circan_sine	1.18e-12	2.28e-11	0.00171	0.000104	24	4	0.576	0.000104	0.00171	24	6	0.576	0.024018	0.439622	24	5.92384	7.20051	3.46e-05	0.000638	24	5.96	6.60932	0.681	0.103	7.38451e-11	1.74691e-09	5.73963	0.991834	0.193962	5.26233	2.80533
ENSMUSG00000004460	Dnajb11	0.488686	9.02e-06	0.000232462	2.82424	3.35e-08	6.47e-06	24	4.16e-09	1.25e-07	32.7105	36.272	0.869107	circan_sine	1.2e-12	2.31e-11	0.00565	0.000628	24	18	0.451	0.000628	0.00565	24	20	0.451	0.0241427	0.439622	24	18.0651	12.3763	0.000183	0.00208	24	19	11.9196	0.66	0.0554	3.03633e-11	7.733e-10	11.9069	-0.479539	0.159083	19.2235	1.35634
ENSMUSG00000023965	Fbxl17	0.182467	0.000594229	0.00679222	2.37754	0.00180048	0.0109066	24	6.41e-11	7.49e-10	41.9499	45.5114	0.768917	circan_cosine2	1.22e-12	2.35e-11	0.0163	0.00291	24	2	0.171	0.00291	0.0163	24	4	0.171	0.113531	0.613292	24	4.12181	9.44023	0.00298	0.017	24	4.06	9.31473	0.274	0.0294	0.000447476	0.0021436	9.19695	0.115657	0.160079	2.38987	0.327128
ENSMUSG00000025224	Gbf1	0.247041	4.83e-06	0.000153911	2.14776	8.02e-07	5.82e-05	24	7.92e-09	2.03e-07	31.9179	35.4794	0.875149	circan_sine	1.22e-12	2.35e-11	0.00231	0.000167	24	22	0.206	0.000167	0.00231	24	0	0.206	0.0220955	0.439622	24	21.9999	11.3978	5e-05	0.000825	24	23	11.1569	0.223	0.02	4.39354e-09	7.29799e-08	11.1211	-0.138368	0.210846	21.7817	0.391365
ENSMUSG00000020821	Kif1c	0.17708	0.000269806	0.00407763	5.21017	8.36e-06	8.37e-05	24	1.43e-10	1.47e-09	40.1545	43.716	0.79375	circan_cosine2	1.23e-12	2.36e-11	0.0163	0.00291	24	4	0.125	0.00291	0.0163	24	6	0.125	0.177862	0.760663	24	6.24578	13.2917	0.00443	0.0232	24	6.12	13.0835	0.273	0.0209	0.000577313	0.0026747	13.0728	0.176969	0.00435405	5.90604	0.500544
ENSMUSG00000000743	Chmp1a	0.238929	2.05e-05	0.000424026	7.86275	1.87e-09	6.78e-08	24	1.88e-09	3.93e-08	34.8383	38.3998	0.851262	circan_triangular	1.23e-12	2.36e-11	0.00565	0.000628	24	6	0.156	0.000628	0.00565	24	8	0.156	0.0310328	0.439622	24	8.68533	11.3953	0.000231	0.00245	24	8.34	11.1659	0.201	0.018	3.83492e-07	4.21101e-06	11.1294	0.168769	-0.0853364	7.7882	0.477351
ENSMUSG00000034544	Rsrc1	0.27831	2.05e-05	0.000424026	7.67007	3.6e-09	1.14e-07	24	1.88e-09	3.93e-08	34.7301	38.2916	0.852231	circan_triangular	1.23e-12	2.36e-11	0.00231	0.000167	24	6	0.193	0.000167	0.00231	24	8	0.193	0.0302568	0.439622	24	8.92083	9.45874	6.69e-05	0.00102	24	8.46	9.20454	0.209	0.0227	5.07343e-07	5.38639e-06	9.07549	0.21667	-0.0935068	7.55622	0.612835
ENSMUSG00000025962	Fastkd2	0.172598	1.73e-05	0.000639103	3.44507	0.000436041	0.00308039	24	2.27e-09	1.56e-08	33.0697	36.6312	0.866265	circan_cosine2	1.25e-12	2.39e-11	0.0163	0.00291	24	4	0.112	0.00291	0.0163	24	6	0.112	0.16015	0.719268	24	13.7828	8.74547	0.00404	0.0216	24	9.89	8.81267	0.0728	0.00826	0.00125846	0.00523213	8.64647	0.15165	0.117034	3.48942	0.42893
ENSMUSG00000040105	Plpp6	0.277901	5.57e-06	0.000169434	0.751811	0.0513387	0.236508	24	7.09e-09	1.86e-07	32.5492	36.1106	0.870362	circan_sine	1.26e-12	2.41e-11	0.0042	0.000412	24	2	0.256	0.000412	0.0042	24	4	0.256	0.0237037	0.439622	24	4.78887	9.21626	0.000122	0.00155	24	4.39	8.98595	0.398	0.0443	2.25067e-08	3.25397e-07	8.83749	0.221192	0.210324	3.09618	0.625626
ENSMUSG00000051853	Arf3	0.276935	2.08e-05	0.00042858	6.96506	5.27e-08	1.01e-06	24	1.92e-09	3.99e-08	33.6383	37.1998	0.86163	circan_triangular	1.27e-12	2.43e-11	0.000366	6.47e-06	24	6	0.181	6.47e-06	0.000366	24	8	0.181	0.0293939	0.439622	24	7.32271	11.2576	3.13e-06	0.000145	24	7.66	11.0147	0.254	0.023	7.30119e-08	9.53864e-07	10.9757	0.221187	-0.0552872	6.93559	0.625613
ENSMUSG00000026812	Tsc1	0.356909	8.83e-06	0.000229999	0.361185	0.291876	0.84128	24	4.5e-09	1.31e-07	32.781	36.3425	0.868554	circan_sine	1.27e-12	2.42e-11	0.00231	0.000167	24	2	0.307	0.000167	0.00231	24	4	0.307	0.0243383	0.439622	24	5.40195	10.1442	5.47e-05	0.000881	24	4.7	9.79168	0.393	0.0402	3.23662e-10	6.81508e-09	9.70886	0.354785	0.133906	4.62147	1.00348
ENSMUSG00000102018	K230010J24Rik	0.28435	9.05e-06	0.000232615	0.342716	0.314125	0.887432	24	4.43e-09	1.3e-07	32.7867	36.3482	0.868509	circan_sine	1.28e-12	2.43e-11	0.0042	0.000412	24	4	0.278	0.000412	0.0042	24	6	0.278	0.0243542	0.439622	24	4.20335	6.252	0.000125	0.00158	24	5.1	5.98021	0.256	0.0429	8.59486e-06	6.71138e-05	4.50658	0.623973	0.215547	4.72953	1.76486
ENSMUSG00000030352	Tspan9	0.285571	0.000759236	0.00796165	2.05227	0.00705295	0.036232	24	5.44e-11	6.51e-10	42.8884	46.4499	0.754557	circan_cosine2	1.31e-12	2.5e-11	NA	NA	NA	NA	NA	NA	NA	NA	NA	NA	NA	NA	NA	NA	NA	NA	NA	NA	NA	NA	NA	NA	7.74255e-05	0.000459134	10.1002	0.14218	0.260043	1.91119	0.402147
ENSMUSG00000028133	Rwdd3	0.493145	5e-06	0.000157333	1.00871	0.0118918	0.0768511	24	8.27e-09	2.1e-07	31.9569	35.5184	0.874859	circan_sine	1.32e-12	2.5e-11	0.00125	6.27e-05	24	0	0.452	6.27e-05	0.00125	24	2	0.452	0.0221899	0.439622	24	2.00007	8.34158	2.02e-05	0.000441	24	2	7.91118	0.506	0.064	2.14332e-11	5.55498e-10	7.5953	0.325886	0.520599	2.13639	0.921743
ENSMUSG00000029030	Tprgl	0.16089	8.19e-06	0.000219575	0.44721	0.206728	0.667887	24	5.15e-09	1.44e-07	32.8505	36.412	0.868007	circan_sine	1.34e-12	2.55e-11	0.00565	0.000628	24	2	0.13	0.000628	0.00565	24	4	0.13	0.0245334	0.439622	24	3.60173	10.9287	0.000186	0.00211	24	3.8	10.7846	0.148	0.0137	7.15609e-07	7.27749e-06	10.7378	0.148332	0.0716551	4.28108	0.419547
ENSMUSG00000053929	Cyhr1	0.102084	0.000529955	0.00632121	6.51009	3.22e-08	6.14e-07	24	8.1e-11	9.13e-10	42.2357	45.7972	0.764652	circan_cosine2	1.36e-12	2.59e-11	0.0209	0.00412	24	6	0.0919	0.00412	0.0209	24	8	0.0919	0.107866	0.599393	24	8.95556	11.5382	0.00387	0.0208	24	8.48	11.4092	0.0829	0.00727	0.00165755	0.00659727	11.3768	0.102541	-0.0280436	7.0197	0.29003
ENSMUSG00000028134	Ptbp2	0.47291	2.14e-05	0.00043796	5.52691	1.72e-06	1.93e-05	24	1.99e-09	4.1e-08	32.3299	35.8914	0.872047	circan_triangular	1.36e-12	2.57e-11	0.00171	0.000104	24	6	0.4	0.000104	0.00171	24	8	0.4	0.0252911	0.439622	24	6.13638	9.01635	3.63e-05	0.000662	24	7.07	8.61729	0.371	0.0431	1.17799e-10	2.65824e-09	8.4278	0.457827	0.0380567	5.68322	1.29493
ENSMUSG00000031691	Tnpo2	0.238386	2.16e-05	0.000439474	4.31435	6.76e-05	0.000465622	24	2e-09	4.12e-08	34.8619	38.4234	0.851049	circan_triangular	1.37e-12	2.6e-11	0.00125	6.27e-05	24	4	0.168	6.27e-05	0.00125	24	6	0.168	0.0328752	0.439622	24	4.06836	10.7998	2.91e-05	0.000566	24	5.03	10.6381	0.216	0.0203	8.86418e-07	8.8411e-06	10.5878	0.168841	0.0867462	4.18714	0.477554
ENSMUSG00000002963	Pnkp	0.317199	5.53e-06	0.000169279	1.74878	2.3e-05	0.000662168	24	7.89e-09	2.03e-07	30.8649	34.4264	0.882717	circan_sine	1.39e-12	2.62e-11	0.000502	1.19e-05	24	22	0.294	1.19e-05	0.000502	24	0	0.294	0.019755	0.439622	24	21.9999	10.4365	3.84e-06	0.000161	24	23	10.1464	0.324	0.0319	1.12407e-10	2.54964e-09	10.0798	-0.0619465	0.329246	23.2896	0.175211
ENSMUSG00000027381	Bcl2l11	0.626441	2.18e-05	0.000441445	8.90632	1.45e-10	9.7e-09	24	2.03e-09	4.15e-08	34.0312	37.5927	0.858324	circan_triangular	1.4e-12	2.65e-11	0.000677	2.13e-05	24	8	0.417	2.13e-05	0.000677	24	10	0.417	0.0306042	0.439622	24	9.34469	8.52059	9.96e-06	0.000282	24	9.67	7.89382	0.471	0.0596	1.77979e-10	3.92087e-09	7.57844	0.441736	-0.433767	8.96523	1.24942
ENSMUSG00000020642	Rnf144a	0.909048	5.51e-06	0.000168971	1.78766	1.62e-05	0.000517717	24	8.03e-09	2.06e-07	30.9617	34.5232	0.882042	circan_sine	1.4e-12	2.65e-11	0.00565	0.000628	24	22	0.882	0.000628	0.00565	24	0	0.882	0.0199541	0.439622	24	2.00007	7.96829	0.000154	0.00183	24	1	7.27733	0.887	0.122	1.12447e-16	7.00273e-15	6.75402	-0.26023	1.25837	23.2211	0.736041
ENSMUSG00000030562	Nox4	0.571032	2.19e-05	0.000443011	8.91218	1.45e-10	9.7e-09	24	2.05e-09	4.18e-08	34.0361	37.5976	0.858283	circan_triangular	1.42e-12	2.68e-11	0.00171	0.000104	24	8	0.393	0.000104	0.00171	24	10	0.393	0.0304967	0.439622	24	9.68546	10.7594	4.32e-05	0.000749	24	9.84	10.1917	0.41	0.0402	5.72746e-11	1.39421e-09	10.1341	0.352681	-0.335297	8.90351	0.997531
ENSMUSG00000032386	Trip4	0.240174	2.21e-05	0.000443096	6.64423	2.05e-07	3.14e-06	24	2.07e-09	4.19e-08	32.9297	36.4912	0.867381	circan_triangular	1.45e-12	2.72e-11	0.000502	1.19e-05	24	6	0.175	1.19e-05	0.000502	24	8	0.175	0.0266436	0.439622	24	6.63558	11.1326	5.08e-06	0.000187	24	7.32	10.9136	0.221	0.0202	1.02176e-07	1.28717e-06	10.8712	0.201782	-0.0289403	6.54413	0.570726
ENSMUSG00000037570	Mcrs1	0.157698	0.000113248	0.00225049	3.06287	0.000330758	0.0024027	24	4.07e-10	3.5e-09	36.7934	40.3549	0.832499	circan_cosine2	1.46e-12	2.74e-11	0.00971	0.00139	24	4	0.0986	0.00139	0.00971	24	6	0.0986	0.0868732	0.550179	24	3.04745	8.57881	0.00121	0.00858	24	4.52	8.44162	0.213	0.0252	0.000614174	0.002818	8.22366	0.152475	0.114932	3.53279	0.431263
ENSMUSG00000038780	Smurf1	0.25239	0.000533135	0.00633638	6.52709	3.31e-08	6.27e-07	24	8.85e-11	9.8e-10	42.2085	45.77	0.765061	circan_cosine2	1.49e-12	2.8e-11	0.0163	0.00291	24	6	0.261	0.00291	0.0163	24	8	0.261	0.106844	0.596326	24	8.8028	10.0089	0.00282	0.0163	24	8.4	9.67039	0.227	0.0235	3.3901e-05	0.000223605	9.58221	0.270349	-0.0748646	7.03189	0.764663
ENSMUSG00000026870	Cutal	0.356996	5.77e-06	0.000172977	1.71352	3.28e-05	0.000824981	24	8.14e-09	2.08e-07	30.8845	34.446	0.88258	circan_sine	1.49e-12	2.79e-11	0.000502	1.19e-05	24	22	0.302	1.19e-05	0.000502	24	0	0.302	0.0197952	0.439622	24	2.00007	10.913	3.84e-06	0.000161	24	1	10.6786	0.358	0.0335	4.7607e-11	1.16856e-09	10.633	-0.0498771	0.359744	23.4738	0.141074
ENSMUSG00000024811	Tnks2	0.244542	2.24e-05	0.000447623	6.74716	1.38e-07	2.27e-06	24	2.11e-09	4.25e-08	33.2608	36.8223	0.864726	circan_triangular	1.5e-12	2.8e-11	0.000914	3.71e-05	24	6	0.173	3.71e-05	0.000914	24	8	0.173	0.0264138	0.439622	24	6.5895	10.6905	1.45e-05	0.000356	24	7.29	10.4795	0.208	0.0198	1.79522e-07	2.11632e-06	10.424	0.203627	-0.0306939	6.57147	0.575943
ENSMUSG00000025188	Hps1	0.455591	5.82e-06	0.000173694	0.797544	0.0418104	0.201025	24	8.12e-09	2.07e-07	32.6622	36.2237	0.869484	circan_sine	1.5e-12	2.8e-11	0.00125	6.27e-05	24	2	0.404	6.27e-05	0.00125	24	4	0.404	0.0240101	0.439622	24	3.85819	9.0586	2.17e-05	0.000465	24	3.93	8.68383	0.577	0.0665	3.72829e-10	7.75765e-09	8.50584	0.354069	0.368901	2.92165	1.00146
ENSMUSG00000046079	Lrrc8d	0.247724	0.000710129	0.00763903	2.28906	0.00275221	0.0160167	24	6.73e-11	7.8e-10	42.5178	46.0793	0.760351	circan_cosine2	1.51e-12	2.82e-11	NA	NA	NA	NA	NA	NA	NA	NA	NA	NA	NA	NA	NA	NA	NA	NA	NA	NA	NA	NA	NA	NA	0.000125559	0.000698502	9.9305	0.128687	0.222791	2.00075	0.363982
ENSMUSG00000028536	2610528J11Rik	0.386756	2.26e-05	0.000449154	2.75085	0.0119792	0.0476116	24	2.13e-09	4.27e-08	33.2923	36.8537	0.864471	circan_triangular	1.53e-12	2.84e-11	0.000914	3.71e-05	24	2	0.29	3.71e-05	0.000914	24	4	0.29	0.026191	0.439622	24	3.09837	8.73752	1.44e-05	0.000356	24	3.55	8.4534	0.358	0.0423	1.42172e-08	2.12703e-07	8.23853	0.233483	0.280748	2.64989	0.660389
ENSMUSG00000087579	Hectd2os	1.00036	1.14e-05	0.000276961	0.199288	0.540806	1	24	4.39e-09	1.29e-07	33.0005	36.562	0.866818	circan_sine	1.58e-12	2.95e-11	0.00313	0.000265	24	4	0.993	0.000265	0.00313	24	6	0.993	0.0249622	0.439622	24	4.0633	9.44418	8.56e-05	0.00119	24	5.03	8.62504	0.989	0.115	2.12807e-12	6.62633e-11	8.46833	1.14858	0.250878	5.17858	3.24867
ENSMUSG00000061111	Mcrip1	0.34554	2.31e-05	0.000457219	4.10187	0.000148344	0.000943871	24	2.18e-09	4.37e-08	35.1303	38.6918	0.848613	circan_triangular	1.59e-12	2.96e-11	0.00171	0.000104	24	2	0.242	0.000104	0.00171	24	4	0.242	0.0325458	0.439622	24	5.11378	9.35538	4.59e-05	0.000776	24	4.56	9.1183	0.355	0.039	1.01732e-07	1.28341e-06	8.98315	0.252788	0.154831	3.90086	0.714992
ENSMUSG00000082676	Gm11843	0.524646	5.59e-06	0.000169476	2.20496	6.23e-07	5.04e-05	24	9.13e-09	2.28e-07	32.4048	35.9663	0.871474	circan_sine	1.61e-12	2.99e-11	0.000502	1.19e-05	24	20	0.442	1.19e-05	0.000502	24	22	0.442	0.023321	0.439622	24	21.9999	6.83967	4.48e-06	0.000174	24	22	6.34816	0.509	0.0802	3.71469e-09	6.27686e-08	5.27214	-0.592027	0.771091	21.4989	1.67451
ENSMUSG00000109089	4833411C07Rik	0.494416	0.00069297	0.007548	2.3406	0.00229501	0.0135861	24	7.4e-11	8.44e-10	42.3841	45.9456	0.762401	circan_cosine2	1.62e-12	3e-11	0.0341	0.00795	24	0	0.53	0.00795	0.0341	24	2	0.53	0.118052	0.622402	24	2.00006	8.37018	0.00748	0.0354	24	2	8.04756	0.562	0.0699	1.24762e-05	9.34069e-05	7.78675	0.263317	0.540143	1.7326	0.744772
ENSMUSG00000038403	Hfe2	0.458906	5.55e-06	0.00016937	2.16897	7.98e-07	5.82e-05	24	9.24e-09	2.3e-07	32.3047	35.8662	0.872239	circan_sine	1.62e-12	3e-11	0.00125	6.27e-05	24	20	0.414	6.27e-05	0.00125	24	22	0.414	0.0230609	0.439622	24	21.0275	12.0268	2.09e-05	0.000454	24	21.5	11.7017	0.521	0.0445	5.86746e-11	1.42632e-09	11.6837	-0.264076	0.384828	21.7028	0.746921
ENSMUSG00000040918	Slc19a2	0.44846	2.34e-05	0.00046046	3.5747	0.000906132	0.00478873	24	2.22e-09	4.42e-08	34.9578	38.5193	0.850184	circan_triangular	1.64e-12	3.03e-11	0.0042	0.000412	24	2	0.306	0.000412	0.0042	24	4	0.306	0.0323574	0.439622	24	4.21409	12.0302	0.000163	0.00191	24	4.11	11.7371	0.428	0.0365	5.03715e-09	8.27351e-08	11.7165	0.290348	0.211573	3.59465	0.821229
ENSMUSG00000042426	Dhx29	0.329061	1.14e-05	0.000276961	2.91801	3.37e-08	6.47e-06	24	4.57e-09	1.32e-07	33.0502	36.6117	0.866421	circan_sine	1.65e-12	3.04e-11	0.00171	0.000104	24	18	0.293	0.000104	0.00171	24	20	0.293	0.0251069	0.439622	24	18.0796	9.28239	3.61e-05	0.00066	24	19	8.98982	0.41	0.0456	5.212e-09	8.54477e-08	8.84315	-0.353559	0.082195	18.8725	1.00002
ENSMUSG00000107023	Gm42715	0.28827	1.16e-05	0.00027927	0.221207	0.501726	1	24	4.62e-09	1.33e-07	33.075	36.6365	0.866223	circan_sine	1.69e-12	3.11e-11	0.000914	3.71e-05	24	4	0.275	3.71e-05	0.000914	24	6	0.275	0.0251794	0.439622	24	5.31352	6.93681	1.39e-05	0.00035	24	5.66	6.6787	0.316	0.0473	1.59903e-06	1.49582e-05	5.86972	0.46761	0.108811	5.12671	1.3226
ENSMUSG00000108591	Particl	0.178041	0.000486504	0.00598051	6.60291	3.23e-08	6.14e-07	24	1.12e-10	1.19e-09	41.7945	45.356	0.771199	circan_cosine2	1.72e-12	3.16e-11	0.0209	0.00412	24	6	0.17	0.00412	0.0209	24	8	0.17	0.115229	0.617646	24	7.06256	6.57128	0.0041	0.0219	24	7.53	6.3692	0.151	0.0237	0.00457659	0.0156617	5.32991	0.330032	-0.0808887	6.91809	0.93347
ENSMUSG00000029270	Fam69a	0.304166	1.17e-05	0.000280313	0.226411	0.492988	1	24	4.71e-09	1.35e-07	33.1047	36.6662	0.865985	circan_sine	1.73e-12	3.18e-11	0.000914	3.71e-05	24	4	0.285	3.71e-05	0.000914	24	6	0.285	0.0252667	0.439622	24	5.5252	8.49394	1.39e-05	0.00035	24	5.76	8.18343	0.295	0.0361	8.70681e-09	1.36036e-07	7.92153	0.352306	0.0787829	5.15966	0.996472
ENSMUSG00000036966	Spryd3	0.358781	7.25e-06	0.000201721	2.49796	1.23e-07	1.62e-05	24	7.59e-09	1.97e-07	33.0501	36.6116	0.866422	circan_sine	1.74e-12	3.19e-11	0.00125	6.27e-05	24	20	0.32	6.27e-05	0.00125	24	22	0.32	0.0251064	0.439622	24	19.818	9.82092	2.26e-05	0.000475	24	20.9	9.5141	0.363	0.0382	2.11853e-09	3.72625e-08	9.41351	-0.304155	0.225632	20.438	0.860279
ENSMUSG00000025223	Ldb1	0.420917	2.41e-05	0.00047036	9.60565	8.07e-11	6.52e-09	24	2.31e-09	4.55e-08	32.3655	35.9269	0.871775	circan_triangular	1.75e-12	3.22e-11	0.000677	2.13e-05	24	8	0.304	2.13e-05	0.000677	24	10	0.304	0.025281	0.439622	24	9.92844	11.0183	8.33e-06	0.000253	24	9.96	10.5545	0.357	0.0338	1.95422e-10	4.26303e-09	10.5063	0.215795	-0.310711	9.68128	0.610361
ENSMUSG00000055707	Klhl26	0.315534	0.000828593	0.00853426	2.1559	0.00500249	0.0270041	24	6.85e-11	7.89e-10	43.0375	46.599	0.752179	circan_cosine2	1.79e-12	3.28e-11	NA	NA	NA	NA	NA	NA	NA	NA	NA	NA	NA	NA	NA	NA	NA	NA	NA	NA	NA	NA	NA	NA	7.57244e-05	0.000450639	8.06714	0.164864	0.332939	1.75624	0.466306
ENSMUSG00000116875	AC115954.1	0.339604	2.45e-05	0.000474816	7.61844	5.39e-09	1.59e-07	24	2.35e-09	4.61e-08	35.1091	38.6706	0.848807	circan_triangular	1.81e-12	3.32e-11	0.00231	0.000167	24	6	0.22	0.000167	0.00231	24	8	0.22	0.0335795	0.439622	24	6.84006	8.94196	7.36e-05	0.00107	24	7.42	8.67849	0.286	0.033	2.14987e-07	2.48944e-06	8.49489	0.271249	-0.121147	7.60445	0.767207
ENSMUSG00000051403	Ppp1r37	0.232549	2.45e-05	0.000474816	7.62633	5.25e-09	1.56e-07	24	2.36e-09	4.61e-08	35.1173	38.6788	0.848732	circan_triangular	1.82e-12	3.32e-11	0.00231	0.000167	24	6	0.165	0.000167	0.00231	24	8	0.165	0.0310983	0.439622	24	7.16741	11.7882	6.86e-05	0.00103	24	7.58	11.5984	0.18	0.0155	4.1262e-07	4.48337e-06	11.5699	0.172642	-0.0683901	7.44069	0.488306
ENSMUSG00000009566	Fpgs	0.650725	5.81e-06	0.000173694	2.08534	1.54e-06	9.47e-05	24	9.92e-09	2.38e-07	32.1669	35.7284	0.873284	circan_sine	1.82e-12	3.32e-11	0.000366	6.47e-06	24	22	0.543	6.47e-06	0.000366	24	0	0.543	0.0227098	0.439622	24	22	12.8591	2.46e-06	0.000125	24	23	12.3203	0.618	0.0501	1.22074e-11	3.30482e-10	12.3206	-0.319233	0.549527	21.9898	0.902928
ENSMUSG00000032485	Scap	0.342521	6.18e-06	0.000181955	0.847962	0.0331531	0.168081	24	9.4e-09	2.31e-07	32.7772	36.3387	0.868584	circan_sine	1.83e-12	3.34e-11	0.00125	6.27e-05	24	2	0.32	6.27e-05	0.00125	24	4	0.32	0.0243276	0.439622	24	4.02212	12.2305	2.2e-05	0.000466	24	4.01	11.9591	0.459	0.0383	5.60177e-10	1.12061e-08	11.9399	0.229843	0.261189	2.75649	0.650096
ENSMUSG00000020111	Micu1	0.367174	6.38e-06	0.00018475	0.814855	0.0396996	0.193094	24	9.3e-09	2.3e-07	32.8724	36.4339	0.867834	circan_sine	1.87e-12	3.4e-11	0.000502	1.19e-05	24	2	0.328	1.19e-05	0.000502	24	4	0.328	0.0245952	0.439622	24	3.83923	10.0638	4.71e-06	0.00018	24	3.92	9.7547	0.456	0.0468	7.63308e-10	1.48976e-08	9.67004	0.272642	0.276896	2.97043	0.771148
ENSMUSG00000068036	Afdn	0.179426	6.25e-06	0.000182231	0.860896	0.0311155	0.160069	24	9.67e-09	2.36e-07	32.7885	36.35	0.868495	circan_sine	1.9e-12	3.45e-11	0.00313	0.000265	24	2	0.178	0.000265	0.00313	24	4	0.178	0.0243592	0.439622	24	2.00007	10.7203	8.36e-05	0.00117	24	3	10.5654	0.199	0.0188	4.30875e-07	4.66159e-06	10.5122	0.121484	0.139908	2.73122	0.343609
ENSMUSG00000021335	Slc17a1	0.184906	0.000470376	0.0058449	2.62866	0.000880638	0.00578554	24	1.29e-10	1.35e-09	40.9044	44.4659	0.783773	circan_cosine2	1.91e-12	3.46e-11	NA	NA	NA	NA	NA	NA	NA	NA	NA	NA	NA	NA	NA	NA	NA	NA	NA	NA	NA	NA	NA	NA	0.00111378	0.0047095	8.0666	0.107709	0.186849	1.99742	0.304647
ENSMUSG00000047617	Paxx	0.920896	5.98e-06	0.000177074	2.03259	2.36e-06	0.000127961	24	1.02e-08	2.44e-07	32.0478	35.6093	0.874179	circan_sine	1.91e-12	3.46e-11	0.000502	1.19e-05	24	22	0.889	1.19e-05	0.000502	24	0	0.889	0.0224129	0.439622	24	21.9999	11.6376	4.32e-06	0.00017	24	23	10.811	0.888	0.0821	5.45159e-13	1.8876e-11	10.8063	-0.462761	0.817496	22.0325	1.30888
ENSMUSG00000018427	Ypel2	1.28558	6.84e-05	0.0181163	0	1	1	24	8.88e-10	5.48e-08	21.5803	26.0322	0.939424	circan_damp	1.91e-12	3.46e-11	0.000366	6.47e-06	24	22	0.73	6.47e-06	0.000366	24	0	0.73	0.0125603	0.439622	24	21.9999	10.1571	1.41e-06	9.18e-05	24	23	9.56689	0.912	0.0954	4.30802e-20	4.65795e-18	9.48263	-0.0496047	0.929627	23.7964	0.140303
ENSMUSG00000062590	Armc9	0.432123	2.52e-05	0.000487803	0.352806	0.747056	1	24	2.45e-09	4.78e-08	32.5402	36.1017	0.870431	circan_triangular	1.94e-12	3.51e-11	0.000366	6.47e-06	24	0	0.251	6.47e-06	0.000366	24	2	0.251	0.0247382	0.439622	24	2.00007	7.8504	2.67e-06	0.000131	24	2	7.52504	0.347	0.0461	1.62825e-08	2.40948e-07	7.10372	0.0250284	0.430478	0.221832	0.070791
ENSMUSG00000029464	Gpn3	0.146805	0.000884294	0.00890537	6.18968	8.38e-08	1.39e-06	24	7.01e-11	8.04e-10	44.022	47.5835	0.735773	circan_cosine2	1.95e-12	3.51e-11	0.0341	0.00795	24	6	0.132	0.00795	0.0341	24	8	0.132	0.130287	0.649234	24	9.08265	8.93471	0.00816	0.038	24	8.54	8.74962	0.12	0.0138	0.00229157	0.00872283	8.57438	0.162075	-0.0292085	6.68107	0.458416
ENSMUSG00000029715	Pop7	0.180137	6.29e-06	0.000183113	2.27235	4.44e-07	4.12e-05	24	9.85e-09	2.38e-07	32.7963	36.3578	0.868434	circan_sine	1.95e-12	3.51e-11	0.000502	1.19e-05	24	20	0.152	1.19e-05	0.000502	24	22	0.152	0.0243809	0.439622	24	21.9999	8.20179	4.67e-06	0.000179	24	22	8.00753	0.16	0.02	5.68801e-05	0.000351715	7.70855	-0.141429	0.166233	21.3073	0.400022
ENSMUSG00000018143	Mafk	0.304445	0.00070679	0.00761863	6.4182	4.75e-08	8.6e-07	24	8.89e-11	9.83e-10	43.1288	46.6903	0.75071	circan_cosine2	1.97e-12	3.56e-11	NA	NA	NA	NA	NA	NA	NA	NA	NA	NA	NA	NA	NA	NA	NA	NA	NA	NA	NA	NA	NA	NA	8.75232e-05	0.000510934	9.04077	0.32288	-0.039325	6.46294	0.913243
ENSMUSG00000015837	Sqstm1	0.240731	0.000666201	0.00734868	2.4393	0.00169881	0.0103752	24	9.57e-11	1.04e-09	42.1245	45.686	0.766322	circan_cosine2	2e-12	3.6e-11	0.0341	0.00795	24	0	0.24	0.00795	0.0341	24	2	0.24	0.133424	0.656778	24	21.9999	14.0674	0.00833	0.0386	24	24	13.9975	0.205	0.0146	0.000191091	0.00101044	13.9944	0.130224	0.204413	2.16665	0.368328
ENSMUSG00000069495	Epc2	0.372979	1.33e-05	0.000307449	0.12771	0.690637	1	24	4.82e-09	1.37e-07	33.2572	36.8187	0.864755	circan_sine	2.01e-12	3.62e-11	0.00171	0.000104	24	6	0.304	0.000104	0.00171	24	8	0.304	0.0257223	0.439622	24	6.44337	8.87137	3.69e-05	0.000671	24	7.22	8.46445	0.381	0.0451	8.74848e-10	1.67409e-08	8.25237	0.425846	0.0540805	5.5175	1.20448
ENSMUSG00000000142	Axin2	0.444627	0.000637904	0.007145	2.47138	0.00151725	0.00939305	24	1.01e-10	1.09e-09	41.9601	45.5215	0.768768	circan_cosine2	2.02e-12	3.62e-11	NA	NA	NA	NA	NA	NA	NA	NA	NA	NA	NA	NA	NA	NA	NA	NA	NA	NA	NA	NA	NA	NA	7.61016e-06	6.01172e-05	8.01906	0.367453	0.370267	2.98543	1.03931
ENSMUSG00000021816	Ppp3cb	0.288581	2.57e-05	0.000495929	6.70748	1.9e-07	2.95e-06	24	2.51e-09	4.88e-08	33.4885	37.05	0.862867	circan_triangular	2.02e-12	3.63e-11	0.0042	0.000412	24	6	0.233	0.000412	0.0042	24	8	0.233	0.0244281	0.439622	24	7.69912	10.0671	0.000126	0.00158	24	7.85	9.77333	0.26	0.0266	1.81537e-08	2.66839e-07	9.68607	0.252424	-0.0340479	6.51213	0.713964
ENSMUSG00000046861	Hectd3	0.269838	2.6e-05	0.000497713	7.90754	2.19e-09	7.61e-08	24	2.55e-09	4.92e-08	35.4213	38.9828	0.845921	circan_triangular	2.08e-12	3.72e-11	0.000914	3.71e-05	24	6	0.181	3.71e-05	0.000914	24	8	0.181	0.0327459	0.439622	24	8.53938	11.1831	1.78e-05	0.000405	24	8.27	10.9153	0.222	0.0203	1.85539e-07	2.17331e-06	10.8735	0.194271	-0.0944786	7.72899	0.549481
ENSMUSG00000060475	Wtap	0.185353	2.6e-05	0.000497713	3.4984	0.00126861	0.00647532	24	2.55e-09	4.92e-08	35.1326	38.6941	0.848592	circan_triangular	2.08e-12	3.72e-11	0.00313	0.000265	24	2	0.143	0.000265	0.00313	24	4	0.143	0.0329478	0.439622	24	2.09358	10.0602	0.00011	0.00144	24	3.05	9.91784	0.13	0.0131	1.79233e-05	0.000128459	9.83695	0.119456	0.0944512	3.44448	0.337871
ENSMUSG00000038766	Gabpb2	0.317374	2.6e-05	0.000497713	4.55096	3.69e-05	0.000274786	24	2.55e-09	4.92e-08	35.0703	38.6317	0.849162	circan_triangular	2.08e-12	3.72e-11	0.00171	0.000104	24	4	0.202	0.000104	0.00171	24	6	0.202	0.0349268	0.439622	24	5.481	10.0205	4.9e-05	0.000812	24	5.74	9.79896	0.332	0.0339	4.24267e-07	4.59858e-06	9.71425	0.236859	0.10397	4.42006	0.669939
ENSMUSG00000012640	Zfp715	0.333749	2.61e-05	0.000497816	9.51041	9.43e-11	7.16e-09	24	2.56e-09	4.92e-08	32.8799	36.4414	0.867775	circan_triangular	2.1e-12	3.75e-11	0.00313	0.000265	24	10	0.239	0.000265	0.00313	24	12	0.239	0.0250606	0.439622	24	11.5602	8.88406	8.59e-05	0.00119	24	11.8	8.63927	0.231	0.0268	5.56691e-08	7.39904e-07	8.4499	0.181254	-0.258477	9.66402	0.512664
ENSMUSG00000027080	Med19	0.156538	7.29e-06	0.00020236	2.39417	2.34e-07	2.64e-05	24	9.66e-09	2.36e-07	33.184	36.7455	0.865347	circan_sine	2.2e-12	3.92e-11	0.000677	2.13e-05	24	20	0.144	2.13e-05	0.000677	24	22	0.144	0.0255021	0.439622	24	21.9999	9.17087	8.4e-06	0.000254	24	22	9.02265	0.133	0.0148	2.34832e-05	0.000162492	8.87538	-0.125678	0.118167	20.8824	0.35547
ENSMUSG00000071226	Cecr2	0.435445	2.67e-05	0.000507408	6.25828	1.22e-06	1.43e-05	24	2.64e-09	5.05e-08	32.1663	35.7278	0.873288	circan_triangular	2.2e-12	3.92e-11	0.00125	6.27e-05	24	6	0.324	6.27e-05	0.00125	24	8	0.324	0.0264736	0.439622	24	6.27011	9.56002	2.38e-05	0.00049	24	7.14	9.18189	0.368	0.0401	7.99466e-10	1.54833e-08	9.05578	0.408715	-0.0204342	6.19081	1.15602
ENSMUSG00000062270	Morf4l1	0.283396	2.67e-05	0.000507408	7.50042	9.22e-09	2.4e-07	24	2.64e-09	5.05e-08	35.1981	38.7596	0.84799	circan_triangular	2.21e-12	3.92e-11	0.00313	0.000265	24	6	0.205	0.000265	0.00313	24	8	0.205	0.0341889	0.439622	24	7.12326	11.8274	0.000114	0.00148	24	7.56	11.5887	0.259	0.0223	1.40733e-07	1.70818e-06	11.5611	0.208179	-0.0840911	7.46637	0.588818
ENSMUSG00000026614	Slc30a10	0.976272	6.52e-06	0.000187022	1.94809	5e-06	0.000220551	24	1.08e-08	2.55e-07	31.9344	35.4959	0.875026	circan_sine	2.21e-12	3.92e-11	0.000914	3.71e-05	24	22	0.772	3.71e-05	0.000914	24	0	0.772	0.0221354	0.439622	24	21.9999	11.5887	1.23e-05	0.000323	24	23	10.8175	0.975	0.0901	1.34531e-12	4.37449e-11	10.8135	-0.365074	0.874742	22.4898	1.03259
ENSMUSG00000025862	Stag2	0.292257	2.69e-05	0.000507502	7.74415	3.92e-09	1.22e-07	24	2.65e-09	5.06e-08	35.429	38.9905	0.84585	circan_triangular	2.23e-12	3.95e-11	0.00171	0.000104	24	6	0.164	0.000104	0.00171	24	8	0.164	0.0338116	0.439622	24	7.39432	10.5559	4.75e-05	0.000792	24	7.7	10.3014	0.262	0.0254	1.98055e-07	2.30094e-06	10.24	0.21492	-0.102386	7.69819	0.607885
ENSMUSG00000023206	Il15ra	0.651366	2.68e-05	0.000507502	9.62668	9.23e-11	7.1e-09	24	2.65e-09	5.06e-08	32.5699	36.1314	0.870201	circan_triangular	2.23e-12	3.95e-11	0.000262	3.39e-06	24	10	0.502	3.39e-06	0.000262	24	12	0.502	0.0211315	0.439622	24	9.15413	10.4335	1.25e-06	8.65e-05	24	10.6	9.83644	0.537	0.0546	1.70949e-12	5.43829e-11	9.76484	0.338812	-0.504958	9.74264	0.958305
ENSMUSG00000025326	Ube3a	0.188962	2.7e-05	0.000508372	8.22952	8.67e-10	3.6e-08	24	2.66e-09	5.07e-08	35.4523	39.0138	0.845631	circan_triangular	2.25e-12	3.97e-11	0.00313	0.000265	24	6	0.123	0.000265	0.00313	24	8	0.123	0.0346446	0.439622	24	9.53658	10.1038	0.000116	0.00149	24	8.77	9.91189	0.141	0.0142	2.03818e-05	0.000143684	9.83073	0.130884	-0.0802574	8.1011	0.370195
ENSMUSG00000026385	Dbi	0.190439	0.000906169	0.00905242	2.15893	0.00531294	0.028488	24	8e-11	9.04e-10	43.2514	46.8129	0.748721	circan_cosine2	2.27e-12	4.01e-11	NA	NA	NA	NA	NA	NA	NA	NA	NA	NA	NA	NA	NA	NA	NA	NA	NA	NA	NA	NA	NA	NA	0.000239751	0.00123766	14.8331	0.0765017	0.174661	1.5769	0.21638
ENSMUSG00000028617	Lrrc42	0.300081	2.73e-05	0.000513144	5.41736	2.97e-06	3.08e-05	24	2.71e-09	5.13e-08	33.2759	36.8374	0.864604	circan_triangular	2.31e-12	4.08e-11	0.000677	2.13e-05	24	4	0.209	2.13e-05	0.000677	24	6	0.209	0.026051	0.439622	24	6.19748	9.73855	8.56e-06	0.000257	24	6.1	9.46949	0.314	0.0332	2.44243e-08	3.50248e-07	9.36236	0.271321	0.0298736	5.58112	0.767413
ENSMUSG00000108621	Gm37494	0.183411	0.000891325	0.00895021	6.2683	7.44e-08	1.27e-06	24	8.33e-11	9.31e-10	43.9408	47.5023	0.737175	circan_cosine2	2.32e-12	4.09e-11	0.00971	0.00139	24	6	0.187	0.00139	0.00971	24	8	0.187	0.145483	0.683506	24	6.37548	10.057	0.00193	0.0121	24	7.19	9.86809	0.148	0.015	0.0011074	0.00468928	9.78829	0.183992	-0.0219771	6.4541	0.520409
ENSMUSG00000020128	Vps54	0.0947089	0.00094483	0.00931814	5.79043	4.36e-07	5.91e-06	24	7.91e-11	8.96e-10	44.2097	47.7712	0.732499	circan_cosine2	2.33e-12	4.11e-11	0.0341	0.00795	24	6	0.0802	0.00795	0.0341	24	8	0.0802	0.152686	0.700658	24	6.34696	10.3626	0.00936	0.0423	24	7.17	10.25	0.102	0.00992	0.00683579	0.0217305	10.1846	0.0983746	0.00692782	5.73145	0.278245
ENSMUSG00000008575	Nfib	0.145829	0.000872664	0.00883096	6.29576	6.97e-08	1.2e-06	24	8.61e-11	9.55e-10	43.8499	47.4114	0.738734	circan_cosine2	2.35e-12	4.13e-11	0.0268	0.00576	24	6	0.138	0.00576	0.0268	24	8	0.138	0.153012	0.701479	24	7.97583	11.4014	0.00708	0.0338	24	7.99	11.2464	0.0871	0.00775	0.00105583	0.00450228	11.2127	0.148878	0.00950086	5.75657	0.42109
ENSMUSG00000026566	Mpzl1	0.951735	7.19e-06	0.000200827	1.73228	3.4e-05	0.000841985	24	1.06e-08	2.53e-07	31.4595	35.0209	0.878506	circan_sine	2.39e-12	4.19e-11	0.000502	1.19e-05	24	22	0.737	1.19e-05	0.000502	24	0	0.737	0.0210276	0.439622	24	21.9999	8.31494	4.07e-06	0.000166	24	23	7.64425	0.982	0.128	4.6835e-10	9.52383e-09	7.27547	-0.144648	1.20501	23.5437	0.409126
ENSMUSG00000006527	Sfmbt1	0.27549	2.78e-05	0.000521073	8.08291	1.38e-09	5.33e-08	24	2.77e-09	5.24e-08	35.5779	39.1394	0.844451	circan_triangular	2.4e-12	4.21e-11	0.00313	0.000265	24	8	0.174	0.000265	0.00313	24	10	0.174	0.0341288	0.439622	24	7.25022	10.0714	0.000114	0.00148	24	8.63	9.86575	0.196	0.0199	6.95924e-07	7.09368e-06	9.78361	0.189334	-0.119127	8.14518	0.535518
ENSMUSG00000072945	Ripply1	0.360582	0.000444096	0.00564346	5.2913	7e-06	7.12e-05	24	1.75e-10	1.73e-09	41.5442	45.1057	0.774819	circan_cosine2	2.43e-12	4.25e-11	0.0126	0.00203	24	4	0.289	0.00203	0.0126	24	6	0.289	0.115895	0.619322	24	5.72005	6.13987	0.0022	0.0134	24	5.86	5.77137	0.464	0.0803	3.74215e-05	0.000243229	3.98726	0.939846	0.347616	4.64682	2.65828
ENSMUSG00000018166	Erbb3	0.636603	2.81e-05	0.000525675	4.6563	2.83e-05	0.000218517	24	2.81e-09	5.3e-08	35.1043	38.6658	0.848851	circan_triangular	2.46e-12	4.31e-11	0.00313	0.000265	24	4	0.439	0.000265	0.00313	24	6	0.439	0.0344996	0.439622	24	5.51871	12.2384	0.000115	0.00148	24	5.76	11.7703	0.622	0.0528	1.02882e-09	1.94339e-08	11.7593	0.477985	0.169821	4.69604	1.35194
ENSMUSG00000003360	Ddx23	0.148235	2.82e-05	0.000525782	4.76129	2.04e-05	0.000163494	24	2.82e-09	5.31e-08	34.9356	38.4971	0.850385	circan_triangular	2.47e-12	4.32e-11	0.000677	2.13e-05	24	4	0.0869	2.13e-05	0.000677	24	6	0.0869	0.0378022	0.443424	24	5.32808	10.9208	1.21e-05	0.00032	24	5.66	10.8099	0.138	0.0128	8.18552e-05	0.000482642	10.7634	0.110872	0.0435131	4.57146	0.313593
ENSMUSG00000031090	Nadsyn1	0.265223	2.82e-05	0.000526537	8.7395	2.74e-10	1.56e-08	24	2.83e-09	5.32e-08	34.9809	38.5423	0.849975	circan_triangular	2.49e-12	4.35e-11	0.00125	6.27e-05	24	8	0.155	6.27e-05	0.00125	24	10	0.155	0.0388457	0.44627	24	9.6256	10.2076	3.39e-05	0.00063	24	9.81	9.92894	0.164	0.0165	1.73224e-06	1.60933e-05	9.85019	0.174077	-0.13262	8.48679	0.492364
ENSMUSG00000024544	Ldlrad4	0.852504	0.000914486	0.060934	7.27377	4.36e-11	3.56e-09	24	8.79e-11	1.36e-08	24.255	28.7069	0.936118	circan_damp	2.5e-12	4.37e-11	0.000366	6.47e-06	24	6	0.616	6.47e-06	0.000366	24	8	0.616	0.0110395	0.439622	24	7.13693	8.17835	1.25e-06	8.65e-05	24	7.57	7.44097	0.694	0.0933	7.29355e-22	9.88781e-20	6.97676	0.820998	-0.221796	7.00785	2.32213
ENSMUSG00000111074	Gm36435	0.338059	7.47e-06	0.000205485	1.63922	8.13e-05	0.00162986	24	1.08e-08	2.54e-07	31.3963	34.9578	0.878961	circan_sine	2.51e-12	4.37e-11	0.00231	0.000167	24	22	0.28	0.000167	0.00231	24	0	0.28	0.0208867	0.439622	24	21.9999	6.86514	4.74e-05	0.000792	24	23	6.51484	0.337	0.0518	6.37618e-08	8.39377e-07	5.58367	-0.0404745	0.598712	23.7422	0.114479
ENSMUSG00000046822	Slc39a3	0.247296	2.85e-05	0.000529709	3.48527	0.00141638	0.00712017	24	2.86e-09	5.36e-08	35.333	38.8944	0.846744	circan_triangular	2.54e-12	4.42e-11	0.000677	2.13e-05	24	2	0.14	2.13e-05	0.000677	24	4	0.14	0.0367044	0.440221	24	2.00007	9.08058	1.18e-05	0.000314	24	3	8.85594	0.145	0.0164	7.91655e-06	6.22667e-05	8.69228	0.175017	0.125313	3.62648	0.495024
ENSMUSG00000114456	Hist1h2bh	0.351207	1.24e-05	0.000291583	2.79132	5.46e-08	9.16e-06	24	6.61e-09	1.75e-07	33.5657	37.1272	0.862231	circan_sine	2.56e-12	4.45e-11	0.000677	2.13e-05	24	18	0.305	2.13e-05	0.000677	24	20	0.305	0.026681	0.439622	24	18.5298	5.57875	8.76e-06	0.000262	24	19.3	5.27308	0.447	0.0848	6.29469e-06	5.09824e-05	2.10127	-1.5129	0.602941	19.4486	4.27912
ENSMUSG00000039648	Kyat1	0.328227	6.87e-06	0.000194702	2.12485	1.38e-06	8.81e-05	24	1.2e-08	2.77e-07	32.6883	36.2497	0.869281	circan_sine	2.57e-12	4.46e-11	0.00745	0.000943	24	20	0.356	0.000943	0.00745	24	22	0.356	0.0240814	0.439622	24	21.9999	13.178	0.000265	0.00271	24	22	12.8728	0.332	0.0258	5.36413e-10	1.07674e-08	12.8619	-0.179646	0.279993	21.821	0.508117
ENSMUSG00000074749	Kiz	0.345969	0.000966394	0.0619639	8.18088	2.79e-12	5.19e-10	24	8.54e-11	1.36e-08	24.2672	28.719	0.935144	circan_damp	2.57e-12	4.46e-11	0.00125	6.27e-05	24	8	0.206	6.27e-05	0.00125	24	10	0.206	0.0113843	0.439622	24	8.25574	9.00307	1.08e-05	0.000298	24	9.13	8.7154	0.226	0.026	1.73151e-10	3.83369e-09	8.53387	0.242589	-0.13855	7.98214	0.686144
ENSMUSG00000018102	Hist1h2bc	0.328468	6.92e-06	0.000195186	2.01166	3.23e-06	0.000160909	24	1.2e-08	2.77e-07	32.3185	35.88	0.872134	circan_sine	2.58e-12	4.46e-11	0.00171	0.000104	24	22	0.32	0.000104	0.00171	24	0	0.32	0.0230964	0.439622	24	21.9999	12.2289	3.34e-05	0.000622	24	23	11.9445	0.319	0.0267	6.84687e-10	1.35279e-08	11.9248	-0.13693	0.301382	22.3711	0.387298
ENSMUSG00000017664	Slc35c2	0.267618	2.9e-05	0.000537594	6.9193	9.4e-08	1.64e-06	24	2.92e-09	5.47e-08	34.3375	37.899	0.855688	circan_triangular	2.63e-12	4.55e-11	0.00125	6.27e-05	24	6	0.172	6.27e-05	0.00125	24	8	0.172	0.0304702	0.439622	24	6.50845	10.1799	2.71e-05	0.000541	24	7.25	9.9227	0.24	0.0242	1.74676e-07	2.06888e-06	9.84358	0.225562	-0.0467854	6.7812	0.637986
ENSMUSG00000003200	Sh3gl1	0.214507	1.55e-05	0.000344062	9.35742	4.86e-15	5.79e-11	24	5.55e-09	1.53e-07	33.5699	37.1314	0.862196	circan_sine	2.68e-12	4.63e-11	0.000502	1.19e-05	24	16	0.189	1.19e-05	0.000502	24	18	0.189	0.0266946	0.439622	24	17.4767	10.2833	5.09e-06	0.000187	24	17.7	10.0595	0.274	0.0272	9.64678e-08	1.22313e-06	9.98671	-0.224146	0.0132171	18.225	0.633981
ENSMUSG00000030629	Zfand6	0.203395	0.000924332	0.00916673	6.29251	7.66e-08	1.29e-06	24	9.41e-11	1.03e-09	43.9897	47.5512	0.736332	circan_cosine2	2.7e-12	4.67e-11	0.0209	0.00412	24	6	0.194	0.00412	0.0209	24	8	0.194	0.133847	0.657842	24	6.5209	11.9197	0.00469	0.0243	24	7.26	11.6923	0.186	0.0159	0.000276867	0.00140256	11.6694	0.203088	-0.0404176	6.75038	0.57442
ENSMUSG00000001755	Coasy	0.176396	2.94e-05	0.000544128	7.39692	1.52e-08	3.63e-07	24	2.97e-09	5.55e-08	35.2891	38.8506	0.84715	circan_triangular	2.71e-12	4.68e-11	0.00171	0.000104	24	6	0.102	0.000104	0.00171	24	8	0.102	0.0390733	0.44627	24	6.92464	12.4687	5.43e-05	0.000878	24	7.46	12.3207	0.191	0.0155	9.89332e-06	7.62063e-05	12.3007	0.123881	-0.0585555	7.68659	0.350389
ENSMUSG00000027630	Tbl1xr1	0.13684	0.000920009	0.00914127	2.24887	0.00391369	0.0218282	24	9.52e-11	1.04e-09	43.1978	46.7593	0.749594	circan_cosine2	2.72e-12	4.69e-11	NA	NA	NA	NA	NA	NA	NA	NA	NA	NA	NA	NA	NA	NA	NA	NA	NA	NA	NA	NA	NA	NA	0.00153035	0.00615606	9.81523	0.0621189	0.130661	1.69515	0.175699
ENSMUSG00000037827	Gm5884	0.182617	0.000914968	0.00910857	5.67181	8.6e-07	1.08e-05	24	9.81e-11	1.07e-09	43.9988	47.5603	0.736175	circan_cosine2	2.79e-12	4.8e-11	0.0268	0.00576	24	6	0.164	0.00576	0.0268	24	8	0.164	0.165016	0.729736	24	6.92578	8.64669	0.00756	0.0357	24	7.46	8.43603	0.229	0.0271	0.0012579	0.00523107	8.21945	0.208333	0.000694423	5.98727	0.589254
ENSMUSG00000112527	Gm35696	0.874386	2.98e-05	0.000550914	7.97467	2.1e-09	7.38e-08	24	3.03e-09	5.65e-08	35.7566	39.3181	0.842754	circan_triangular	2.81e-12	4.82e-11	0.00565	0.000628	24	8	0.54	0.000628	0.00565	24	10	0.54	0.0352424	0.439622	24	8.2064	8.20075	0.000259	0.00267	24	9.1	7.51154	0.581	0.0774	7.90534e-10	1.5344e-08	7.09761	0.739006	-0.462188	8.13484	2.09022
ENSMUSG00000057143	Trim12c	0.526381	2.99e-05	0.000551878	3.06105	0.00561374	0.0243403	24	3.05e-09	5.66e-08	34.7388	38.3002	0.852154	circan_triangular	2.83e-12	4.85e-11	0.00313	0.000265	24	2	0.335	0.000265	0.00313	24	4	0.335	0.0381426	0.444596	24	4.13376	8.90574	0.000126	0.00159	24	4.07	8.54016	0.498	0.0584	6.2172e-08	8.21379e-07	8.34451	0.347098	0.310357	3.21324	0.98174
ENSMUSG00000026245	Farsb	0.154119	7.42e-06	0.00020544	1.90648	7.96e-06	0.000303931	24	1.23e-08	2.82e-07	32.0874	35.6489	0.873882	circan_sine	2.83e-12	4.85e-11	0.000914	3.71e-05	24	22	0.135	3.71e-05	0.000914	24	0	0.135	0.022511	0.439622	24	21.9999	10.2743	1.25e-05	0.000326	24	23	10.1548	0.155	0.0153	2.06259e-06	1.87861e-05	10.0851	-0.0527081	0.151564	22.7216	0.149081
ENSMUSG00000030180	Kdm5a	0.282995	3e-05	0.000552216	7.57883	8.04e-09	2.16e-07	24	3.06e-09	5.67e-08	35.5606	39.1221	0.844614	circan_triangular	2.85e-12	4.87e-11	0.0042	0.000412	24	6	0.213	0.000412	0.0042	24	8	0.213	0.0322645	0.439622	24	6.52363	9.62123	0.000162	0.00191	24	7.26	9.4207	0.171	0.0182	7.99907e-07	8.04656e-06	9.30992	0.222226	-0.0795506	7.31306	0.628549
ENSMUSG00000086922	Gm13835	0.105751	3.01e-05	0.000552379	4.52428	4.64e-05	0.000335933	24	3.07e-09	5.68e-08	35.4526	39.0141	0.845628	circan_triangular	2.86e-12	4.9e-11	0.00231	0.000167	24	4	0.0657	0.000167	0.00231	24	6	0.0657	0.0354782	0.439622	24	5.11693	10.64	7.74e-05	0.00111	24	5.56	10.5616	0.094	0.0089	0.00183397	0.00718582	10.5069	0.0778365	0.0331778	4.46092	0.220155
ENSMUSG00000028385	Snx30	0.39568	3.03e-05	0.000554413	6.69037	2.48e-07	3.66e-06	24	3.1e-09	5.71e-08	33.853	37.4145	0.859834	circan_triangular	2.91e-12	4.98e-11	0.00313	0.000265	24	6	0.288	0.000265	0.00313	24	8	0.288	0.0281048	0.439622	24	6.58192	8.54421	9.54e-05	0.00129	24	7.29	8.18155	0.351	0.0429	5.52034e-09	9.00838e-08	7.92055	0.385524	-0.0550342	6.54161	1.09043
ENSMUSG00000041702	Btbd7	0.196235	1.5e-05	0.000335143	0.245604	0.470681	1	24	6.62e-09	1.75e-07	33.7497	37.3112	0.860701	circan_sine	3.07e-12	5.23e-11	0.000677	2.13e-05	24	4	0.166	2.13e-05	0.000677	24	6	0.166	0.0272778	0.439622	24	5.82361	9.36599	8.94e-06	0.000265	24	5.91	9.18008	0.238	0.026	1.05809e-06	1.03484e-05	9.04841	0.2056	0.0504847	5.08027	0.581524
ENSMUSG00000028980	H6pd	0.430851	3.14e-05	0.000568235	4.83887	1.79e-05	0.000145977	24	3.24e-09	5.91e-08	35.061	38.6225	0.849246	circan_triangular	3.15e-12	5.37e-11	0.00313	0.000265	24	4	0.283	0.000265	0.00313	24	6	0.283	0.0370228	0.44114	24	5.97194	13.998	0.000123	0.00155	24	5.99	13.6636	0.451	0.033	2.71148e-08	3.83833e-07	13.659	0.321547	0.107525	4.76735	0.909473
ENSMUSG00000070426	Rnf121	0.165811	7.6e-06	0.000207661	2.0981	1.86e-06	0.000107981	24	1.36e-08	3.02e-07	32.8448	36.4062	0.868053	circan_sine	3.19e-12	5.43e-11	0.000914	3.71e-05	24	20	0.144	3.71e-05	0.000914	24	22	0.144	0.024517	0.439622	24	22	9.58486	1.36e-05	0.000343	24	22	9.41166	0.166	0.0176	4.70939e-06	3.94854e-05	9.29878	-0.0891876	0.154632	22.0017	0.252261
ENSMUSG00000049536	Tceal1	0.527423	3.18e-05	0.000573073	3.16916	0.00418706	0.0186663	24	3.29e-09	5.98e-08	35.1018	38.6632	0.848874	circan_triangular	3.23e-12	5.49e-11	0.00313	0.000265	24	2	0.384	0.000265	0.00313	24	4	0.384	0.0351638	0.439622	24	3.36902	6.49717	0.000117	0.0015	24	3.68	6.09806	0.427	0.07	5.3089e-08	7.08283e-07	4.76821	0.6325	0.63047	3.00614	1.78898
ENSMUSG00000030276	Ttll3	0.453643	1.7e-05	0.000362926	3.08054	4.15e-08	7.37e-06	24	6.17e-09	1.66e-07	33.7816	37.3431	0.860434	circan_sine	3.24e-12	5.5e-11	0.00231	0.000167	24	16	0.37	0.000167	0.00231	24	18	0.37	0.0273833	0.439622	24	17.3244	7.26973	6.1e-05	0.000956	24	17.7	6.81238	0.687	0.101	9.63472e-09	1.48689e-07	6.07928	-0.706221	0.0647008	18.349	1.9975
ENSMUSG00000026554	Dcaf8	0.193335	1.67e-05	0.000360547	0.117912	0.717796	1	24	6.3e-09	1.69e-07	33.7925	37.354	0.860342	circan_sine	3.25e-12	5.52e-11	0.0126	0.00203	24	6	0.183	0.00203	0.0126	24	8	0.183	0.0274196	0.439622	24	6.19259	12.4311	0.0006	0.00506	24	7.1	12.2223	0.161	0.0131	1.07772e-07	1.34611e-06	12.2022	0.192886	0.023698	5.53305	0.545565
ENSMUSG00000026571	Dcaf6	0.58488	3.19e-05	0.000574825	7.14998	4.3e-08	8.46e-07	24	3.31e-09	6.01e-08	35.078	38.6395	0.849091	circan_triangular	3.27e-12	5.53e-11	0.00231	0.000167	24	6	0.379	0.000167	0.00231	24	8	0.379	0.0354621	0.439622	24	7.21909	10.4601	7.74e-05	0.00111	24	7.61	9.98905	0.516	0.0517	8.70082e-10	1.66699e-08	9.92421	0.470417	-0.155085	7.2164	1.33054
ENSMUSG00000021134	Srsf5	0.376059	3.2e-05	0.000574825	6.50217	5.61e-07	7.37e-06	24	3.31e-09	6.01e-08	33.4254	36.9869	0.863385	circan_triangular	3.27e-12	5.54e-11	0.00231	0.000167	24	6	0.31	0.000167	0.00231	24	8	0.31	0.025192	0.439622	24	6.43455	13.7501	5.64e-05	0.000903	24	7.22	13.4436	0.295	0.022	1.32481e-09	2.43721e-08	13.4357	0.319621	-0.0269552	6.32137	0.904025
ENSMUSG00000044442	N6amt1	0.352202	1.52e-05	0.000336749	0.271532	0.430928	1	24	7.07e-09	1.86e-07	33.8393	37.4008	0.859949	circan_sine	3.31e-12	5.59e-11	0.0042	0.000412	24	4	0.333	0.000412	0.0042	24	6	0.333	0.0275755	0.439622	24	5.39241	8.59216	0.000141	0.00171	24	5.7	8.25582	0.375	0.0454	1.43206e-08	2.13887e-07	8.01042	0.399134	0.102208	5.04245	1.12892
ENSMUSG00000030986	Dhx32	0.185238	0.000733023	0.0077808	2.50941	0.00159442	0.00980089	24	1.49e-10	1.51e-09	42.2326	45.7941	0.764698	circan_cosine2	3.36e-12	5.67e-11	NA	NA	NA	NA	NA	NA	NA	NA	NA	NA	NA	NA	NA	NA	NA	NA	NA	NA	NA	NA	NA	NA	0.000450372	0.00215572	9.89081	0.121885	0.149357	2.61444	0.344742
ENSMUSG00000034634	Ly6d	0.323615	8.78e-06	0.000229693	0.765602	0.0562971	0.253283	24	1.25e-08	2.85e-07	33.628	37.1895	0.861715	circan_sine	3.37e-12	5.69e-11	0.00565	0.000628	24	2	0.311	0.000628	0.00565	24	4	0.311	0.0268811	0.439622	24	2.00007	5.95491	0.000202	0.00224	24	3	5.65095	0.325	0.0576	3.47294e-06	3.0181e-05	3.60161	0.679587	0.70052	2.94207	1.92216
ENSMUSG00000049353	Rd3	0.429383	1.2e-05	0.000286971	0.492526	0.186812	0.620484	24	9.24e-09	2.3e-07	33.8884	37.4499	0.859535	circan_sine	3.42e-12	5.76e-11	0.00565	0.000628	24	4	0.373	0.000628	0.00565	24	6	0.373	0.0277407	0.439622	24	4.74869	7.46189	0.000208	0.00229	24	5.37	7.09369	0.561	0.0791	4.23355e-09	7.06076e-08	6.50806	0.547907	0.299331	4.0901	1.54972
ENSMUSG00000042476	Abcb4	0.442636	3.26e-05	0.000583013	6.60389	3.82e-07	5.3e-06	24	3.4e-09	6.13e-08	33.7853	37.3468	0.860403	circan_triangular	3.42e-12	5.76e-11	0.000262	3.39e-06	24	6	0.284	3.39e-06	0.000262	24	8	0.284	0.0403716	0.44714	24	6.34596	13.1243	2.3e-06	0.000121	24	7.17	12.7327	0.414	0.0325	7.49724e-09	1.19468e-07	12.7245	0.363672	-0.0724851	6.75148	1.02862
ENSMUSG00000004221	Ikbkg	0.318208	3.28e-05	0.000583013	4.24999	0.000124191	0.000803484	24	3.43e-09	6.14e-08	35.9113	39.4728	0.841269	circan_triangular	3.47e-12	5.82e-11	0.000914	3.71e-05	24	4	0.205	3.71e-05	0.000914	24	6	0.205	0.0360755	0.440141	24	5.30431	11.5876	1.94e-05	0.000432	24	5.65	11.3498	0.296	0.0261	1.6976e-07	2.01743e-06	11.3192	0.226421	0.107978	4.30026	0.640415
ENSMUSG00000006850	Tmco6	0.278458	3.28e-05	0.000583013	2.10357	0.0723657	0.232335	24	3.43e-09	6.14e-08	32.1398	35.7013	0.873488	circan_triangular	3.47e-12	5.82e-11	0.000677	2.13e-05	24	2	0.205	2.13e-05	0.000677	24	4	0.205	0.0286295	0.439622	24	2.00006	8.66229	9.35e-06	0.00027	24	3	8.42953	0.276	0.0327	5.14849e-07	5.44967e-06	8.20955	0.145573	0.237139	2.10297	0.411742
ENSMUSG00000079110	Capn3	0.539865	3.3e-05	0.000584975	7.46322	1.38e-08	3.36e-07	24	3.45e-09	6.17e-08	35.6573	39.2188	0.843699	circan_triangular	3.51e-12	5.88e-11	0.00231	0.000167	24	6	0.377	0.000167	0.00231	24	8	0.377	0.0328224	0.439622	24	6.85649	7.12028	7.21e-05	0.00106	24	7.43	6.71263	0.377	0.0562	1.2472e-08	1.89325e-07	5.92154	0.6573	-0.220271	7.23512	1.85912
ENSMUSG00000022500	Litaf	0.438491	8.04e-06	0.000217122	2.08003	2.26e-06	0.000124302	24	1.45e-08	3.17e-07	32.9206	36.482	0.867453	circan_sine	3.59e-12	6.02e-11	0.00231	0.000167	24	20	0.385	0.000167	0.00231	24	22	0.385	0.0247323	0.439622	24	21.9999	11.6712	5.55e-05	0.000891	24	22	11.2557	0.451	0.0401	1.40909e-10	3.13558e-09	11.2292	-0.219508	0.385358	22.0222	0.620861
ENSMUSG00000026944	Abca2	0.255872	0.00090672	0.00905242	2.3782	0.00261464	0.015287	24	1.3e-10	1.36e-09	42.9825	46.544	0.75306	circan_cosine2	3.63e-12	6.07e-11	NA	NA	NA	NA	NA	NA	NA	NA	NA	NA	NA	NA	NA	NA	NA	NA	NA	NA	NA	NA	NA	NA	0.000111479	0.000629915	10.9917	0.0935797	0.245057	1.39336	0.264683
ENSMUSG00000029029	Wrap73	0.292236	8.83e-06	0.000229999	1.72291	4.47e-05	0.00102892	24	1.35e-08	3.02e-07	31.9386	35.5001	0.874995	circan_sine	3.67e-12	6.13e-11	0.00171	0.000104	24	22	0.252	0.000104	0.00171	24	0	0.252	0.0221455	0.439622	24	21.9999	8.91102	3.21e-05	0.000607	24	23	8.67149	0.3	0.0346	7.80518e-09	1.24038e-07	8.48628	-0.0506888	0.324347	23.4078	0.14337
ENSMUSG00000074807	Gm10762	0.545369	3.38e-05	0.000597097	6.97785	9.01e-08	1.58e-06	24	3.56e-09	6.34e-08	34.8548	38.4163	0.851113	circan_triangular	3.71e-12	6.19e-11	0.00231	0.000167	24	6	0.396	0.000167	0.00231	24	8	0.396	0.0321163	0.439622	24	6.79311	7.85656	7.06e-05	0.00105	24	7.4	7.36496	0.492	0.0668	3.43633e-09	5.84575e-08	6.89126	0.570044	-0.125117	6.82529	1.61233
ENSMUSG00000029578	Wipi2	0.184112	3.41e-05	0.000600068	6.91695	1.15e-07	1.94e-06	24	3.59e-09	6.38e-08	34.7286	38.2901	0.852244	circan_triangular	3.76e-12	6.27e-11	0.00313	0.000265	24	6	0.1	0.000265	0.00313	24	8	0.1	0.0485071	0.461046	24	6.42227	11.7029	0.000158	0.00187	24	7.21	11.5685	0.181	0.0156	2.33348e-05	0.000161592	11.5391	0.137284	-0.0518299	7.37889	0.388298
ENSMUSG00000074676	Foxs1	0.471765	8.35e-06	0.000220974	2.03542	3.27e-06	0.000160909	24	1.5e-08	3.27e-07	32.8528	36.4143	0.867989	circan_sine	3.85e-12	6.42e-11	0.00313	0.000265	24	22	0.462	0.000265	0.00313	24	0	0.462	0.0245399	0.439622	24	21.9999	6.09557	8.42e-05	0.00118	24	23	5.67291	0.452	0.0798	2.77342e-08	3.90093e-07	3.65023	-0.577166	1.20074	22.2885	1.63247
ENSMUSG00000040327	Cul9	0.342193	3.45e-05	0.000606493	8.51385	5.76e-10	2.65e-08	24	3.65e-09	6.47e-08	35.7906	39.3521	0.842429	circan_triangular	3.86e-12	6.43e-11	0.00125	6.27e-05	24	8	0.216	6.27e-05	0.00125	24	10	0.216	0.0395967	0.446556	24	9.42747	8.99033	3.45e-05	0.000638	24	9.71	8.71745	0.184	0.0211	4.67593e-07	5.00356e-06	8.53927	0.252495	-0.164754	8.20831	0.714164
ENSMUSG00000116305	Lncppara	0.4552	0.000950863	0.00935629	5.59718	1.52e-06	1.78e-05	24	1.33e-10	1.37e-09	43.9761	47.5375	0.736568	circan_cosine2	3.87e-12	6.43e-11	0.0126	0.00203	24	4	0.415	0.00203	0.0126	24	6	0.415	0.172748	0.749379	24	6.20809	7.12244	0.00314	0.0177	24	6.1	6.66802	0.604	0.0906	9.84267e-06	7.58492e-05	5.87729	0.78239	0.0984819	5.52172	2.21293
ENSMUSG00000115919	Gm31583	1.10079	3.48e-05	0.000610574	4.75142	2.6e-05	0.000202507	24	3.69e-09	6.53e-08	35.4626	39.0241	0.845535	circan_triangular	3.93e-12	6.53e-11	0.00231	0.000167	24	4	0.856	0.000167	0.00231	24	6	0.856	0.0341529	0.439622	24	6.08937	10.9262	7.48e-05	0.00108	24	6.04	10.0919	1.2	0.119	9.25538e-11	2.14627e-09	10.0667	0.875212	0.308301	4.70632	2.47547
ENSMUSG00000038612	Mcl1	0.226832	3.49e-05	0.000610608	9.721	1.27e-10	8.88e-09	24	3.7e-09	6.54e-08	32.9142	36.4757	0.867504	circan_triangular	3.96e-12	6.57e-11	0.00171	0.000104	24	10	0.157	0.000104	0.00171	24	12	0.157	0.0295358	0.439622	24	8.30034	12.0168	4.19e-05	0.000733	24	10.2	11.824	0.182	0.0154	3.83147e-07	4.20984e-06	11.7992	0.1084	-0.161851	9.74584	0.306603
ENSMUSG00000020571	Pdia6	0.409961	9.18e-06	0.000235036	2.33111	4.54e-07	4.12e-05	24	1.42e-08	3.12e-07	33.7316	37.2931	0.860852	circan_sine	4e-12	6.62e-11	0.00125	6.27e-05	24	20	0.393	6.27e-05	0.00125	24	22	0.393	0.0272184	0.439622	24	21.3913	13.6141	2.44e-05	0.000501	24	21.7	13.2967	0.413	0.031	6.48486e-10	1.28559e-08	13.2924	-0.284468	0.306306	21.1411	0.804598
ENSMUSG00000023010	Tmbim6	0.179768	3.5e-05	0.000611782	7.57226	1e-08	2.55e-07	24	3.73e-09	6.56e-08	35.9246	39.4861	0.841141	circan_triangular	4.01e-12	6.62e-11	0.0042	0.000412	24	6	0.131	0.000412	0.0042	24	8	0.131	0.0377746	0.44339	24	7.51518	15.8162	0.000188	0.00212	24	7.76	15.6569	0.174	0.0111	4.62183e-06	3.88993e-05	15.6495	0.126561	-0.0560135	7.59155	0.357968
ENSMUSG00000082361	Btc	0.443664	0.000767797	0.00803525	2.53139	0.00159874	0.00981585	24	1.77e-10	1.74e-09	42.3063	45.8678	0.763583	circan_cosine2	4.16e-12	6.86e-11	NA	NA	NA	NA	NA	NA	NA	NA	NA	NA	NA	NA	NA	NA	NA	NA	NA	NA	NA	NA	NA	NA	2.08041e-05	0.000146251	5.59253	0.563885	0.603817	2.86943	1.59491
ENSMUSG00000044148	1810030O07Rik	0.116455	0.00037983	0.00510344	2.8387	0.000686878	0.00463843	24	3.57e-10	3.13e-09	40.0032	43.5647	0.795698	circan_cosine2	4.16e-12	6.86e-11	0.0163	0.00291	24	2	0.127	0.00291	0.0163	24	4	0.127	0.101017	0.584139	24	4.00277	8.2266	0.00268	0.0157	24	4	8.13017	0.158	0.0195	0.00997566	0.0298643	7.85731	0.111443	0.0922009	3.35985	0.315208
ENSMUSG00000039887	Alg14	0.244836	3.58e-05	0.000624609	3.8418	0.00052184	0.00292099	24	3.84e-09	6.74e-08	36.164	39.7255	0.83881	circan_triangular	4.21e-12	6.93e-11	0.00971	0.00139	24	2	0.153	0.00139	0.00971	24	4	0.153	0.0376227	0.443052	24	2.00006	9.10627	0.000569	0.00486	24	3	8.90434	0.143	0.0161	1.01533e-05	7.79703e-05	8.74564	0.177153	0.111018	3.8617	0.501065
ENSMUSG00000086152	Gm11454	0.524328	9e-06	0.000232458	1.23289	0.00332874	0.028714	24	1.55e-08	3.35e-07	32.56	36.1214	0.870278	circan_sine	4.26e-12	7.01e-11	0.00231	0.000167	24	0	0.565	0.000167	0.00231	24	2	0.565	0.0237327	0.439622	24	2.00007	5.72091	5.34e-05	0.000867	24	2	5.02521	0.529	0.105	8.66501e-14	3.40875e-12	0.130916	0.935482	3.53403	0.988434	2.64594
ENSMUSG00000028436	Dcaf12	0.195109	3.62e-05	0.000630375	6.50911	6.31e-07	8.05e-06	24	3.89e-09	6.82e-08	33.7594	37.3209	0.86062	circan_triangular	4.31e-12	7.09e-11	0.00231	0.000167	24	6	0.143	0.000167	0.00231	24	8	0.143	0.0304751	0.439622	24	6.55648	10.4158	6.73e-05	0.00102	24	7.28	10.2404	0.179	0.0174	2.84488e-06	2.51572e-05	10.1749	0.170471	-0.0198496	6.44278	0.482163
ENSMUSG00000007038	Neu1	0.223854	1.96e-05	0.000398657	0.0590949	0.855313	1	24	7.34e-09	1.91e-07	34.1229	37.6844	0.857541	circan_sine	4.4e-12	7.22e-11	0.00971	0.00139	24	4	0.216	0.00139	0.00971	24	6	0.216	0.0285492	0.439622	24	6.11789	10.8127	0.000443	0.004	24	6.06	10.5578	0.22	0.0208	6.35623e-08	8.37862e-07	10.5056	0.230305	0.0152186	5.74796	0.6514
ENSMUSG00000107800	Gm44478	0.527619	1.65e-05	0.000356868	0.324852	0.361118	0.974111	24	8.8e-09	2.21e-07	34.1752	37.7366	0.857092	circan_sine	4.43e-12	7.28e-11	0.000677	2.13e-05	24	4	0.433	2.13e-05	0.000677	24	6	0.433	0.0287339	0.439622	24	4.94591	5.8156	9.39e-06	0.00027	24	5.47	5.28316	0.488	0.0924	1.17905e-13	4.48805e-12	1.74251	2.64161	0.956443	4.67309	7.47161
ENSMUSG00000024218	Taf11	0.117695	0.000449771	0.00569764	5.20667	1.62e-05	0.000153681	24	3.24e-10	2.88e-09	41.392	44.9535	0.776987	circan_cosine2	4.45e-12	7.29e-11	0.0209	0.00412	24	4	0.0971	0.00412	0.0209	24	6	0.0971	0.136791	0.666478	24	13.6205	8.86631	0.00478	0.0247	24	9.81	8.87828	0.0203	0.00229	0.00539403	0.0179333	8.71682	0.128177	0.0398818	4.84778	0.362539
ENSMUSG00000059554	Ccdc28a	0.55474	3.69e-05	0.000640186	2.67026	0.0192555	0.0721815	24	3.99e-09	6.97e-08	34.2834	37.8448	0.856158	circan_triangular	4.49e-12	7.36e-11	0.00171	0.000104	24	2	0.417	0.000104	0.00171	24	4	0.417	0.0298238	0.439622	24	2.00007	9.33627	4.23e-05	0.000737	24	3	8.89713	0.493	0.0554	1.81628e-09	3.24316e-08	8.74674	0.313895	0.399246	2.54501	0.88783
ENSMUSG00000097121	D130020L05Rik	0.221288	0.00115865	0.0106676	6.26978	1.12e-07	1.8e-06	24	1.31e-10	1.36e-09	44.5517	48.1132	0.726406	circan_cosine2	4.64e-12	7.59e-11	NA	NA	NA	NA	NA	NA	NA	NA	NA	NA	NA	NA	NA	NA	NA	NA	NA	NA	NA	NA	NA	NA	0.000384899	0.0018796	8.29398	0.257411	-0.0474518	6.69632	0.728068
ENSMUSG00000069565	Dazap1	0.239789	3.77e-05	0.000649987	8.26777	1.21e-09	4.81e-08	24	4.1e-09	7.12e-08	36.2326	39.7941	0.838135	circan_triangular	4.72e-12	7.71e-11	0.0042	0.000412	24	6	0.15	0.000412	0.0042	24	8	0.15	0.038213	0.444764	24	8.91844	11.2781	0.00019	0.00213	24	8.46	11.0807	0.18	0.0163	1.87587e-06	1.73331e-05	11.0426	0.158052	-0.103483	8.2143	0.447038
ENSMUSG00000054611	Kdm2a	0.246409	3.87e-05	0.000665202	3.91617	0.000435507	0.00247495	24	4.24e-09	7.34e-08	36.3711	39.9326	0.836762	circan_triangular	5e-12	8.16e-11	0.00971	0.00139	24	4	0.172	0.00139	0.00971	24	6	0.172	0.038467	0.445702	24	2.00004	11.0616	0.00058	0.00493	24	4	10.8542	0.156	0.0143	1.53531e-06	1.44157e-05	10.8106	0.167042	0.100072	3.93833	0.472467
ENSMUSG00000005886	Ncoa2	0.212377	2.09e-05	0.000420541	0.0435295	0.893223	1	24	7.89e-09	2.03e-07	34.2686	37.8301	0.856286	circan_sine	5.02e-12	8.17e-11	0.00745	0.000943	24	4	0.208	0.000943	0.00745	24	6	0.208	0.0290686	0.439622	24	6.98886	10.1816	0.000315	0.00308	24	6.49	9.94285	0.229	0.023	2.64449e-07	2.99527e-06	9.86445	0.223483	0.00731357	5.87504	0.632105
ENSMUSG00000035875	AI182371	0.275031	3.91e-05	0.000670227	0.401446	0.724809	1	24	4.29e-09	7.41e-08	33.5994	37.1609	0.861952	circan_triangular	5.1e-12	8.31e-11	0.00313	0.000265	24	0	0.189	0.000265	0.00313	24	2	0.189	0.0277751	0.439622	24	2.00007	13.87	9.44e-05	0.00128	24	2	13.6495	0.222	0.0162	3.41688e-08	4.71567e-07	13.6392	0.0238898	0.212554	0.42752	0.0675707
ENSMUSG00000007613	Tgfbr1	0.314138	3.92e-05	0.000670868	10.0693	2.47e-11	2.71e-09	24	4.31e-09	7.43e-08	29.6655	33.227	0.890742	circan_triangular	5.13e-12	8.34e-11	0.00125	6.27e-05	24	8	0.248	6.27e-05	0.00125	24	10	0.248	0.0179995	0.439622	24	10.0738	9.92448	1.66e-05	0.000389	24	10	9.65316	0.268	0.0277	4.61276e-10	9.39831e-09	9.55852	0.152481	-0.256728	9.95281	0.431283
ENSMUSG00000027519	Rab22a	0.123961	0.000168524	0.0029743	7.09671	4.7e-08	8.55e-07	24	1e-09	7.64e-09	37.827	41.3884	0.821531	circan_cosine2	5.14e-12	8.34e-11	NA	NA	NA	NA	NA	NA	NA	NA	NA	NA	NA	NA	NA	NA	NA	NA	NA	NA	NA	NA	NA	NA	0.00101769	0.00435977	9.99819	0.124246	-0.0515507	7.50226	0.351421
ENSMUSG00000019577	Pdk4	1.37382	9.77e-06	0.00024754	1.96947	6.37e-06	0.00025521	24	1.76e-08	3.71e-07	32.9853	36.5468	0.866939	circan_sine	5.24e-12	8.5e-11	0.00313	0.000265	24	22	1.27	0.000265	0.00313	24	0	1.27	0.0249184	0.439622	24	21.9999	9.48746	8.54e-05	0.00119	24	23	8.23847	1.35	0.164	1.82474e-10	3.9999e-09	8.04407	-0.68652	1.56573	22.4216	1.94177
ENSMUSG00000029787	Avl9	0.385299	2.01e-05	0.000408344	0.185632	0.585909	1	24	8.6e-09	2.17e-07	34.3374	37.8988	0.85569	circan_sine	5.25e-12	8.51e-11	0.00971	0.00139	24	4	0.396	0.00139	0.00971	24	6	0.396	0.0293184	0.439622	24	5.87349	9.20995	0.000453	0.00408	24	5.94	8.81257	0.397	0.0451	3.33969e-09	5.71999e-08	8.64949	0.420542	0.0766412	5.31144	1.18947
ENSMUSG00000066900	Suds3	0.204928	3.97e-05	0.000676884	7.63708	9.33e-09	2.41e-07	24	4.38e-09	7.53e-08	36.2823	39.8438	0.837644	circan_triangular	5.28e-12	8.54e-11	0.0042	0.000412	24	6	0.126	0.000412	0.0042	24	8	0.126	0.0399167	0.446556	24	7.30365	11.929	0.000198	0.0022	24	7.65	11.7544	0.203	0.0173	4.95943e-06	4.13458e-05	11.7281	0.143444	-0.0707074	7.74933	0.405722
ENSMUSG00000029022	Miip	0.37287	3.97e-05	0.000676884	8.15507	1.77e-09	6.49e-08	24	4.38e-09	7.53e-08	36.4109	39.9724	0.836366	circan_triangular	5.29e-12	8.55e-11	0.00745	0.000943	24	8	0.223	0.000943	0.00745	24	10	0.223	0.0390151	0.44627	24	9.3128	9.92999	0.000412	0.00381	24	9.66	9.52394	0.23	0.0241	1.32695e-07	1.62178e-06	9.42333	0.269294	-0.154253	7.98695	0.761679
ENSMUSG00000032078	Zpr1	0.540419	3.97e-05	0.000676884	9.27252	1.98e-10	1.23e-08	24	4.38e-09	7.53e-08	34.6251	38.1866	0.853164	circan_triangular	5.29e-12	8.55e-11	0.00125	6.27e-05	24	8	0.347	6.27e-05	0.00125	24	10	0.347	0.0375709	0.443052	24	9.6316	11.5609	3.29e-05	0.000617	24	9.82	10.9475	0.425	0.0388	1.58212e-09	2.84523e-08	10.9175	0.299405	-0.349408	9.2938	0.846846
ENSMUSG00000045193	Cirbp	0.562522	1.93e-05	0.000395558	0.259567	0.458867	1	24	9.3e-09	2.3e-07	34.3945	37.956	0.855192	circan_sine	5.46e-12	8.81e-11	0.00231	0.000167	24	4	0.612	0.000167	0.00231	24	6	0.612	0.0295285	0.439622	24	5.89849	10.5682	6.54e-05	0.001	24	5.95	10.018	0.686	0.0685	7.78255e-11	1.83368e-09	9.95894	0.576964	0.160044	4.96644	1.6319
ENSMUSG00000032609	Klhdc8b	0.211373	0.001198	0.0108896	6.30208	1.14e-07	1.82e-06	24	1.51e-10	1.53e-09	44.5821	48.1436	0.725856	circan_cosine2	5.49e-12	8.84e-11	NA	NA	NA	NA	NA	NA	NA	NA	NA	NA	NA	NA	NA	NA	NA	NA	NA	NA	NA	NA	NA	NA	0.000633271	0.00288915	9.36848	0.229155	-0.0122739	6.2044	0.648147
ENSMUSG00000056749	Nfil3	0.832025	9.96e-06	0.00025163	2.15344	1.66e-06	0.000100022	24	1.85e-08	3.84e-07	33.6477	37.2092	0.861552	circan_sine	5.58e-12	8.99e-11	0.00171	0.000104	24	20	0.853	0.000104	0.00171	24	22	0.853	0.0269447	0.439622	24	21.9999	10.5249	3.85e-05	0.000693	24	22	9.92579	0.898	0.0905	1.32415e-11	3.55745e-10	9.8844	-0.46395	0.773983	21.9373	1.31225
ENSMUSG00000074781	Ube2n	0.151222	1.33e-05	0.000307449	2.54399	1.88e-07	2.31e-05	24	1.39e-08	3.09e-07	34.3949	37.9564	0.855188	circan_sine	5.63e-12	9.05e-11	0.00565	0.000628	24	20	0.129	0.000628	0.00565	24	22	0.129	0.0295299	0.439622	24	21.9999	10.5521	0.000221	0.00238	24	22	10.3903	0.106	0.0102	4.48952e-06	3.79489e-05	10.3306	-0.130438	0.0890625	20.2883	0.368935
ENSMUSG00000021546	Hnrnpk	0.223151	1.74e-05	0.000367582	0.376157	0.303887	0.868542	24	1.07e-08	2.53e-07	34.45	38.0115	0.854706	circan_sine	5.65e-12	9.07e-11	0.0042	0.000412	24	4	0.202	0.000412	0.0042	24	6	0.202	0.0297346	0.439622	24	5.99376	12.9628	0.000151	0.0018	24	6	12.7482	0.311	0.0244	8.33216e-08	1.07265e-06	12.7335	0.209604	0.0830941	4.55833	0.59285
ENSMUSG00000116270	Gm1600	0.332648	0.0013193	0.0116029	2.06982	0.00994645	0.0486255	24	1.42e-10	1.46e-09	44.2131	47.7745	0.732441	circan_cosine2	5.67e-12	9.09e-11	NA	NA	NA	NA	NA	NA	NA	NA	NA	NA	NA	NA	NA	NA	NA	NA	NA	NA	NA	NA	NA	NA	0.000523129	0.00245922	4.25788	0.370748	0.74912	1.75542	1.04863
ENSMUSG00000102471	Gm5100	0.446267	1.03e-05	0.000256637	1.92611	9.41e-06	0.000339314	24	1.83e-08	3.81e-07	32.941	36.5025	0.867291	circan_sine	5.68e-12	9.11e-11	0.0042	0.000412	24	22	0.436	0.000412	0.0042	24	0	0.436	0.0247907	0.439622	24	21.9999	6.3786	0.000128	0.0016	24	23	6.06041	0.456	0.0752	2.65869e-09	4.63928e-08	4.66454	-0.346014	0.948047	22.6633	0.978676
ENSMUSG00000038527	C1rl	0.226823	1.42e-05	0.000323403	0.549882	0.156019	0.546788	24	1.33e-08	2.98e-07	34.4378	37.9993	0.854813	circan_sine	5.71e-12	9.14e-11	0.00565	0.000628	24	2	0.201	0.000628	0.00565	24	4	0.201	0.0296892	0.439622	24	5.54988	12.5062	0.000222	0.00239	24	4.77	12.3057	0.341	0.0277	9.95207e-08	1.25731e-06	12.2874	0.195496	0.119963	3.89768	0.552945
ENSMUSG00000050541	Adra1b	0.376846	1.07e-05	0.000265797	1.79415	2.9e-05	0.000760227	24	1.77e-08	3.71e-07	32.5921	36.1536	0.870029	circan_sine	5.74e-12	9.18e-11	0.00745	0.000943	24	22	0.377	0.000943	0.00745	24	0	0.377	0.0238194	0.439622	24	21.9999	12.3314	0.000263	0.0027	24	23	11.9712	0.38	0.0317	3.32498e-10	6.96783e-09	11.9539	-0.0854422	0.371546	23.1366	0.241667
ENSMUSG00000021477	Ctsl	0.35265	4.15e-05	0.000698962	4.30079	0.000130713	0.000841901	24	4.64e-09	7.88e-08	36.4404	40.0018	0.836072	circan_triangular	5.84e-12	9.32e-11	0.0042	0.000412	24	4	0.217	0.000412	0.0042	24	6	0.217	0.0391858	0.44627	24	4.32807	14.1021	0.000194	0.00217	24	5.16	13.8682	0.332	0.0239	1.74799e-07	2.06894e-06	13.8616	0.247035	0.120034	4.27234	0.698722
ENSMUSG00000053897	Slc39a8	0.335043	1.03e-05	0.000256637	1.16999	0.00580361	0.0439503	24	1.88e-08	3.87e-07	33.1151	36.6766	0.865901	circan_sine	5.84e-12	9.32e-11	0.00171	0.000104	24	0	0.327	0.000104	0.00171	24	2	0.327	0.0252975	0.439622	24	2.00007	9.8799	3.63e-05	0.000662	24	2	9.59113	0.355	0.037	5.14649e-09	8.44523e-08	9.49541	0.134012	0.329718	1.4746	0.379043
ENSMUSG00000044350	Lacc1	0.380886	1.47e-05	0.000330215	2.60557	1.51e-07	1.94e-05	24	1.33e-08	2.98e-07	34.4795	38.041	0.854448	circan_sine	5.9e-12	9.4e-11	0.0042	0.000412	24	18	0.298	0.000412	0.0042	24	20	0.298	0.029845	0.439622	24	21.9999	9.12815	0.000151	0.0018	24	21	8.72719	0.295	0.0338	4.83578e-09	7.97248e-08	8.55327	-0.359388	0.219276	20.0926	1.0165
ENSMUSG00000021509	Slc25a48	0.249252	0.00142738	0.0121731	5.96455	3.55e-07	4.95e-06	24	1.37e-10	1.41e-09	45.2463	48.8077	0.713501	circan_cosine2	5.91e-12	9.41e-11	0.0163	0.00291	24	6	0.24	0.00291	0.0163	24	8	0.24	0.18094	0.767161	24	7.16718	9.58122	0.0045	0.0235	24	7.58	9.27001	0.282	0.0304	0.000459117	0.00219103	9.15458	0.267558	0.00821399	5.88277	0.756767
ENSMUSG00000024391	Apom	0.14647	0.000892849	0.00895687	5.44986	4.35e-06	4.6e-05	24	2.21e-10	2.08e-09	43.5579	47.1194	0.743664	circan_cosine2	5.97e-12	9.49e-11	0.0268	0.00576	24	4	0.123	0.00576	0.0268	24	6	0.123	0.198836	0.802391	24	6.28219	12.8197	0.0089	0.0405	24	6.14	12.6732	0.205	0.0162	0.00187977	0.00734406	12.6584	0.146048	-0.00482606	6.12617	0.413085
ENSMUSG00000028454	Pigo	0.170858	4.2e-05	0.000705814	3.46587	0.00200369	0.00971298	24	4.71e-09	7.99e-08	36.2408	39.8023	0.838054	circan_triangular	5.99e-12	9.52e-11	0.00231	0.000167	24	2	0.117	0.000167	0.00231	24	4	0.117	0.0378994	0.443986	24	3.39509	9.68712	8.23e-05	0.00116	24	3.7	9.56973	0.146	0.0153	0.000147164	0.00080223	9.46779	0.11088	0.0894875	3.40628	0.313616
ENSMUSG00000020782	Llgl2	0.253155	1.1e-05	0.000270747	1.77409	3.53e-05	0.000862811	24	1.81e-08	3.77e-07	32.6046	36.1661	0.869932	circan_sine	6.03e-12	9.57e-11	0.00313	0.000265	24	22	0.237	0.000265	0.00313	24	0	0.237	0.0238531	0.439622	24	21.9999	10.6821	8.2e-05	0.00116	24	23	10.4849	0.261	0.0249	1.07374e-08	1.64983e-07	10.4306	-0.0551544	0.257795	23.1949	0.156
ENSMUSG00000027099	Mtx2	0.209842	4.22e-05	0.000707762	7.50787	1.6e-08	3.78e-07	24	4.75e-09	8.02e-08	36.3042	39.8657	0.837427	circan_triangular	6.07e-12	9.62e-11	0.00125	6.27e-05	24	6	0.143	6.27e-05	0.00125	24	8	0.143	0.0377216	0.44339	24	7.92176	10.8083	3.3e-05	0.000619	24	7.96	10.6487	0.154	0.0145	7.25069e-06	5.77199e-05	10.5983	0.156203	-0.0591185	7.38201	0.44181
ENSMUSG00000023249	Parp3	0.274784	1.06e-05	0.000264338	1.92442	9.88e-06	0.000354096	24	1.9e-08	3.88e-07	33.019	36.5805	0.86667	circan_sine	6.12e-12	9.69e-11	0.00745	0.000943	24	22	0.264	0.000943	0.00745	24	0	0.264	0.025016	0.439622	24	2.00007	10.3564	0.000275	0.00278	24	1	10.2038	0.253	0.0248	9.23185e-09	1.43098e-07	10.1393	-0.104838	0.26805	22.5759	0.296526
ENSMUSG00000037257	Aagab	0.160206	0.00126314	0.0112597	2.2404	0.0052423	0.0281527	24	1.62e-10	1.63e-09	43.9761	47.5376	0.736568	circan_cosine2	6.18e-12	9.78e-11	NA	NA	NA	NA	NA	NA	NA	NA	NA	NA	NA	NA	NA	NA	NA	NA	NA	NA	NA	NA	NA	NA	0.000946309	0.00408768	10.0478	0.0943141	0.139996	2.26452	0.26676
ENSMUSG00000028194	Ddah1	0.692489	4.28e-05	0.000714337	6.6643	4.14e-07	5.71e-06	24	4.83e-09	8.14e-08	34.6368	38.1983	0.853061	circan_triangular	6.25e-12	9.87e-11	0.000914	3.71e-05	24	6	0.504	3.71e-05	0.000914	24	8	0.504	0.0308384	0.439622	24	6.47722	12.3769	1.68e-05	0.000391	24	7.24	11.7288	0.605	0.0516	4.25881e-11	1.05566e-09	11.7211	0.571742	-0.0868212	6.57564	1.61713
ENSMUSG00000091730	Gm17230	0.345043	1.09e-05	0.000268995	1.27257	0.00275298	0.0248873	24	1.89e-08	3.88e-07	32.8802	36.4416	0.867773	circan_sine	6.25e-12	9.87e-11	0.00313	0.000265	24	0	0.368	0.000265	0.00313	24	2	0.368	0.0246172	0.439622	24	2.00005	5.28317	8.45e-05	0.00118	24	2	5.0232	0.382	0.0761	3.26686e-05	NA	0.406419	1.05257	2.45432	1.54752	2.97713
ENSMUSG00000022770	Dlg1	0.331411	2.3e-05	0.000443613	0.0677694	0.837237	1	24	9.02e-09	2.25e-07	34.5193	38.0808	0.854098	circan_sine	6.27e-12	9.89e-11	0.0042	0.000412	24	4	0.321	0.000412	0.0042	24	6	0.321	0.0299947	0.439622	24	7.1191	10.7635	0.000152	0.00181	24	6.56	10.3843	0.448	0.0431	6.86931e-09	1.10059e-07	10.3295	0.345625	0.0191259	5.78884	0.977576
ENSMUSG00000028455	Stoml2	0.217719	4.3e-05	0.000714337	1.28133	0.280621	0.747329	24	4.85e-09	8.15e-08	32.1057	35.6671	0.873745	circan_triangular	6.3e-12	9.92e-11	0.000677	2.13e-05	24	0	0.165	2.13e-05	0.000677	24	2	0.165	0.0232086	0.439622	24	2.00007	10.8976	7.69e-06	0.00024	24	2	10.7291	0.189	0.0176	1.68477e-07	2.00489e-06	10.6809	0.0674715	0.173096	1.4197	0.190838
ENSMUSG00000033713	Foxn3	0.441331	4.3e-05	0.000714337	6.60637	5.24e-07	6.97e-06	24	4.86e-09	8.15e-08	34.4813	38.0428	0.854433	circan_triangular	6.31e-12	9.92e-11	0.0042	0.000412	24	6	0.347	0.000412	0.0042	24	8	0.347	0.0320113	0.439622	24	7.20027	11.0467	0.000161	0.0019	24	7.6	10.6432	0.408	0.0383	1.03047e-09	1.94444e-08	10.5987	0.381428	-0.0435362	6.4341	1.07884
ENSMUSG00000033107	Rnf125	1.12497	1.09e-05	0.000268995	1.26293	0.00297561	0.0263545	24	1.91e-08	3.89e-07	32.919	36.4804	0.867466	circan_sine	6.31e-12	9.92e-11	0.00125	6.27e-05	24	0	1.07	6.27e-05	0.00125	24	2	1.07	0.0247277	0.439622	24	2.00007	10.5518	2.23e-05	0.00047	24	2	9.44109	1.21	0.128	9.02622e-10	1.72349e-08	9.3958	0.384715	1.13041	1.25301	1.08814
ENSMUSG00000098037	Gm7765	0.422785	1.11e-05	0.000271515	1.30928	0.00206855	0.0196992	24	1.89e-08	3.87e-07	32.7942	36.3557	0.868451	circan_sine	6.32e-12	9.92e-11	0.00166	8.32e-05	24	0	0.383	8.32e-05	0.00166	24	2	0.383	0.024375	0.439622	24	21.9999	5.47285	2.86e-05	0.00056	24	24	5.19762	0.408	0.0786	1.12281e-09	2.10291e-08	1.50324	0.618822	2.18822	1.05272	1.75029
ENSMUSG00000046169	Adamts6	0.364563	0.00110571	0.0103568	5.56998	2.31e-06	2.58e-05	24	1.9e-10	1.84e-09	44.2858	47.8473	0.731157	circan_cosine2	6.33e-12	9.92e-11	0.0163	0.00291	24	4	0.305	0.00291	0.0163	24	6	0.305	0.179731	0.7651	24	6.19552	6.69103	0.00447	0.0234	24	6.1	6.26789	0.504	0.0805	0.000129976	0.00071944	5.15635	0.694314	0.115628	5.36967	1.96382
ENSMUSG00000024294	Mib1	0.168271	4.31e-05	0.000714337	8.38749	1.05e-09	4.28e-08	24	4.88e-09	8.15e-08	36.46	40.0214	0.835876	circan_triangular	6.35e-12	9.93e-11	0.0042	0.000412	24	8	0.112	0.000412	0.0042	24	10	0.112	0.0379592	0.444055	24	7.79201	10.9507	0.000189	0.00212	24	8.9	10.8368	0.116	0.0107	3.67842e-05	0.00023975	10.7912	0.107454	-0.0812423	8.47279	0.303925
ENSMUSG00000004567	Mcoln1	0.24529	4.31e-05	0.000714337	9.74217	1.67e-10	1.07e-08	24	4.88e-09	8.15e-08	33.3847	36.9462	0.863718	circan_triangular	6.35e-12	9.93e-11	0.00745	0.000943	24	10	0.196	0.000943	0.00745	24	12	0.196	0.0193379	0.439622	24	9.46119	10.9068	0.000217	0.00236	24	10.7	10.6591	0.215	0.0202	3.48458e-09	5.90502e-08	10.6092	0.111341	-0.196599	10.0317	0.314919
ENSMUSG00000059183	Mtfmt	0.146174	1.12e-05	0.000273688	1.79241	3.08e-05	0.000793215	24	1.87e-08	3.87e-07	32.7027	36.2642	0.869168	circan_sine	6.35e-12	9.93e-11	0.00125	6.27e-05	24	22	0.129	6.27e-05	0.00125	24	0	0.129	0.0241212	0.439622	24	2.00007	8.77988	2.18e-05	0.000466	24	1	8.6733	0.143	0.0165	0.000114253	0.000643529	8.48609	-0.0362802	0.162694	23.1619	0.102616
ENSMUSG00000048621	Gm6377	0.221751	0.00107844	0.0102056	6.43742	9.22e-08	1.52e-06	24	1.95e-10	1.89e-09	44.0906	47.6521	0.734583	circan_cosine2	6.36e-12	9.93e-11	0.0126	0.00203	24	4	0.235	0.00203	0.0126	24	6	0.235	0.187236	0.78188	24	9.01106	6.47561	0.00337	0.0187	24	7.51	6.17121	0.233	0.0378	0.00201888	0.00779594	4.94429	0.475191	-0.0198748	6.15967	1.34404
ENSMUSG00000050812	Ecpas	0.222406	4.32e-05	0.000714337	7.66878	9.32e-09	2.41e-07	24	4.89e-09	8.15e-08	36.5109	40.0724	0.835365	circan_triangular	6.37e-12	9.94e-11	0.00231	0.000167	24	6	0.15	0.000167	0.00231	24	8	0.15	0.0403802	0.44714	24	6.79598	11.2964	8.73e-05	0.00121	24	7.4	11.1265	0.185	0.0166	4.24785e-06	3.61313e-05	11.0892	0.1578	-0.0756917	7.70837	0.446325
ENSMUSG00000069769	Msi2	0.447014	4.32e-05	0.000714337	3.60069	0.00133154	0.00674658	24	4.89e-09	8.15e-08	36.4543	40.0158	0.835932	circan_triangular	6.38e-12	9.94e-11	0.00231	0.000167	24	4	0.258	0.000167	0.00231	24	6	0.258	0.0416463	0.449802	24	5.35027	9.61307	8.98e-05	0.00123	24	5.68	9.28179	0.431	0.0465	3.62815e-07	4.00893e-06	9.16571	0.305964	0.194177	3.83994	0.865397
ENSMUSG00000059586	Nsmce2	0.288182	4.34e-05	0.000714337	6.77086	2.76e-07	4e-06	24	4.92e-09	8.16e-08	34.9601	38.5216	0.850163	circan_triangular	6.44e-12	1e-10	0.00171	0.000104	24	6	0.211	0.000104	0.00171	24	8	0.211	0.0289492	0.439622	24	7.46764	8.32569	4.12e-05	0.000722	24	7.73	8.05591	0.243	0.0302	1.28774e-06	1.23276e-05	7.76809	0.282354	-0.0430057	6.57735	0.798618
ENSMUSG00000028331	Trmo	0.377563	4.34e-05	0.000714337	7.42435	2.25e-08	4.98e-07	24	4.92e-09	8.16e-08	36.2685	39.83	0.83778	circan_triangular	6.45e-12	1e-10	0.00231	0.000167	24	6	0.262	0.000167	0.00231	24	8	0.262	0.0360079	0.440133	24	7.57563	7.31072	7.85e-05	0.00112	24	7.79	6.97972	0.309	0.0443	1.34726e-06	1.28416e-05	6.34112	0.410586	-0.145224	7.29858	1.16131
ENSMUSG00000015247	Nipsnap3b	0.129005	0.00120493	0.0109272	6.35561	1.11e-07	1.78e-06	24	1.78e-10	1.75e-09	44.5077	48.0692	0.7272	circan_cosine2	6.47e-12	1.01e-10	NA	NA	NA	NA	NA	NA	NA	NA	NA	NA	NA	NA	NA	NA	NA	NA	NA	NA	NA	NA	NA	NA	0.00135557	0.00556243	11.0236	0.132663	-0.0326112	6.92071	0.375228
ENSMUSG00000019804	Snx3	0.218681	2.11e-05	0.000421361	2.88877	7.51e-08	1.13e-05	24	1.02e-08	2.44e-07	34.585	38.1465	0.853519	circan_sine	6.49e-12	1.01e-10	0.00231	0.000167	24	18	0.203	0.000167	0.00231	24	20	0.203	0.0302444	0.439622	24	18.555	11.5619	6.68e-05	0.00102	24	19.3	11.3483	0.21	0.0185	1.05725e-07	1.32808e-06	11.3163	-0.21589	0.0556385	18.9634	0.61063
ENSMUSG00000040481	Bptf	0.161041	0.00114094	0.0105347	5.58537	2.17e-06	2.43e-05	24	1.89e-10	1.84e-09	44.3851	47.9466	0.729395	circan_cosine2	6.51e-12	1.01e-10	0.0341	0.00795	24	4	0.122	NA	NA	NA	NA	NA	NA	NA	NA	NA	NA	NA	NA	NA	NA	NA	NA	NA	0.00207701	0.0079889	9.22932	0.172467	0.00346405	5.92329	0.48781
ENSMUSG00000027890	Gstm4	0.696067	4.37e-05	0.000716979	4.28314	0.000145027	0.000925242	24	4.96e-09	8.2e-08	36.5716	40.1331	0.834753	circan_triangular	6.53e-12	1.01e-10	0.00171	0.000104	24	4	0.367	0.000104	0.00171	24	6	0.367	0.0410307	0.44803	24	4.99788	11.871	5.68e-05	0.000908	24	5.5	11.3666	0.656	0.0577	2.83496e-09	4.92735e-08	11.3559	0.501652	0.259936	4.17391	1.41889
ENSMUSG00000052544	St6galnac3	0.411071	1.11e-05	0.000271515	0.910919	0.0303039	0.157184	24	2.01e-08	4.05e-07	34.0786	37.6401	0.85792	circan_sine	6.75e-12	1.04e-10	0.00313	0.000265	24	2	0.348	0.000265	0.00313	24	4	0.348	0.0283937	0.439622	24	2.00007	6.31699	9.63e-05	0.0013	24	3	5.88647	0.429	0.0729	1.88119e-08	2.76054e-07	4.24899	0.630141	0.814438	2.5153	1.78231
ENSMUSG00000020716	Nf1	0.17608	2.28e-05	0.000440528	0.174421	0.611236	1	24	9.91e-09	2.38e-07	34.6252	38.1867	0.853164	circan_sine	6.81e-12	1.05e-10	0.000914	3.71e-05	24	4	0.156	3.71e-05	0.000914	24	6	0.156	0.0303983	0.439622	24	6.14176	9.55315	1.66e-05	0.000389	24	6.07	9.36085	0.216	0.0231	3.84884e-06	3.30565e-05	9.24416	0.187269	0.03364	5.32109	0.529678
ENSMUSG00000037197	Rbm17	0.278027	4.46e-05	0.000729491	6.5633	6.49e-07	8.24e-06	24	5.09e-09	8.4e-08	34.4439	38.0054	0.85476	circan_triangular	6.83e-12	1.05e-10	0.00231	0.000167	24	6	0.192	0.000167	0.00231	24	8	0.192	0.0355479	0.439622	24	6.43363	10.6556	7.76e-05	0.00111	24	7.22	10.3951	0.259	0.0249	2.15785e-07	2.4954e-06	10.3377	0.237511	-0.0331244	6.5293	0.671783
ENSMUSG00000030062	Rpn1	0.264018	1.32e-05	0.000306675	2.45762	3.09e-07	3.22e-05	24	1.72e-08	3.65e-07	34.5305	38.092	0.854	circan_sine	6.84e-12	1.05e-10	0.00231	0.000167	24	20	0.238	0.000167	0.00231	24	22	0.238	0.0300369	0.439622	24	20.8689	12.7891	6.64e-05	0.00101	24	21.4	12.5803	0.256	0.0203	3.75565e-08	5.14693e-07	12.5657	-0.203706	0.172214	20.6808	0.576167
ENSMUSG00000021951	Eef1akmt1	0.384346	1.09e-05	0.000268995	2.1327	2.13e-06	0.000117878	24	2.08e-08	4.15e-07	33.8113	37.3728	0.860185	circan_sine	6.84e-12	1.05e-10	0.00565	0.000628	24	20	0.353	0.000628	0.00565	24	22	0.353	0.027482	0.439622	24	21.9999	8.39409	0.000207	0.00227	24	22	8.06454	0.395	0.049	4.13123e-09	6.90132e-08	7.78219	-0.248914	0.38921	21.8266	0.704036
ENSMUSG00000057667	Bloc1s3	0.268163	4.46e-05	0.000729815	0.418133	0.717367	1	24	5.1e-09	8.4e-08	33.9194	37.4809	0.859274	circan_triangular	6.85e-12	1.05e-10	0.00313	0.000265	24	0	0.147	0.000265	0.00313	24	2	0.147	0.0303264	0.439622	24	2.00007	8.29839	0.000102	0.00136	24	2	8.10042	0.209	0.0258	1.56899e-05	0.000114311	7.82192	0.0110583	0.245906	0.171656	0.0312777
ENSMUSG00000021096	Ppm1a	0.47628	0.00115785	0.0670764	8.8136	1.53e-12	3.73e-10	24	1.97e-10	2.13e-08	25.8322	30.284	0.931001	circan_damp	6.85e-12	1.05e-10	0.00171	0.000104	24	8	0.294	0.000104	0.00171	24	10	0.294	0.0149085	0.439622	24	8.69059	12.2116	2.22e-05	0.000469	24	9.35	11.8617	0.301	0.0253	1.21278e-12	3.95085e-11	11.8383	0.230997	-0.190028	8.62948	0.653359
ENSMUSG00000032606	Nicn1	0.357232	1.22e-05	0.000287582	1.62936	0.000136319	0.00236896	24	1.91e-08	3.89e-07	32.5702	36.1317	0.870199	circan_sine	7e-12	1.07e-10	0.00231	0.000167	24	22	0.308	0.000167	0.00231	24	0	0.308	0.0237603	0.439622	24	21.9999	9.58641	5.35e-05	0.000867	24	23	9.19059	0.351	0.0382	1.48868e-09	2.70895e-08	9.06423	-0.0186482	0.390701	23.8178	0.052745
ENSMUSG00000029153	Ociad2	0.16754	0.00139843	0.0120246	6.23284	1.6e-07	2.46e-06	24	1.68e-10	1.68e-09	45.0385	48.6	0.717438	circan_cosine2	7.08e-12	1.09e-10	0.0163	0.00291	24	6	0.173	0.00291	0.0163	24	8	0.173	0.187332	0.7821	24	8.29242	10.8303	0.00464	0.0241	24	8.15	10.6514	0.109	0.0102	0.0013105	0.00540895	10.6039	0.172564	4.60828e-05	5.99898	0.488086
ENSMUSG00000094152	Slc6a16	0.344825	0.00148398	0.0125022	6.13418	2.16e-07	3.2e-06	24	1.59e-10	1.61e-09	45.2745	48.836	0.71296	circan_cosine2	7.11e-12	1.09e-10	NA	NA	NA	NA	NA	NA	NA	NA	NA	NA	NA	NA	NA	NA	NA	NA	NA	NA	NA	NA	NA	NA	0.000139288	0.000764027	4.74599	0.760096	-0.0208186	6.10459	2.14988
ENSMUSG00000029238	Clock	0.655722	1.15e-05	0.000278303	1.89762	1.32e-05	0.000448123	24	2.05e-08	4.12e-07	33.1084	36.6699	0.865955	circan_sine	7.11e-12	1.09e-10	2.39e-05	7.96e-09	24	22	0.451	7.96e-09	2.39e-05	24	0	0.451	0.0252778	0.439622	24	21.9999	10.3816	4.69e-09	8.44e-06	24	23	9.91556	0.662	0.0668	1.30256e-10	2.91451e-09	9.8539	-0.206282	0.627077	22.7861	0.583452
ENSMUSG00000057177	Gsk3a	0.206158	4.55e-05	0.000742119	7.61262	1.21e-08	3e-07	24	5.23e-09	8.6e-08	36.5893	40.1508	0.834575	circan_triangular	7.16e-12	1.09e-10	0.000914	3.71e-05	24	6	0.122	3.71e-05	0.000914	24	8	0.122	0.0410213	0.44803	24	7.45692	10.4966	2.19e-05	0.000466	24	7.73	10.31	0.203	0.0197	1.0539e-05	8.05114e-05	10.2478	0.151723	-0.0700514	7.6522	0.429139
ENSMUSG00000063049	Ing2	0.282397	2.42e-05	0.000461567	0.101082	0.763108	1	24	9.83e-09	2.38e-07	34.6705	38.232	0.852762	circan_sine	7.16e-12	1.09e-10	0.00231	0.000167	24	4	0.268	0.000167	0.00231	24	6	0.268	0.0305736	0.439622	24	6.34334	8.91053	6.75e-05	0.00102	24	6.17	8.61133	0.352	0.0409	9.73469e-08	1.23339e-06	8.41957	0.318745	0.0269979	5.67724	0.901548
ENSMUSG00000073643	Wdfy1	0.236971	2.46e-05	0.000467639	0.0591352	0.858194	1	24	9.76e-09	2.37e-07	34.6762	38.2377	0.852711	circan_sine	7.23e-12	1.1e-10	0.00565	0.000628	24	4	0.227	0.000628	0.00565	24	6	0.227	0.0305958	0.439622	24	7.03678	10.1603	0.000228	0.00244	24	6.52	9.89116	0.328	0.0332	1.89898e-07	2.21934e-06	9.81076	0.248988	0.0135514	5.79231	0.704244
ENSMUSG00000028607	Cpt2	0.212349	1.23e-05	0.00029019	2.34605	5.72e-07	4.76e-05	24	1.97e-08	3.98e-07	34.4298	37.9913	0.854883	circan_sine	7.3e-12	1.11e-10	0.00171	0.000104	24	20	0.18	0.000104	0.00171	24	22	0.18	0.0296593	0.439622	24	21.9999	12.5672	4.21e-05	0.000735	24	22	12.3454	0.178	0.0144	1.22248e-07	1.51087e-06	12.3271	-0.149471	0.153986	21.0568	0.422768
ENSMUSG00000032388	Spg21	0.296895	1.93e-05	0.000395558	0.39362	0.290123	0.837955	24	1.27e-08	2.88e-07	34.7446	38.3061	0.852102	circan_sine	7.36e-12	1.12e-10	0.00125	6.27e-05	24	4	0.261	6.27e-05	0.00125	24	6	0.261	0.030863	0.439622	24	5.7442	9.86334	2.74e-05	0.000546	24	5.87	9.56358	0.368	0.0384	3.98218e-08	5.42365e-07	9.46568	0.292479	0.121529	4.49577	0.827256
ENSMUSG00000040242	Fgfr1op2	0.0982198	0.000350161	0.00485516	6.9406	5.99e-08	1.05e-06	24	7.03e-10	5.62e-09	40.0571	43.6186	0.795006	circan_cosine2	7.39e-12	1.12e-10	0.0126	0.00203	24	8	0.0835	0.00203	0.0126	24	10	0.0835	0.0753818	0.523584	24	9.47315	10.7828	0.00149	0.0101	24	9.74	10.6267	0.076	0.00715	0.000837473	0.00368438	10.5751	0.0997726	-0.0497108	7.76562	0.282199
ENSMUSG00000027875	Hmgcs2	0.144762	0.00104462	0.00998863	5.49262	3.84e-06	4.12e-05	24	2.36e-10	2.21e-09	44.0135	47.575	0.735921	circan_cosine2	7.41e-12	1.13e-10	NA	NA	NA	NA	NA	NA	NA	NA	NA	NA	NA	NA	NA	NA	NA	NA	NA	NA	NA	NA	NA	NA	0.00146768	0.00594221	16.0328	0.145926	-0.00174696	6.04573	0.41274
ENSMUSG00000029714	Gigyf1	0.292544	2.28e-05	0.000440528	0.233968	0.505984	1	24	1.09e-08	2.56e-07	34.7368	38.2983	0.852171	circan_sine	7.46e-12	1.13e-10	0.0042	0.000412	24	4	0.287	0.000412	0.0042	24	6	0.287	0.0308326	0.439622	24	6.25505	11.0558	0.000156	0.00185	24	6.13	10.7418	0.363	0.0338	2.47081e-08	3.53741e-07	10.6978	0.292551	0.0653591	5.16042	0.827459
ENSMUSG00000021636	Marveld2	0.317963	0.00135438	0.011822	5.68867	1.39e-06	1.64e-05	24	1.85e-10	1.81e-09	44.9367	48.4981	0.719344	circan_cosine2	7.52e-12	1.14e-10	NA	NA	NA	NA	NA	NA	NA	NA	NA	NA	NA	NA	NA	NA	NA	NA	NA	NA	NA	NA	NA	NA	8.73243e-05	0.00051011	8.74457	0.363526	0.00750778	5.92112	1.02821
ENSMUSG00000030748	Il4ra	0.316737	1.16e-05	0.000279924	1.97089	7.51e-06	0.000294035	24	2.17e-08	4.26e-07	33.404	36.9655	0.86356	circan_sine	7.56e-12	1.14e-10	0.000502	1.19e-05	24	22	0.235	1.19e-05	0.000502	24	0	0.235	0.0261722	0.439622	24	22	10.4557	4.99e-06	0.000186	24	23	10.1968	0.312	0.0306	8.27927e-09	1.30164e-07	10.1332	-0.126641	0.298656	22.4681	0.358194
ENSMUSG00000030120	Mlf2	0.072458	0.000569627	0.00663482	2.78084	0.00098405	0.00636454	24	4.48e-10	3.81e-09	41.1097	44.6712	0.780946	circan_cosine2	7.65e-12	1.16e-10	NA	NA	NA	NA	NA	NA	NA	NA	NA	NA	NA	NA	NA	NA	NA	NA	NA	NA	NA	NA	NA	NA	0.00832256	0.0256697	12.4068	0.0486621	0.055826	2.73852	0.137637
ENSMUSG00000026150	Mff	0.243658	4.7e-05	0.000761597	7.70206	9.26e-09	2.4e-07	24	5.45e-09	8.91e-08	36.7361	40.2976	0.833085	circan_triangular	7.68e-12	1.16e-10	0.00565	0.000628	24	6	0.146	0.000628	0.00565	24	8	0.146	0.0421516	0.450663	24	7.52795	10.0838	0.000306	0.00301	24	7.76	9.90082	0.223	0.0225	5.75818e-06	4.7245e-05	9.82014	0.171164	-0.094567	7.92803	0.484125
ENSMUSG00000056820	Tsnax	0.171477	4.71e-05	0.000761597	6.54063	7.57e-07	9.45e-06	24	5.46e-09	8.91e-08	34.514	38.0755	0.854145	circan_triangular	7.71e-12	1.16e-10	0.00231	0.000167	24	6	0.135	0.000167	0.00231	24	8	0.135	0.0324269	0.439622	24	6.82348	10.3946	7.13e-05	0.00105	24	7.41	10.2696	0.133	0.0129	1.84393e-05	0.000131462	10.205	0.147217	-0.0179997	6.46472	0.416392
ENSMUSG00000022463	Srebf2	0.285328	1.23e-05	0.000289708	1.80759	2.95e-05	0.000766311	24	2.1e-08	4.17e-07	32.9637	36.5252	0.867111	circan_sine	7.73e-12	1.17e-10	0.00125	6.27e-05	24	22	0.242	6.27e-05	0.00125	24	0	0.242	0.0248559	0.439622	24	21.9999	11.5427	2.24e-05	0.000471	24	23	11.2104	0.28	0.025	3.05691e-09	5.28187e-08	11.1771	-0.0668071	0.283575	23.1162	0.188959
ENSMUSG00000054894	Atp5s	0.283805	2.27e-05	0.000440024	0.267186	0.453797	1	24	1.15e-08	2.68e-07	34.7951	38.3566	0.851649	circan_sine	7.82e-12	1.18e-10	0.000914	3.71e-05	24	4	0.258	3.71e-05	0.000914	24	6	0.258	0.0310629	0.439622	24	5.48958	7.94731	1.69e-05	0.000392	24	5.74	7.67237	0.306	0.0398	4.01913e-07	4.38053e-06	7.29345	0.349115	0.0947726	4.98748	0.987446
ENSMUSG00000020669	Sh3yl1	0.280246	0.00157608	0.0129619	6.06128	2.93e-07	4.17e-06	24	1.66e-10	1.66e-09	45.4567	49.0182	0.709444	circan_cosine2	7.85e-12	1.18e-10	NA	NA	NA	NA	NA	NA	NA	NA	NA	NA	NA	NA	NA	NA	NA	NA	NA	NA	NA	NA	NA	NA	0.000194613	0.00102629	8.16518	0.33079	-0.0430832	6.49471	0.935615
ENSMUSG00000040134	Rdh7	0.218539	4.76e-05	0.00076847	6.97813	1.37e-07	2.26e-06	24	5.54e-09	9.02e-08	35.6915	39.253	0.843375	circan_triangular	7.91e-12	1.19e-10	0.00171	0.000104	24	6	0.148	0.000104	0.00171	24	8	0.148	0.0334811	0.439622	24	7.20008	15.646	4.71e-05	0.000789	24	7.6	15.4865	0.152	0.00984	5.1148e-07	5.42378e-06	15.4797	0.174302	-0.0359394	6.7767	0.493001
ENSMUSG00000038605	Samd10	0.281379	1.18e-05	0.00028304	1.99428	6.39e-06	0.000255244	24	2.24e-08	4.38e-07	33.5319	37.0934	0.86251	circan_sine	7.92e-12	1.19e-10	0.00125	6.27e-05	24	22	0.234	6.27e-05	0.00125	24	0	0.234	0.0265736	0.439622	24	21.9999	7.33431	2.38e-05	0.000491	24	23	7.01881	0.263	0.0375	1.00111e-06	9.85673e-06	6.39727	-0.169796	0.383926	22.4095	0.480257
ENSMUSG00000049588	Ccdc69	0.40178	1.59e-05	0.000348237	2.55709	2.15e-07	2.48e-05	24	1.67e-08	3.58e-07	34.7824	38.3439	0.851764	circan_sine	7.93e-12	1.19e-10	0.00171	0.000104	24	20	0.339	0.000104	0.00171	24	22	0.339	0.0310124	0.439622	24	21.8089	6.52139	4.39e-05	0.000757	24	21.9	6.13254	0.293	0.0478	1.30487e-08	1.97399e-07	4.83531	-0.72948	0.473188	20.198	2.06328
ENSMUSG00000032571	Pik3r4	0.153078	0.00119846	0.0108896	5.56556	2.69e-06	2.97e-05	24	2.22e-10	2.09e-09	44.468	48.0294	0.727914	circan_cosine2	7.95e-12	1.19e-10	NA	NA	NA	NA	NA	NA	NA	NA	NA	NA	NA	NA	NA	NA	NA	NA	NA	NA	NA	NA	NA	NA	0.00261796	0.00975453	9.35812	0.163111	0.0122508	5.71365	0.461349
ENSMUSG00000020794	Ube2g1	0.239129	4.78e-05	0.000769091	7.90927	4.77e-09	1.44e-07	24	5.58e-09	9.04e-08	36.8715	40.4329	0.831697	circan_triangular	7.98e-12	1.2e-10	0.0268	0.00576	24	6	0.179	0.00576	0.0268	24	8	0.179	0.0399011	0.446556	24	8.87285	11.022	0.00215	0.0132	24	8.44	10.7755	0.192	0.0178	1.97521e-06	1.80837e-05	10.7295	0.171688	-0.082965	7.71942	0.485606
ENSMUSG00000021901	Bap1	0.171584	4.78e-05	0.000769091	7.58426	1.43e-08	3.45e-07	24	5.58e-09	9.04e-08	36.6818	40.2433	0.833638	circan_triangular	7.99e-12	1.2e-10	0.00313	0.000265	24	6	0.0947	0.000265	0.00313	24	8	0.0947	0.0437688	0.452514	24	7.3855	10.4494	0.000143	0.00173	24	7.69	10.3134	0.178	0.0173	7.81932e-05	0.000463531	10.2505	0.120237	-0.065344	7.90148	0.340082
ENSMUSG00000039218	Srrm2	0.332795	4.78e-05	0.000769091	7.01476	1.19e-07	2e-06	24	5.58e-09	9.04e-08	35.7843	39.3458	0.84249	circan_triangular	8e-12	1.2e-10	0.00971	0.00139	24	6	0.232	0.00139	0.00971	24	8	0.232	0.0388028	0.44627	24	7.03392	13.0032	0.000585	0.00496	24	7.52	12.7406	0.285	0.0223	2.26926e-07	2.61908e-06	12.728	0.256208	-0.06922	7.00791	0.724667
ENSMUSG00000110605	Gm32856	0.393538	1.58e-05	0.000347681	2.53897	2.35e-07	2.64e-05	24	1.73e-08	3.66e-07	34.8014	38.3629	0.851593	circan_sine	8.16e-12	1.22e-10	0.0042	0.000412	24	20	0.338	0.000412	0.0042	24	22	0.338	0.0310879	0.439622	24	22	6.75614	0.000157	0.00186	24	22	6.4101	0.306	0.0478	2.06053e-07	2.38756e-06	5.39723	-0.582129	0.395003	20.2773	1.64651
ENSMUSG00000024589	Nedd4l	0.70039	1.2e-05	0.000286974	2.1956	1.52e-06	9.4e-05	24	2.27e-08	4.43e-07	34.1969	37.7583	0.856905	circan_sine	8.18e-12	1.22e-10	0.000914	3.71e-05	24	20	0.563	3.71e-05	0.000914	24	22	0.563	0.0288111	0.439622	24	21.5721	11.1156	1.58e-05	0.000376	24	21.8	10.581	0.739	0.0698	1.72073e-09	3.08192e-08	10.5566	-0.430071	0.550584	21.4671	1.21642
ENSMUSG00000021336	Slc17a4	0.434967	0.000871126	0.00882396	2.60689	0.00161004	0.00987359	24	3.15e-10	2.81e-09	42.4789	46.0403	0.760949	circan_cosine2	8.22e-12	1.22e-10	0.0268	0.00576	24	2	0.42	0.00576	0.0268	24	4	0.42	0.129627	0.648462	24	2.00006	10.4257	0.00612	0.03	24	3	10.0342	0.479	0.0477	2.98563e-05	0.000200529	9.98491	0.317328	0.325876	2.94924	0.897538
ENSMUSG00000036241	Ube2r2	0.177226	2.64e-05	0.000491186	0	1	1	24	1.05e-08	2.49e-07	34.8232	38.3847	0.851398	circan_sine	8.26e-12	1.23e-10	0.00231	0.000167	24	6	0.163	0.000167	0.00231	24	8	0.163	0.0305419	0.439622	24	6.28422	12.1107	6.74e-05	0.00102	24	7.14	11.9141	0.163	0.0136	4.05958e-07	4.41642e-06	11.8901	0.178545	-0.0107129	6.22891	0.505003
ENSMUSG00000005320	Fgfr4	0.213833	4.87e-05	0.000778891	2.50188	0.0336238	0.117923	24	5.7e-09	9.2e-08	34.48	38.0415	0.854444	circan_triangular	8.3e-12	1.23e-10	0.000677	2.13e-05	24	2	0.157	2.13e-05	0.000677	24	4	0.157	0.0452774	0.45376	24	2.00007	11.0208	1.44e-05	0.000355	24	3	10.8307	0.177	0.0163	8.45588e-06	6.61164e-05	10.7862	0.11739	0.136641	2.71108	0.332029
ENSMUSG00000035545	Leng8	0.224059	2.26e-05	0.000440024	0.30945	0.394395	1	24	1.26e-08	2.86e-07	34.8935	38.455	0.850766	circan_sine	8.49e-12	1.26e-10	0.00565	0.000628	24	4	0.222	0.000628	0.00565	24	6	0.222	0.0314568	0.439622	24	5.87968	12.487	0.000234	0.00248	24	5.94	12.2682	0.282	0.023	1.57974e-07	1.89139e-06	12.2497	0.217131	0.0660768	4.8716	0.614138
ENSMUSG00000019917	45179	0.342608	4.92e-05	0.000783172	3.8344	0.000695126	0.0037685	24	5.79e-09	9.29e-08	36.9196	40.4811	0.8312	circan_triangular	8.53e-12	1.27e-10	0.00565	0.000628	24	2	0.193	0.000628	0.00565	24	4	0.193	0.041998	0.450497	24	4.92018	9.02803	0.000305	0.00301	24	4.46	8.79958	0.337	0.0383	1.51799e-06	1.42912e-05	8.63164	0.253709	0.14487	4.01822	0.717597
ENSMUSG00000039463	Slc9a8	0.278956	4.93e-05	0.000783172	7.65937	1.14e-08	2.87e-07	24	5.81e-09	9.29e-08	36.821	40.3825	0.832216	circan_triangular	8.56e-12	1.27e-10	0.00565	0.000628	24	6	0.168	0.000628	0.00565	24	8	0.168	0.0434166	0.452215	24	13.1092	10.4939	0.000314	0.00308	24	10.6	10.3583	0.133	0.0128	3.01996e-06	2.65588e-05	10.2994	0.189988	-0.116154	8.09604	0.537367
ENSMUSG00000064225	Paqr9	0.753266	1.22e-05	0.000287582	2.07548	3.6e-06	0.000170875	24	2.37e-08	4.6e-07	33.8903	37.4518	0.859519	circan_sine	8.62e-12	1.28e-10	0.000677	2.13e-05	24	22	0.663	2.13e-05	0.000677	24	0	0.663	0.0277472	0.439622	24	21.9999	14.1176	9.08e-06	0.000266	24	23	13.4998	0.718	0.0532	1.32645e-10	2.96291e-09	13.5203	-0.336845	0.641412	22.1529	0.952742
ENSMUSG00000093916	Gm379	0.478252	0.00107115	0.0101955	1.51837	0.0826141	0.294812	24	2.71e-10	2.48e-09	43.3441	46.9056	0.747205	circan_cosine2	8.68e-12	1.28e-10	NA	NA	NA	NA	NA	NA	NA	NA	NA	NA	NA	NA	NA	NA	NA	NA	NA	NA	NA	NA	NA	NA	1.06919e-05	8.14355e-05	4.13187	0.726151	1.03922	2.32959	2.05387
ENSMUSG00000034616	Ssh3	0.146396	0.00149688	0.0125431	2.18002	0.00736189	0.0376335	24	1.97e-10	1.91e-09	44.4462	48.0077	0.728303	circan_cosine2	8.82e-12	1.3e-10	NA	NA	NA	NA	NA	NA	NA	NA	NA	NA	NA	NA	NA	NA	NA	NA	NA	NA	NA	NA	NA	NA	0.00229074	0.00872154	9.17599	0.0935598	0.127667	2.4157	0.264627
ENSMUSG00000035798	Zdhhc17	0.123443	0.000862134	0.00878415	5.35628	9.22e-06	9.14e-05	24	3.44e-10	3.04e-09	43.2833	46.8448	0.7482	circan_cosine2	8.86e-12	1.31e-10	0.0209	0.00412	24	4	0.101	0.00412	0.0209	24	6	0.101	0.175474	0.7561	24	6.30701	8.71425	0.00595	0.0293	24	6.15	8.58435	0.204	0.0237	0.00786519	0.0244646	8.38684	0.139979	0.0316232	5.15132	0.39592
ENSMUSG00000035212	Leprot	0.210302	2.49e-05	0.000469673	0.229014	0.517399	1	24	1.2e-08	2.77e-07	34.9319	38.4934	0.850418	circan_sine	8.9e-12	1.31e-10	0.00565	0.000628	24	4	0.205	0.000628	0.00565	24	6	0.205	0.0316128	0.439622	24	4.67139	9.29369	0.000235	0.00248	24	5.34	9.0955	0.181	0.0199	1.51192e-06	1.42416e-05	8.95686	0.222739	0.0523667	5.11799	0.63
ENSMUSG00000024456	Diaph1	0.284013	1.64e-05	0.00035562	2.51756	2.77e-07	2.96e-05	24	1.92e-08	3.89e-07	34.9346	38.4961	0.850394	circan_sine	9.34e-12	1.38e-10	0.00313	0.000265	24	20	0.223	0.000265	0.00313	24	22	0.223	0.0316236	0.439622	24	21.1832	11.5765	0.000106	0.0014	24	21.6	11.3281	0.241	0.0212	4.4805e-08	6.0509e-07	11.298	-0.236811	0.165452	20.3294	0.669804
ENSMUSG00000015994	Fnta	0.0945978	0.0016682	0.0134868	6.10092	2.85e-07	4.08e-06	24	1.9e-10	1.84e-09	45.5674	49.1289	0.70728	circan_cosine2	9.42e-12	1.39e-10	0.0341	0.00795	24	6	0.0963	NA	NA	NA	NA	NA	NA	NA	NA	NA	NA	NA	NA	NA	NA	NA	NA	NA	NA	NA	NA	NA	NA	NA	NA
ENSMUSG00000068923	Syt11	0.473711	1.3e-05	0.000302415	2.21985	1.4e-06	8.81e-05	24	2.44e-08	4.65e-07	34.4238	37.9853	0.854936	circan_sine	9.44e-12	1.39e-10	0.00125	6.27e-05	24	20	0.406	6.27e-05	0.00125	24	22	0.406	0.0296371	0.439622	24	21.9999	7.48494	2.64e-05	0.000532	24	22	7.02487	0.455	0.0648	7.9557e-09	1.26089e-07	6.40982	-0.402428	0.535802	21.5394	1.13824
ENSMUSG00000048752	Prss50	0.336118	1.82e-05	0.000378412	2.59863	2.02e-07	2.42e-05	24	1.76e-08	3.71e-07	35.0082	38.5697	0.849727	circan_sine	9.54e-12	1.4e-10	0.0126	0.00203	24	18	0.285	0.00203	0.0126	24	20	0.285	0.0319256	0.439622	24	19.4083	6.31627	0.000689	0.00562	24	19.7	6.0219	0.4	0.0665	1.11635e-06	1.08612e-05	4.60168	-0.65778	0.37718	19.9887	1.86048
ENSMUSG00000074890	Lcmt2	0.255687	1.35e-05	0.000309978	1.83388	2.59e-05	0.000711337	24	2.38e-08	4.6e-07	33.2716	36.8331	0.864639	circan_sine	9.57e-12	1.4e-10	0.000914	3.71e-05	24	22	0.193	3.71e-05	0.000914	24	0	0.193	0.0257659	0.439622	24	21.9999	8.75981	1.42e-05	0.000353	24	23	8.463	0.25	0.0295	1.42283e-07	1.72462e-06	8.2477	-0.0754395	0.283933	23.008	0.213375
ENSMUSG00000059878	Zfp422	0.227406	1.41e-05	0.000321341	1.63695	0.000145104	0.00248893	24	2.29e-08	4.45e-07	32.937	36.4985	0.867323	circan_sine	9.59e-12	1.41e-10	0.00171	0.000104	24	22	0.179	0.000104	0.00171	24	0	0.179	0.0247792	0.439622	24	21.9999	9.33817	3.56e-05	0.000653	24	23	9.1204	0.228	0.025	2.32804e-07	2.67292e-06	8.98386	-0.0168236	0.247958	23.7412	0.0475844
ENSMUSG00000009640	Dmap1	0.240848	1.29e-05	0.000300636	0.995107	0.020359	0.116349	24	2.52e-08	4.73e-07	34.2381	37.7996	0.85655	circan_sine	9.65e-12	1.41e-10	0.00171	0.000104	24	2	0.23	0.000104	0.00171	24	4	0.23	0.0289587	0.439622	24	2.00007	9.13981	4.12e-05	0.000722	24	3	8.88891	0.254	0.0285	3.50539e-07	3.88059e-06	8.72975	0.144167	0.224077	2.18376	0.407765
ENSMUSG00000112793	Gm32872	0.953468	5.26e-05	0.000826452	2.82087	0.0154237	0.0593972	24	6.32e-09	1e-07	35.5648	39.1263	0.844575	circan_triangular	9.89e-12	1.45e-10	0.0042	0.000412	24	2	0.701	0.000412	0.0042	24	4	0.701	0.0400941	0.44689	24	2.00007	7.70429	0.000198	0.0022	24	3	6.80921	0.741	0.109	6.06676e-11	1.46467e-09	6.07096	0.856319	0.929454	2.84365	2.42203
ENSMUSG00000031729	Ist1	0.170075	5.29e-05	0.000830074	9.44443	2.52e-10	1.45e-08	24	6.37e-09	1.01e-07	34.8529	38.4144	0.851131	circan_triangular	1e-11	1.46e-10	0.0042	0.000412	24	8	0.126	0.000412	0.0042	24	10	0.126	0.0368916	0.440496	24	9.80642	10.973	0.000184	0.00208	24	9.9	10.778	0.139	0.0129	1.52641e-05	0.000111625	10.731	0.089951	-0.113133	9.43414	0.25442
ENSMUSG00000022141	Nipbl	0.154259	5.3e-05	0.000830074	6.02933	6.49e-06	6.04e-05	24	6.38e-09	1.01e-07	33.1067	36.6682	0.865969	circan_triangular	1e-11	1.47e-10	0.00171	0.000104	24	6	0.0923	0.000104	0.00171	24	8	0.0923	0.0444867	0.453024	24	6.22386	9.93014	6.13e-05	0.000959	24	7.11	9.8043	0.143	0.0146	0.000151116	0.000821238	9.71705	0.139365	-0.00936931	6.25641	0.394185
ENSMUSG00000097482	Gm17634	0.242202	0.00135556	0.011822	6.39577	1.32e-07	2.06e-06	24	2.5e-10	2.32e-09	44.7124	48.2739	0.723485	circan_cosine2	1.01e-11	1.47e-10	NA	NA	NA	NA	NA	NA	NA	NA	NA	NA	NA	NA	NA	NA	NA	NA	NA	NA	NA	NA	NA	NA	0.000564657	0.00262296	6.65992	0.342469	-0.0874152	6.9546	0.968649
ENSMUSG00000114439	Gm48395	0.194282	0.00154854	0.0128486	2.21341	0.00676798	0.0349232	24	2.21e-10	2.08e-09	44.4974	48.0589	0.727385	circan_cosine2	1.02e-11	1.48e-10	0.0341	0.00795	24	0	0.175	NA	NA	NA	NA	NA	NA	NA	NA	NA	NA	NA	NA	NA	NA	NA	NA	NA	NA	NA	NA	NA	NA	NA	NA
ENSMUSG00000015093	Clic3	1.61106	1.43e-05	0.000323733	2.32463	7.71e-07	5.7e-05	24	2.42e-08	4.64e-07	34.763	38.3245	0.851937	circan_sine	1.02e-11	1.49e-10	0.00565	0.000628	24	20	1.59	0.000628	0.00565	24	22	1.59	0.0309356	0.439622	24	21.9999	9.98001	0.00023	0.00245	24	22	8.65712	1.55	0.179	5.59341e-06	4.61293e-05	8.61736	-1.38099	1.24901	20.8085	3.90604
ENSMUSG00000030871	Ears2	0.229002	1.65e-05	0.000357373	2.48427	3.39e-07	3.4e-05	24	2.11e-08	4.18e-07	35.0163	38.5778	0.849653	circan_sine	1.03e-11	1.5e-10	0.00313	0.000265	24	20	0.187	0.000265	0.00313	24	22	0.187	0.0319588	0.439622	24	19.7639	8.97548	0.000107	0.00141	24	20.9	8.77651	0.233	0.0265	1.86449e-06	1.72583e-05	8.60462	-0.200606	0.155404	20.5176	0.567399
ENSMUSG00000062480	Acat3	0.353726	5.37e-05	0.000839101	2.57074	0.0296641	0.105706	24	6.48e-09	1.02e-07	34.9315	38.4929	0.850422	circan_triangular	1.03e-11	1.5e-10	0.0042	0.000412	24	2	0.262	0.000412	0.0042	24	4	0.262	0.0352109	0.439622	24	2.00007	12.9007	0.000176	0.00202	24	3	12.6253	0.313	0.0248	8.22704e-08	1.063e-06	12.6127	0.178045	0.234529	2.48028	0.503587
ENSMUSG00000021411	Pxdc1	0.513046	1.46e-05	0.000328906	1.67637	0.00010588	0.00196018	24	2.41e-08	4.63e-07	33.0665	36.628	0.866291	circan_sine	1.04e-11	1.51e-10	0.00313	0.000265	24	22	0.487	0.000265	0.00313	24	0	0.487	0.0251546	0.439622	24	21.9999	12.0872	8.62e-05	0.00119	24	23	11.611	0.523	0.0451	6.39355e-12	1.8233e-10	11.5947	-0.0708139	0.522899	23.4858	0.200292
ENSMUSG00000068735	Trp53i11	0.298578	1.47e-05	0.00033077	1.67437	0.000108838	0.00199325	24	2.44e-08	4.65e-07	33.091	36.6525	0.866094	circan_sine	1.06e-11	1.54e-10	0.00125	6.27e-05	24	22	0.287	6.27e-05	0.00125	24	0	0.287	0.0252265	0.439622	24	21.9999	8.82494	2.27e-05	0.000476	24	23	8.53412	0.301	0.0353	1.9874e-08	2.9019e-07	8.33035	-0.0301931	0.339679	23.6614	0.085399
ENSMUSG00000032396	Dis3l	0.155452	0.00116115	0.010675	2.50315	0.00246086	0.0144871	24	3.15e-10	2.81e-09	43.3792	46.9407	0.746628	circan_cosine2	1.08e-11	1.57e-10	NA	NA	NA	NA	NA	NA	NA	NA	NA	NA	NA	NA	NA	NA	NA	NA	NA	NA	NA	NA	NA	NA	0.00190723	0.00743359	9.33711	0.104678	0.130077	2.58832	0.296074
ENSMUSG00000023883	Phf10	0.218768	5.49e-05	0.000853317	8.60638	8.68e-10	3.6e-08	24	6.67e-09	1.05e-07	36.7879	40.3494	0.832555	circan_triangular	1.08e-11	1.57e-10	0.000914	3.71e-05	24	8	0.137	3.71e-05	0.000914	24	10	0.137	0.0427884	0.451767	24	8.70796	9.23345	2.28e-05	0.000477	24	9.35	9.084	0.136	0.015	4.06827e-05	0.000261104	8.94366	0.145972	-0.117646	8.59114	0.41287
ENSMUSG00000101514	Gm5524	0.439232	2.94e-05	0.000527213	0.0881748	0.795255	1	24	1.24e-08	2.83e-07	35.1221	38.6836	0.848688	circan_sine	1.08e-11	1.56e-10	0.00231	0.000167	24	4	0.441	0.000167	0.00231	24	6	0.441	0.0324007	0.439622	24	7.58474	8.9261	7.12e-05	0.00105	24	6.79	8.4585	0.48	0.0567	3.24185e-09	5.57722e-08	8.25013	0.512659	0.0337377	5.74899	1.45002
ENSMUSG00000052837	Junb	0.861184	0.00156539	0.0752326	6.95481	5.09e-10	2.22e-08	24	2.33e-10	2.3e-08	26.297	30.7488	0.924669	circan_damp	1.08e-11	1.56e-10	0.000914	3.71e-05	24	6	0.633	3.71e-05	0.000914	24	8	0.633	0.0120953	0.439622	24	6.73285	10.0907	7e-06	0.000225	24	7.37	9.32492	0.683	0.0733	2.68715e-19	2.58789e-17	9.21447	0.716018	-0.146162	6.76916	2.0252
ENSMUSG00000026638	Irf6	0.397172	1.46e-05	0.000329131	1.37447	0.00146062	0.0148482	24	2.52e-08	4.73e-07	33.2647	36.8262	0.864695	circan_sine	1.09e-11	1.57e-10	0.00313	0.000265	24	0	0.361	0.000265	0.00313	24	2	0.361	0.025745	0.439622	24	21.9999	10.9662	8.8e-05	0.00121	24	24	10.7028	0.39	0.0364	1.21239e-09	2.25392e-08	10.6609	0.0843692	0.397807	0.798279	0.238632
ENSMUSG00000057147	Dph6	0.404581	1.38e-05	0.000316324	1.1392	0.00851945	0.0590656	24	2.7e-08	4.98e-07	33.9306	37.492	0.859179	circan_sine	1.1e-11	1.59e-10	0.00231	0.000167	24	0	0.384	0.000167	0.00231	24	2	0.384	0.0278835	0.439622	24	2.00007	7.90153	6.2e-05	0.000967	24	2	7.48019	0.42	0.0561	3.41817e-09	5.83103e-08	7.04383	0.226215	0.484751	1.66778	0.639832
ENSMUSG00000029269	Sult1b1	0.275981	0.00116253	0.010675	6.5253	1.1e-07	1.78e-06	24	3.23e-10	2.87e-09	44.0792	47.6407	0.734781	circan_cosine2	1.11e-11	1.6e-10	0.0341	0.00795	24	6	0.25	NA	NA	NA	NA	NA	NA	NA	NA	NA	NA	NA	NA	NA	NA	NA	NA	NA	0.000306436	0.00153253	9.39209	0.299055	-0.0647255	6.81416	0.845854
ENSMUSG00000021179	Nrde2	0.18105	0.00125111	0.0111842	2.4598	0.00286942	0.0166088	24	3.01e-10	2.72e-09	43.6378	47.1993	0.742326	circan_cosine2	1.11e-11	1.6e-10	0.0268	0.00576	24	2	0.177	0.00576	0.0268	24	4	0.177	0.146521	0.685226	24	2.00007	8.92101	0.00681	0.0328	24	3	8.71914	0.178	0.0205	0.000737752	0.0032992	8.54197	0.146638	0.152536	2.9247	0.414755
ENSMUSG00000024246	Thumpd2	0.199567	0.00130809	0.0115433	2.42934	0.00319266	0.0181668	24	2.9e-10	2.63e-09	43.7978	47.3593	0.739622	circan_cosine2	1.12e-11	1.61e-10	0.0341	0.00795	24	2	0.201	0.00795	0.0341	24	4	0.201	0.161821	0.722893	24	3.98673	7.16418	0.00985	0.0439	24	3.99	7.02363	0.293	0.0417	0.00187229	0.00731646	6.41021	0.182701	0.237859	2.50187	0.516756
ENSMUSG00000073792	Alg6	0.259921	5.56e-05	0.000860342	7.69443	1.18e-08	2.94e-07	24	6.79e-09	1.06e-07	37.1332	40.6947	0.828978	circan_triangular	1.12e-11	1.61e-10	0.00565	0.000628	24	6	0.172	0.000628	0.00565	24	8	0.172	0.0429815	0.452215	24	7.888	8.55868	0.000311	0.00305	24	7.94	8.32157	0.237	0.0285	2.29454e-05	0.000159397	8.08387	0.212722	-0.0988122	7.66103	0.60167
ENSMUSG00000112139	Gm47431	0.338937	0.00165406	0.0133987	6.24361	2.07e-07	3.08e-06	24	2.32e-10	2.18e-09	45.4154	48.9769	0.710245	circan_cosine2	1.14e-11	1.63e-10	NA	NA	NA	NA	NA	NA	NA	NA	NA	NA	NA	NA	NA	NA	NA	NA	NA	NA	NA	NA	NA	NA	0.000582706	0.00269544	2.51012	1.36627	0.0246091	5.93121	3.86441
ENSMUSG00000027562	Car2	0.288316	1.82e-05	0.000378412	2.5263	2.97e-07	3.13e-05	24	2.13e-08	4.21e-07	35.1659	38.7274	0.848287	circan_sine	1.14e-11	1.64e-10	0.000914	3.71e-05	24	20	0.225	3.71e-05	0.000914	24	22	0.225	0.0325858	0.439622	24	19.9002	8.15863	1.77e-05	0.000405	24	21	7.89269	0.266	0.0337	4.66002e-07	4.98956e-06	7.57079	-0.291467	0.201585	20.3112	0.824394
ENSMUSG00000029627	Zkscan14	0.272293	0.00161826	0.0132061	6.27443	1.91e-07	2.87e-06	24	2.4e-10	2.24e-09	45.3242	48.8857	0.712006	circan_cosine2	1.15e-11	1.64e-10	NA	NA	NA	NA	NA	NA	NA	NA	NA	NA	NA	NA	NA	NA	NA	NA	NA	NA	NA	NA	NA	NA	0.000643611	0.00292798	7.51528	0.333304	-0.0176414	6.20198	0.942727
ENSMUSG00000028755	Cda	0.797274	1.61e-05	0.00035039	2.39344	5.69e-07	4.76e-05	24	2.48e-08	4.71e-07	35.043	38.6045	0.84941	circan_sine	1.18e-11	1.68e-10	0.000677	2.13e-05	24	20	0.587	2.13e-05	0.000677	24	22	0.587	0.0320697	0.439622	24	19.0583	9.27632	1.04e-05	0.000289	24	20.5	8.60329	0.983	0.114	6.3795e-09	1.02866e-07	8.43848	-0.639067	0.588708	20.8434	1.80755
ENSMUSG00000033871	Ppargc1b	1.32223	0.00131387	0.0687044	8.65294	2.56e-12	4.85e-10	24	3.04e-10	2.72e-08	26.6189	31.0708	0.93642	circan_damp	1.18e-11	1.68e-10	0.00745	0.000943	24	8	0.637	0.000943	0.00745	24	10	0.637	0.0196474	0.439622	24	8.19152	7.92646	0.00022	0.00238	24	9.1	7.05302	0.709	0.101	1.71996e-16	1.0381e-14	6.43384	0.819697	-0.575271	8.33744	2.31845
ENSMUSG00000028559	Osbpl9	0.389191	0.00122095	0.0679244	8.87175	2.07e-12	4.44e-10	24	3.32e-10	2.85e-08	26.4767	30.9285	0.934774	circan_damp	1.2e-11	1.71e-10	0.00313	0.000265	24	8	0.204	0.000265	0.00313	24	10	0.204	0.0200715	0.439622	24	8.33438	12.0631	7e-05	0.00105	24	9.17	11.8171	0.216	0.0183	3.31583e-09	5.69019e-08	11.7917	0.157932	-0.129091	8.61746	0.446698
ENSMUSG00000017405	Nek8	0.220411	0.00172376	0.0137967	6.21651	2.31e-07	3.4e-06	24	2.37e-10	2.22e-09	45.5432	49.1047	0.707755	circan_cosine2	1.21e-11	1.72e-10	0.0341	0.00795	24	6	0.213	NA	NA	NA	NA	NA	NA	NA	NA	NA	NA	NA	NA	NA	NA	NA	NA	NA	0.00104304	0.00445423	8.02738	0.259274	-0.0232486	6.34159	0.733338
ENSMUSG00000038056	Kmt2c	0.221374	5.77e-05	0.000881366	8.1466	2.97e-09	9.73e-08	24	7.12e-09	1.1e-07	37.3021	40.8636	0.827198	circan_triangular	1.21e-11	1.72e-10	0.00745	0.000943	24	6	0.151	0.000943	0.00745	24	8	0.151	0.0442673	0.452514	24	9.25642	9.66291	0.000463	0.00414	24	8.63	9.44304	0.167	0.0177	2.20018e-05	0.000153751	9.33309	0.158937	-0.0925361	8.01391	0.449542
ENSMUSG00000021559	Dapk1	0.411222	1.44e-05	0.000326832	1.99007	8.1e-06	0.00030821	24	2.84e-08	5.17e-07	33.9954	37.5569	0.858629	circan_sine	1.21e-11	1.72e-10	0.00313	0.000265	24	22	0.396	0.000265	0.00313	24	0	0.396	0.0281055	0.439622	24	21.9999	11.7533	9.54e-05	0.00129	24	23	11.3522	0.398	0.0351	4.70181e-10	9.54662e-09	11.3274	-0.167063	0.386621	22.442	0.472525
ENSMUSG00000022800	Fyttd1	0.220209	5.82e-05	0.000888269	9.33241	3.13e-10	1.72e-08	24	7.21e-09	1.11e-07	35.4094	38.9709	0.846032	circan_triangular	1.24e-11	1.76e-10	0.00231	0.000167	24	8	0.144	0.000167	0.00231	24	10	0.144	0.041296	0.448466	24	9.19706	10.2173	8.91e-05	0.00123	24	9.6	10.0096	0.172	0.0172	7.41763e-06	5.87807e-05	9.93448	0.123256	-0.143575	9.29032	0.34862
ENSMUSG00000042305	Tmem183a	0.225542	5.86e-05	0.000893289	7.59659	1.78e-08	4.1e-07	24	7.27e-09	1.12e-07	37.1785	40.74	0.828502	circan_triangular	1.26e-11	1.78e-10	0.00565	0.000628	24	6	0.156	0.000628	0.00565	24	8	0.156	0.0452714	0.45376	24	8.38937	12.2335	0.000326	0.00316	24	8.19	12.0216	0.214	0.0178	4.72974e-06	3.96372e-05	11.9993	0.158999	-0.0728951	7.64198	0.449716
ENSMUSG00000028975	Pex14	0.18036	2.56e-05	0.000481667	0.369102	0.327942	0.913459	24	1.68e-08	3.6e-07	35.3458	38.9073	0.846624	circan_sine	1.27e-11	1.8e-10	0.00231	0.000167	24	4	0.159	0.000167	0.00231	24	6	0.159	0.0333631	0.439622	24	5.63606	10.517	7.32e-05	0.00107	24	5.82	10.3335	0.21	0.0204	1.76788e-06	1.64071e-05	10.2721	0.173922	0.0684257	4.56826	0.491926
ENSMUSG00000017057	Il13ra1	0.210477	0.00123264	0.0110842	6.52331	1.21e-07	1.91e-06	24	3.54e-10	3.11e-09	44.2236	47.7851	0.732255	circan_cosine2	1.29e-11	1.82e-10	0.0209	0.00412	24	6	0.223	0.00412	0.0209	24	8	0.223	0.182507	0.770093	24	8.79305	9.93169	0.00616	0.0302	24	8.4	9.71221	0.128	0.0132	0.00061058	0.0028045	9.62586	0.225189	-0.0459069	6.76816	0.63693
ENSMUSG00000096971	4930556M19Rik	0.394023	1.51e-05	0.000335529	1.94702	1.17e-05	0.000406271	24	2.92e-08	5.29e-07	33.9355	37.497	0.859138	circan_sine	1.29e-11	1.83e-10	0.0042	0.000412	24	22	0.377	0.000412	0.0042	24	0	0.377	0.0279002	0.439622	24	21.9999	8.19272	0.000142	0.00172	24	23	7.87267	0.389	0.0494	9.56634e-09	1.47892e-07	7.54788	-0.175654	0.451133	22.5817	0.496824
ENSMUSG00000024535	Snx24	0.311596	1.51e-05	0.000335529	1.20241	0.00573867	0.0436248	24	2.9e-08	5.28e-07	33.9065	37.468	0.859383	circan_sine	1.29e-11	1.82e-10	0.0042	0.000412	24	0	0.3	0.000412	0.0042	24	2	0.3	0.0278018	0.439622	24	2.00007	9.0971	0.000142	0.00172	24	2	8.79071	0.321	0.0365	2.33647e-08	3.35873e-07	8.62185	0.129215	0.321895	1.4581	0.365476
ENSMUSG00000071573	Rnls	0.255959	0.00189682	0.0147841	5.92747	6.53e-07	8.51e-06	24	2.32e-10	2.18e-09	45.8958	49.4573	0.700747	circan_cosine2	1.3e-11	1.83e-10	NA	NA	NA	NA	NA	NA	NA	NA	NA	NA	NA	NA	NA	NA	NA	NA	NA	NA	NA	NA	NA	NA	0.000527462	0.00247761	5.40231	0.485618	0.0274188	5.78456	1.37353
ENSMUSG00000027215	Cd82	0.226728	3.24e-05	0.000564767	0.0821617	0.81023	1	24	1.39e-08	3.09e-07	35.3516	38.9131	0.846571	circan_sine	1.33e-11	1.87e-10	0.00231	0.000167	24	4	0.217	0.000167	0.00231	24	6	0.217	0.0333883	0.439622	24	6.37315	11.8004	7.32e-05	0.00107	24	6.19	11.559	0.295	0.0255	1.10253e-07	1.37321e-06	11.5312	0.229941	0.0203662	5.66256	0.650371
ENSMUSG00000028423	Nfx1	0.611087	0.001629	0.0760477	8.14939	6.22e-12	9.41e-10	24	2.77e-10	2.59e-08	27.0769	31.5288	0.932167	circan_damp	1.33e-11	1.87e-10	0.00171	0.000104	24	6	0.301	0.000104	0.00171	24	8	0.301	0.0164857	0.439622	24	7.07838	11.0227	2.44e-05	0.000501	24	7.54	10.6126	0.463	0.0436	3.45247e-13	1.23923e-11	10.564	0.332021	-0.172556	7.83077	0.939097
ENSMUSG00000038696	Mapkap1	0.14336	2.45e-05	0.000465023	0.433572	0.26215	0.783489	24	1.88e-08	3.87e-07	35.4149	38.9764	0.845981	circan_sine	1.35e-11	1.9e-10	0.00745	0.000943	24	4	0.129	0.000943	0.00745	24	6	0.129	0.0336683	0.439622	24	6.01169	10.3958	0.000361	0.00342	24	6.01	10.2479	0.197	0.0192	1.68485e-05	0.000121896	10.1824	0.135773	0.062208	4.35893	0.384025
ENSMUSG00000037243	Zfp692	0.330615	1.69e-05	0.000362099	2.37508	6.74e-07	5.24e-05	24	2.72e-08	5.02e-07	35.1629	38.7244	0.848314	circan_sine	1.35e-11	1.9e-10	0.00171	0.000104	24	20	0.319	0.000104	0.00171	24	22	0.319	0.0325732	0.439622	24	21.0524	9.3317	4.59e-05	0.000776	24	21.5	9.05664	0.322	0.0356	2.66793e-08	3.78275e-07	8.918	-0.262708	0.251219	20.9146	0.74305
ENSMUSG00000114828	AI463229	0.289416	2.79e-05	0.000511308	0.319156	0.390689	1	24	1.66e-08	3.57e-07	35.4159	38.9774	0.845972	circan_sine	1.36e-11	1.91e-10	0.0042	0.000412	24	4	0.262	0.000412	0.0042	24	6	0.262	0.0336728	0.439622	24	5.29637	9.26112	0.000169	0.00197	24	5.65	8.98526	0.319	0.0355	1.03748e-07	1.30511e-06	8.83806	0.30216	0.0949334	4.83721	0.854638
ENSMUSG00000021245	Mlh3	0.263287	1.85e-05	0.00038319	2.46235	4.39e-07	4.12e-05	24	2.54e-08	4.75e-07	35.3128	38.8743	0.846931	circan_sine	1.38e-11	1.94e-10	0.00171	0.000104	24	20	0.222	0.000104	0.00171	24	22	0.222	0.0332184	0.439622	24	21.9999	8.78356	4.68e-05	0.000787	24	22	8.55188	0.22	0.0257	5.36483e-07	5.64476e-06	8.3511	-0.232384	0.183203	20.5501	0.65728
ENSMUSG00000038437	Mllt6	0.286245	6.18e-05	0.000928536	10.0308	5.24e-11	4.82e-09	24	7.8e-09	1.18e-07	30.7556	34.317	0.883474	circan_triangular	1.42e-11	1.99e-10	0.000677	2.13e-05	24	10	0.213	2.13e-05	0.000677	24	12	0.213	0.0257876	0.439622	24	9.83746	10.5671	8.48e-06	0.000256	24	10.9	10.2598	0.235	0.0229	1.59701e-08	2.36718e-07	10.1969	0.126291	-0.229461	10.0782	0.357205
ENSMUSG00000029089	5730480H06Rik	0.128393	0.000701935	0.00758693	2.7986	0.00120449	0.00764776	24	7.1e-10	5.66e-09	41.6078	45.1693	0.773906	circan_cosine2	1.46e-11	2.05e-10	0.0268	0.00576	24	2	0.139	0.00576	0.0268	24	4	0.139	0.139029	0.671786	24	5.30488	7.91959	0.00651	0.0316	24	4.65	7.80013	0.202	0.0259	0.00970733	0.0292098	7.45533	0.125541	0.111798	3.22093	0.355083
ENSMUSG00000025858	Get4	0.223344	6.37e-05	0.000949835	7.78235	1.05e-08	2.67e-07	24	8.12e-09	1.22e-07	37.5099	41.0713	0.824979	circan_triangular	1.51e-11	2.12e-10	0.00565	0.000628	24	6	0.139	0.000628	0.00565	24	8	0.139	0.0454419	0.45376	24	8.20799	10.1179	0.000327	0.00317	24	8.1	9.94981	0.17	0.0171	1.3875e-05	0.000102745	9.87139	0.163559	-0.0824464	7.78344	0.462616
ENSMUSG00000022263	Trio	0.222671	3.08e-05	0.000545062	0.268958	0.463709	1	24	1.69e-08	3.61e-07	35.5356	39.0971	0.844849	circan_sine	1.53e-11	2.14e-10	0.00565	0.000628	24	4	0.213	0.000628	0.00565	24	6	0.213	0.0342115	0.439622	24	4.52008	9.18038	0.000253	0.00262	24	5.26	8.97508	0.21	0.0234	1.18764e-06	1.1444e-05	8.82505	0.237016	0.0637685	4.99609	0.670381
ENSMUSG00000038650	Rnh1	0.143465	6.41e-05	0.000951545	9.13848	4.37e-10	2.25e-08	24	8.19e-09	1.23e-07	36.1514	39.7129	0.838934	circan_triangular	1.54e-11	2.15e-10	0.00313	0.000265	24	8	0.101	0.000265	0.00313	24	10	0.101	0.0356931	0.440133	24	9.39813	11.9224	0.000119	0.00152	24	9.7	11.8051	0.111	0.00942	3.28488e-05	0.000217806	11.7786	0.0756985	-0.0904666	9.33859	0.214108
ENSMUSG00000020925	Ccdc43	0.112975	0.000909482	0.0090713	2.70376	0.00154918	0.00954535	24	5.85e-10	4.79e-09	42.4122	45.9737	0.76197	circan_cosine2	1.56e-11	2.18e-10	NA	NA	NA	NA	NA	NA	NA	NA	NA	NA	NA	NA	NA	NA	NA	NA	NA	NA	NA	NA	NA	NA	0.00773042	0.0241134	8.46143	0.0990014	0.0904247	3.17283	0.280018
ENSMUSG00000020486	45173	0.291538	1.65e-05	0.000356868	2.21928	1.82e-06	0.000107014	24	3.25e-08	5.78e-07	34.9825	38.544	0.84996	circan_sine	1.56e-11	2.18e-10	0.00171	0.000104	24	22	0.258	0.000104	0.00171	24	0	0.258	0.0318198	0.439622	24	21.9999	9.14309	4.49e-05	0.000767	24	23	8.88884	0.256	0.0288	1.02681e-07	1.29261e-06	8.73128	-0.194613	0.256355	21.5197	0.55045
ENSMUSG00000035121	Neil2	0.335916	6.49e-05	0.000961077	6.66645	6.76e-07	8.55e-06	24	8.32e-09	1.24e-07	35.6775	39.239	0.843508	circan_triangular	1.58e-11	2.2e-10	0.00565	0.000628	24	6	0.257	0.000628	0.00565	24	8	0.257	0.0358358	0.440133	24	6.7983	6.36268	0.000263	0.0027	24	7.4	6.04194	0.319	0.0528	1.25647e-05	9.39499e-05	4.65093	0.606105	-0.104954	6.65493	1.71432
ENSMUSG00000024663	Rab3il1	0.318611	2.51e-05	0.000473298	2.66828	2.09e-07	2.43e-05	24	2.16e-08	4.25e-07	35.5848	39.1463	0.844386	circan_sine	1.58e-11	2.2e-10	0.000914	3.71e-05	24	20	0.246	3.71e-05	0.000914	24	22	0.246	0.0344363	0.439622	24	21.9999	7.9196	1.86e-05	0.000418	24	22	7.59056	0.199	0.0262	1.27884e-07	1.57061e-06	7.18961	-0.356898	0.187904	19.8511	1.00946
ENSMUSG00000059142	Zfp945	0.415622	3.14e-05	0.00055203	0.268412	0.465274	1	24	1.73e-08	3.66e-07	35.5791	39.1406	0.84444	circan_sine	1.59e-11	2.21e-10	0.00313	0.000265	24	4	0.389	0.000265	0.00313	24	6	0.389	0.03441	0.439622	24	5.47717	8.43307	0.000115	0.00148	24	5.74	8.04211	0.471	0.0586	5.83172e-09	9.48138e-08	7.75784	0.492243	0.135019	4.97743	1.39227
ENSMUSG00000029471	Camkk2	0.464035	2.13e-05	0.00042503	2.52942	3.52e-07	3.46e-05	24	2.56e-08	4.79e-07	35.5363	39.0978	0.844843	circan_sine	1.6e-11	2.22e-10	0.000677	2.13e-05	24	20	0.339	2.13e-05	0.000677	24	22	0.339	0.0342146	0.439622	24	19.3018	9.52771	1.1e-05	0.000302	24	20.7	9.11618	0.487	0.0534	5.52621e-09	9.00961e-08	8.98931	-0.416052	0.281503	20.2722	1.17677
ENSMUSG00000032349	Elovl5	0.814411	1.73e-05	0.000365827	1.30779	0.0028169	0.0252503	24	3.21e-08	5.73e-07	33.8682	37.4296	0.859706	circan_sine	1.62e-11	2.25e-10	0.00313	0.000265	24	0	0.791	0.000265	0.00313	24	2	0.791	0.0276724	0.439622	24	2.00007	14.5505	9.41e-05	0.00127	24	2	13.8359	0.888	0.0642	4.3579e-12	1.27793e-10	13.8641	0.175821	0.805626	0.820752	0.497297
ENSMUSG00000002949	Timm44	0.247953	6.58e-05	0.000970858	7.28395	6.4e-08	1.19e-06	24	8.47e-09	1.26e-07	37.0632	40.6247	0.82971	circan_triangular	1.63e-11	2.26e-10	0.0163	0.00291	24	6	0.197	0.00291	0.0163	24	8	0.197	0.0375026	0.443052	24	7.61707	10.9401	0.0011	0.008	24	7.81	10.7131	0.197	0.0184	1.34675e-06	1.28416e-05	10.6656	0.194996	-0.0531304	7.01609	0.551531
ENSMUSG00000029001	Fbxo44	0.319882	1.87e-05	0.000384731	2.38696	7.03e-07	5.4e-05	24	3.02e-08	5.45e-07	35.4033	38.9648	0.846089	circan_sine	1.65e-11	2.28e-10	0.00565	0.000628	24	20	0.321	0.000628	0.00565	24	22	0.321	0.0336167	0.439622	24	21.9999	8.01447	0.000249	0.00259	24	22	7.68305	0.276	0.036	1.55836e-07	1.87215e-06	7.30827	-0.297164	0.276387	20.8617	0.840508
ENSMUSG00000008153	Clstn3	0.728721	1.71e-05	0.000364221	2.25334	1.51e-06	9.39e-05	24	3.3e-08	5.85e-07	35.127	38.6884	0.848644	circan_sine	1.65e-11	2.28e-10	0.000914	3.71e-05	24	20	0.606	3.71e-05	0.000914	24	22	0.606	0.032421	0.439622	24	21.9999	9.82355	1.76e-05	0.000405	24	22	9.06389	0.661	0.0729	1.76831e-10	3.90534e-09	8.94869	-0.504987	0.587602	21.2883	1.42832
ENSMUSG00000029363	Rfc5	0.299358	1.7e-05	0.000362926	0.899813	0.0381074	0.18715	24	3.31e-08	5.86e-07	35.0975	38.659	0.848913	circan_sine	1.65e-11	2.28e-10	0.00231	0.000167	24	2	0.283	0.000167	0.00231	24	4	0.283	0.032297	0.439622	24	2.52743	8.71614	7.1e-05	0.00105	24	3.26	8.47966	0.359	0.0423	1.35793e-07	1.6562e-06	8.2694	0.2118	0.272913	2.52094	0.599061
ENSMUSG00000045039	Megf8	0.21999	6.65e-05	0.000979592	4.09703	0.000386619	0.00222561	24	8.6e-09	1.28e-07	37.6573	41.2188	0.823386	circan_triangular	1.67e-11	2.31e-10	0.0042	0.000412	24	4	0.131	0.000412	0.0042	24	6	0.131	0.0463293	0.456847	24	4.52025	9.66879	0.000226	0.00243	24	5.26	9.5172	0.208	0.0219	2.96438e-05	0.000199253	9.4128	0.154236	0.0932305	3.92323	0.436246
ENSMUSG00000025504	Eps8l2	1.03762	0.000302376	0.0329968	0	1	1	24	1.89e-09	8.68e-08	25.5639	30.0157	0.923515	circan_damp	1.67e-11	2.31e-10	0.000366	6.47e-06	24	0	0.667	6.47e-06	0.000366	24	2	0.667	0.0126714	0.439622	24	21.9999	11.1299	1.42e-06	9.19e-05	24	24	10.6215	0.811	0.0763	1.43015e-17	1.04585e-15	10.5875	-0.0229846	0.818016	23.8927	0.0650102
ENSMUSG00000001076	C1ql4	0.393093	1.74e-05	0.000367582	2.26758	1.4e-06	8.81e-05	24	3.32e-08	5.86e-07	35.1863	38.7478	0.848099	circan_sine	1.68e-11	2.32e-10	0.00231	0.000167	24	20	0.31	0.000167	0.00231	24	22	0.31	0.0326726	0.439622	24	21.6338	6.6295	7.18e-05	0.00106	24	21.8	6.27765	0.375	0.0598	8.94586e-08	1.14497e-06	5.1403	-0.502821	0.590508	21.3057	1.42219
ENSMUSG00000057133	Chd6	0.224368	6.8e-05	0.000995641	3.11623	0.00789865	0.032912	24	8.85e-09	1.31e-07	36.8481	40.4096	0.831937	circan_triangular	1.75e-11	2.41e-10	0.00565	0.000628	24	2	0.171	0.000628	0.00565	24	4	0.171	0.0427598	0.451767	24	2.00007	9.10431	0.00031	0.00304	24	3	8.93167	0.187	0.021	3.61966e-05	0.000236445	8.77636	0.140243	0.139305	3.01281	0.396667
ENSMUSG00000038217	Tlcd2	0.518573	1.84e-05	0.000382575	1.72447	8.69e-05	0.00170137	24	3.26e-08	5.8e-07	33.7302	37.2917	0.860864	circan_sine	1.75e-11	2.41e-10	0.000914	3.71e-05	24	22	0.422	3.71e-05	0.000914	24	0	0.422	0.0272138	0.439622	24	21.9999	12.2986	1.49e-05	0.000363	24	23	11.8415	0.526	0.0444	2.02875e-10	4.40873e-09	11.8297	-0.0805831	0.507171	23.3981	0.227923
ENSMUSG00000040128	Pnrc1	0.784713	1.85e-05	0.00038319	1.75024	7.03e-05	0.0014526	24	3.32e-08	5.87e-07	33.8015	37.363	0.860267	circan_sine	1.79e-11	2.47e-10	0.00313	0.000265	24	22	0.763	0.000265	0.00313	24	0	0.763	0.0274495	0.439622	24	21.9999	11.9165	9.34e-05	0.00127	24	23	11.205	0.81	0.0723	4.90716e-13	1.71595e-11	11.2032	-0.140123	0.797569	23.3357	0.396327
ENSMUSG00000021703	Serinc5	0.332317	2.28e-05	0.000440528	0.604498	0.142348	0.511009	24	2.72e-08	5.02e-07	35.6751	39.2366	0.843531	circan_sine	1.81e-11	2.48e-10	0.00313	0.000265	24	2	0.287	0.000265	0.00313	24	4	0.287	0.0348543	0.439622	24	4.71451	10.5405	0.000116	0.00149	24	4.36	10.2431	0.415	0.0405	3.38475e-08	4.68233e-07	10.1833	0.284214	0.195502	3.69847	0.803879
ENSMUSG00000020453	Patz1	0.396891	6.9e-05	0.00100498	8.32582	2.31e-09	7.93e-08	24	9.03e-09	1.32e-07	37.6354	41.1968	0.823624	circan_triangular	1.82e-11	2.49e-10	0.000914	3.71e-05	24	6	0.23	3.71e-05	0.000914	24	8	0.23	0.0485827	0.461046	24	9.66999	7.77722	2.56e-05	0.000519	24	8.83	7.3537	0.257	0.0349	1.5625e-06	1.46476e-05	6.87506	0.370559	-0.215925	8.0153	1.0481
ENSMUSG00000027714	Exosc9	0.252534	1.8e-05	0.000378412	1.87869	2.4e-05	0.000678518	24	3.47e-08	6.03e-07	34.1189	37.6803	0.857575	circan_sine	1.82e-11	2.49e-10	0.00231	0.000167	24	22	0.222	0.000167	0.00231	24	0	0.222	0.0285349	0.439622	24	21.9999	8.50488	6.33e-05	0.000982	24	23	8.27666	0.252	0.0304	5.03844e-07	5.36079e-06	8.03142	-0.0919134	0.282282	22.7976	0.25997
ENSMUSG00000029663	Gngt1	0.651398	1.88e-05	0.000385638	1.73078	8.38e-05	0.00166245	24	3.35e-08	5.88e-07	33.7886	37.35	0.860376	circan_sine	1.83e-11	2.51e-10	0.00565	0.000628	24	22	0.603	0.000628	0.00565	24	0	0.603	0.0274064	0.439622	24	2.00007	6.77245	0.000206	0.00227	24	1	6.30033	0.647	0.103	1.269e-10	2.84902e-09	5.15791	-0.241434	1.25206	23.2724	0.682878
ENSMUSG00000028771	Ptpn12	0.370949	6.97e-05	0.00101296	7.92597	7.43e-09	2.03e-07	24	9.14e-09	1.34e-07	37.7717	41.3332	0.822138	circan_triangular	1.85e-11	2.54e-10	0.00745	0.000943	24	8	0.246	0.000943	0.00745	24	10	0.246	0.0470249	0.458686	24	7.53032	9.68928	0.000489	0.00431	24	8.77	9.41095	0.251	0.0267	3.96476e-07	4.32969e-06	9.30283	0.273814	-0.15133	7.92855	0.774464
ENSMUSG00000034620	Tmem5	0.151241	6.98e-05	0.00101364	9.31945	4.06e-10	2.15e-08	24	9.17e-09	1.34e-07	35.8994	39.4609	0.841384	circan_triangular	1.86e-11	2.55e-10	0.000914	3.71e-05	24	8	0.119	3.71e-05	0.000914	24	10	0.119	0.0334142	0.439622	24	9.77126	9.57239	1.81e-05	0.000409	24	9.89	9.42142	0.126	0.0134	0.000249903	0.0012833	9.30896	0.0808545	-0.10836	9.5514	0.228691
ENSMUSG00000037003	Tns2	0.950853	0.00197858	0.0819521	8.38715	6.36e-12	9.49e-10	24	3.28e-10	2.84e-08	27.3302	31.7821	0.922184	circan_damp	1.89e-11	2.58e-10	0.00171	0.000104	24	8	0.591	0.000104	0.00171	24	10	0.591	0.014288	0.439622	24	7.04472	11.9102	2.14e-05	0.000461	24	8.52	11.2282	0.679	0.0604	6.16422e-18	4.807e-16	11.2056	0.565708	-0.37563	8.23894	1.60006
ENSMUSG00000110827	Gm32281	0.62463	1.86e-05	0.000383542	2.26285	1.55e-06	9.47e-05	24	3.61e-08	6.24e-07	35.3371	38.8986	0.846705	circan_sine	1.95e-11	2.66e-10	0.00171	0.000104	24	20	0.573	0.000104	0.00171	24	22	0.573	0.0333248	0.439622	24	21.9999	7.14889	4.69e-05	0.000787	24	22	6.41356	0.549	0.0855	3.95833e-09	6.63134e-08	5.3893	-0.692808	0.884217	21.4614	1.95956
ENSMUSG00000037936	Scarb1	0.266242	7.17e-05	0.00103505	6.05423	8.24e-06	7.39e-05	24	9.49e-09	1.38e-07	33.9818	37.5433	0.858745	circan_triangular	1.97e-11	2.69e-10	0.00313	0.000265	24	6	0.172	0.000265	0.00313	24	8	0.172	0.0502367	0.466716	24	6.39156	12.5354	0.000163	0.00191	24	7.2	12.2865	0.287	0.0234	1.35537e-06	1.29119e-05	12.2692	0.230954	-0.0155406	6.25664	0.653238
ENSMUSG00000052557	Gan	0.222223	7.17e-05	0.00103505	7.91594	7.97e-09	2.15e-07	24	9.5e-09	1.38e-07	37.8391	41.4006	0.821398	circan_triangular	1.98e-11	2.7e-10	0.00971	0.00139	24	8	0.126	0.00139	0.00971	24	10	0.126	0.0471624	0.458686	24	8.53756	8.47631	0.000698	0.00569	24	9.27	8.32157	0.122	0.0147	0.00017514	0.000934505	8.08373	0.176969	-0.0933969	7.85488	0.500543
ENSMUSG00000024317	Rnf138	0.251952	7.2e-05	0.00103797	6.85229	3.72e-07	5.2e-06	24	9.55e-09	1.39e-07	36.4169	39.9784	0.836306	circan_triangular	2e-11	2.72e-10	0.00971	0.00139	24	6	0.183	0.00139	0.00971	24	8	0.183	0.0398375	0.446556	24	6.63916	9.05402	0.000599	0.00506	24	7.32	8.84488	0.21	0.0237	5.964e-06	4.8656e-05	8.68017	0.225554	-0.0416516	6.6975	0.637964
ENSMUSG00000026470	Stx6	0.260318	2.14e-05	0.00042503	2.43166	6.22e-07	5.04e-05	24	3.24e-08	5.78e-07	35.6864	39.2479	0.843423	circan_sine	2.01e-11	2.73e-10	0.0042	0.000412	24	20	0.233	0.000412	0.0042	24	22	0.233	0.0349071	0.439622	24	18.9442	9.00893	0.000175	0.00201	24	20.5	8.79906	0.334	0.0379	7.86531e-07	7.93011e-06	8.63072	-0.21803	0.189998	20.738	0.616681
ENSMUSG00000028669	Pithd1	0.229968	1.82e-05	0.000378412	1.08329	0.0142016	0.0884644	24	3.82e-08	6.5e-07	34.7843	38.3458	0.851746	circan_sine	2.01e-11	2.73e-10	0.000914	3.71e-05	24	0	0.209	3.71e-05	0.000914	24	2	0.209	0.03102	0.439622	24	2.00006	10.0387	1.69e-05	0.000392	24	2	9.85614	0.243	0.0247	3.19472e-07	3.55678e-06	9.77383	0.114063	0.214566	1.86634	0.32262
ENSMUSG00000028126	Pip5k1a	0.13336	0.00220375	0.0164617	5.88435	1.01e-06	1.25e-05	24	3.16e-10	2.82e-09	46.2268	49.7883	0.693973	circan_cosine2	2.02e-11	2.74e-10	NA	NA	NA	NA	NA	NA	NA	NA	NA	NA	NA	NA	NA	NA	NA	NA	NA	NA	NA	NA	NA	NA	0.00656491	0.0210287	8.71206	0.149579	-0.0011964	6.03055	0.423074
ENSMUSG00000037797	Adh4	0.491221	1.82e-05	0.000378412	1.01283	0.0215943	0.121311	24	3.83e-08	6.5e-07	35.0078	38.5693	0.84973	circan_sine	2.02e-11	2.74e-10	0.00231	0.000167	24	2	0.435	0.000167	0.00231	24	4	0.435	0.0319238	0.439622	24	3.63212	12.2602	7.03e-05	0.00105	24	3.82	11.9102	0.677	0.0568	2.68151e-09	4.67448e-08	11.8998	0.265554	0.419158	2.15706	0.751099
ENSMUSG00000024413	Npc1	0.895796	0.00206384	0.0839517	8.26171	8.59e-12	1.16e-09	24	3.37e-10	2.88e-08	27.4613	31.9131	0.921813	circan_damp	2.02e-11	2.74e-10	0.000914	3.71e-05	24	6	0.521	3.71e-05	0.000914	24	8	0.521	0.0146102	0.439622	24	7.64319	12.2315	8.36e-06	0.000254	24	7.82	11.5639	0.77	0.0666	5.06337e-17	3.35476e-15	11.5467	0.544043	-0.320488	8.03345	1.53878
ENSMUSG00000037808	Fam76b	0.286804	7.26e-05	0.00104399	6.57058	1.13e-06	1.33e-05	24	9.66e-09	1.4e-07	35.6905	39.252	0.843384	circan_triangular	2.03e-11	2.75e-10	0.00313	0.000265	24	6	0.208	0.000265	0.00313	24	8	0.208	0.0357589	0.440133	24	6.64537	8.98808	0.000119	0.00152	24	7.32	8.74759	0.241	0.0276	1.0405e-06	1.02046e-05	8.572	0.268001	-0.0344305	6.48805	0.758021
ENSMUSG00000025283	Sat1	0.186412	0.00119397	0.0108679	6.63525	1.37e-07	2.13e-06	24	5.93e-10	4.85e-09	43.8828	47.4443	0.738171	circan_cosine2	2.05e-11	2.78e-10	NA	NA	NA	NA	NA	NA	NA	NA	NA	NA	NA	NA	NA	NA	NA	NA	NA	NA	NA	NA	NA	NA	0.00145796	0.00590829	10.9199	0.185376	-0.0384234	6.78067	0.524322
ENSMUSG00000082045	Gm11585	0.161677	0.00176319	0.0140317	2.36829	0.00481412	0.0261227	24	4.04e-10	3.48e-09	44.6221	48.1836	0.725131	circan_cosine2	2.06e-11	2.79e-10	0.0268	0.00576	24	0	0.162	0.00576	0.0268	24	2	0.162	0.169449	0.740784	24	21.9999	6.58036	0.00774	0.0364	24	24	6.46371	0.154	0.0239	NA	NA	NA	NA	NA	NA	NA
ENSMUSG00000062031	Pgghg	0.17348	7.35e-05	0.00105384	5.46328	7.94e-06	7.17e-05	24	9.81e-09	1.42e-07	35.6223	39.1838	0.844032	circan_triangular	2.09e-11	2.82e-10	0.000677	2.13e-05	24	4	0.129	2.13e-05	0.000677	24	6	0.129	0.0369594	0.441013	24	6.49896	10.3806	1.19e-05	0.000314	24	6.25	10.2128	0.221	0.0217	1.67061e-05	0.000120965	10.1459	0.150614	0.0175229	5.55759	0.425999
ENSMUSG00000032097	Ddx6	0.195518	7.36e-05	0.0010543	9.20304	4.9e-10	2.34e-08	24	9.83e-09	1.42e-07	36.3349	39.8964	0.837123	circan_triangular	2.1e-11	2.83e-10	0.00125	6.27e-05	24	8	0.141	6.27e-05	0.00125	24	10	0.141	0.0345827	0.439622	24	11.8496	11.954	3.05e-05	0.000588	24	10.9	11.8209	0.133	0.0112	3.19021e-06	2.79306e-05	11.7955	0.100906	-0.127027	9.43584	0.285404
ENSMUSG00000029780	Nt5c3	0.361405	7.41e-05	0.00105729	7.66754	1.89e-08	4.32e-07	24	9.92e-09	1.43e-07	37.8	41.3615	0.821828	circan_triangular	2.13e-11	2.87e-10	0.0126	0.00203	24	6	0.232	0.00203	0.0126	24	8	0.232	0.0473879	0.458686	24	7.00075	9.83827	0.000984	0.00733	24	7.5	9.50398	0.34	0.0358	4.41699e-07	4.76408e-06	9.40218	0.272719	-0.120639	7.59083	0.771365
ENSMUSG00000024855	Pacs1	0.413305	7.41e-05	0.00105729	8.95666	6.83e-10	3.02e-08	24	9.92e-09	1.43e-07	36.9136	40.4751	0.831263	circan_triangular	2.13e-11	2.87e-10	0.00231	0.000167	24	8	0.275	0.000167	0.00231	24	10	0.275	0.0434936	0.452215	24	9.88572	7.56448	9.35e-05	0.00127	24	9.94	7.1816	0.289	0.0402	1.11818e-06	1.08638e-05	6.6373	0.324922	-0.324352	8.99664	0.91902
ENSMUSG00000044749	Abca6	0.419581	7.42e-05	0.00105729	9.32027	4.41e-10	2.26e-08	24	9.94e-09	1.43e-07	36.0489	39.6104	0.839936	circan_triangular	2.13e-11	2.87e-10	0.00125	6.27e-05	24	8	0.338	6.27e-05	0.00125	24	10	0.338	0.0277854	0.439622	24	9.28239	11.5138	2.49e-05	0.000508	24	9.64	11.1126	0.39	0.0351	9.43089e-10	1.79492e-08	11.0802	0.214791	-0.293828	9.58886	0.607519
ENSMUSG00000024735	Prpf19	0.10078	0.00138938	0.0119567	5.42643	9.82e-06	9.68e-05	24	5.31e-10	4.4e-09	44.565	48.1264	0.726167	circan_cosine2	2.14e-11	2.87e-10	0.0341	0.00795	24	6	0.0659	NA	NA	NA	NA	NA	NA	NA	NA	NA	NA	NA	NA	NA	NA	NA	NA	NA	0.00747441	0.0234644	11.978	0.102617	0.00121747	5.95468	0.290246
ENSMUSG00000024913	Lrp5	0.514927	2.06e-05	0.000416733	1.59128	0.000299389	0.00443275	24	3.59e-08	6.21e-07	33.8339	37.3954	0.859994	circan_sine	2.14e-11	2.88e-10	0.00971	0.00139	24	22	0.405	0.00139	0.00971	24	0	0.405	0.0275576	0.439622	24	21.9999	11.3741	0.000429	0.00391	24	23	10.944	0.519	0.0474	2.22631e-10	4.82022e-09	10.9151	-0.0055004	0.529685	23.9603	0.0155575
ENSMUSG00000020472	Zkscan17	0.668288	0.00215559	0.085838	7.1905	3.32e-10	1.61e-08	24	3.44e-10	2.91e-08	27.2806	31.7325	0.919419	circan_damp	2.15e-11	2.88e-10	0.000677	2.13e-05	24	6	0.493	2.13e-05	0.000677	24	8	0.493	0.012919	0.439622	24	7.28744	9.74431	4.44e-06	0.000173	24	7.64	9.13473	0.552	0.0604	5.40461e-17	3.55413e-15	9.0036	0.563691	-0.156754	7.03603	1.59436
ENSMUSG00000028082	Sh3d19	0.459067	7.48e-05	0.00106481	7.17817	1.12e-07	1.9e-06	24	1e-08	1.44e-07	37.1962	40.7577	0.828317	circan_triangular	2.17e-11	2.91e-10	0.0163	0.00291	24	6	0.309	0.00291	0.0163	24	8	0.309	0.0469668	0.458686	24	6.92406	11.6783	0.00135	0.00935	24	7.46	11.2503	0.459	0.0408	2.91729e-08	4.08374e-07	11.2238	0.35588	-0.114596	7.18993	1.00658
ENSMUSG00000041540	Sox5	0.560562	7.52e-05	0.00106777	2.58259	0.0335487	0.117724	24	1.01e-08	1.45e-07	35.8128	39.3743	0.842217	circan_triangular	2.2e-11	2.95e-10	0.00231	0.000167	24	2	0.334	0.000167	0.00231	24	4	0.334	0.0506	0.466821	24	2.42517	9.21574	0.000107	0.00141	24	3.21	8.812	0.497	0.0564	3.74346e-07	4.12342e-06	8.6571	0.32986	0.369818	2.7821	0.932986
ENSMUSG00000032381	Fam96a	0.184331	2.23e-05	0.000437554	2.43027	6.6e-07	5.2e-05	24	3.43e-08	5.98e-07	35.7909	39.3524	0.842427	circan_sine	2.22e-11	2.97e-10	0.00231	0.000167	24	20	0.171	0.000167	0.00231	24	22	0.171	0.0354009	0.439622	24	22	10.7412	7.73e-05	0.00111	24	22	10.5531	0.148	0.014	1.89717e-06	1.74919e-05	10.5002	-0.144178	0.124832	20.7258	0.407796
ENSMUSG00000041126	H2afv	0.320161	7.57e-05	0.00107246	7.92323	8.36e-09	2.23e-07	24	1.02e-08	1.46e-07	37.9667	41.5282	0.819988	circan_triangular	2.23e-11	2.98e-10	0.00313	0.000265	24	6	0.21	0.000265	0.00313	24	8	0.21	0.0456657	0.45376	24	9.08486	10.2435	0.000149	0.00179	24	8.54	9.93712	0.214	0.0216	1.22246e-06	1.17537e-05	9.86059	0.238137	-0.107281	7.61677	0.673553
ENSMUSG00000025384	Faap100	0.178659	0.00117336	0.010746	6.66373	1.42e-07	2.2e-06	24	6.78e-10	5.44e-09	43.7702	47.3317	0.740091	circan_cosine2	2.3e-11	3.07e-10	NA	NA	NA	NA	NA	NA	NA	NA	NA	NA	NA	NA	NA	NA	NA	NA	NA	NA	NA	NA	NA	NA	0.00140079	0.00572399	8.10405	0.207263	-0.0572759	7.02985	0.586229
ENSMUSG00000081738	Hmgb1-ps2	0.338506	7.68e-05	0.00108449	9.06585	6.13e-10	2.74e-08	24	1.04e-08	1.48e-07	36.7646	40.3261	0.832794	circan_triangular	2.3e-11	3.07e-10	0.00171	0.000104	24	8	0.212	0.000104	0.00171	24	10	0.212	0.0558903	0.475499	24	9.65157	7.46327	7.56e-05	0.00109	24	9.83	7.10646	0.22	0.0309	2.12384e-05	0.000149126	6.52736	0.288238	-0.254648	8.76397	0.815259
ENSMUSG00000032293	Ireb2	0.194106	0.00178012	0.0141176	6.4241	2.07e-07	3.08e-06	24	4.5e-10	3.82e-09	45.3015	48.863	0.712444	circan_cosine2	2.31e-11	3.08e-10	NA	NA	NA	NA	NA	NA	NA	NA	NA	NA	NA	NA	NA	NA	NA	NA	NA	NA	NA	NA	NA	NA	0.000795815	0.00352221	11.0862	0.197889	-0.0417693	6.79458	0.559716
[truncated: 8,653 more rows]

## Sheet: Sheet2
feature	gene_name	circan_estimate.amp	circan_p.value.amp	circan_BH.q.value.amp	circan_estimate.phase	circan_p.value.phase	circan_BH.q.value.phase	circan_estimate.per	circan_p.value.per	circan_BH.q.value.per	circan_AIC	circan_BIC	circan_r	circan_best_curve	circan_combined_pval	circan_BH_combined	jtk_BH.Q	jtk_ADJ.P	jtk_PER	jtk_LAG	jtk_AMP	mc_JTK_pvalue	mc_JTK_BH.Q	mc_JTK_period	mc_JTK_adjphase	mc_JTK_amplitude	mc_LS_pvalue	mc_LS_BH.Q	mc_LS_period	mc_LS_adjphase	mc_LS_amplitude	mc_meta2d_pvalue	mc_meta2d_BH.Q	mc_meta2d_period	mc_meta2d_phase	mc_meta2d_Base	mc_meta2d_AMP	mc_meta2d_rAMP	pvalue	padj	Intercept	s1	c1	phase	amp
[truncated: 9,271 more rows]

[truncated: 4 more sheets: Sheet3, Sheet4, Sheet5, Sheet6]
