# Supplementary material for: Thyroid hormone receptor beta (THRB) dependent regulation of diurnal hepatic lipid metabolism in adult male mice
Source: NPJ Metab Health Dis. 2024 Aug 13;2:21. doi: 10.1038/s44324-024-00023-4 (PMC12118710; doi:10.1038/s44324-024-00023-4)
Supplement: Supplementary file 4 — Supplementary Data 3 [file 44324_2024_23_MOESM4_ESM.xlsx]

## Sheet: Summary
Summary
Sheet 1 - CircaCompare analyses
Sheet 2 - GSEA of DRGs mesor UP
Sheet 3 - GSEA of DRGs mesor DOWN
Sheet 4 - GSEA of DRGs amp UP
Sheet 5 - GSEA of DRGs amp DOWN
Sheet 6 - GSEA of DRGs phase delay
Sheet 7 - GSEA of DRGs phase advance
Sheet 8 - Curated DRGs mesor UP
Sheet 9 - Curated DRGs mesor DOWN
Sheet 10 - Overall pathway analysis for DRGs mesor UP and DOWN

## Sheet: Sheet1
ID	gene_name	Presence of rhythmicity (p-value) for WT	Presence of rhythmicity (p-value) for KO	WT mesor estimate	KO mesor estimate	Mesor difference estimate	P-value for mesor difference	WT amplitude estimate	KO amplitude estimate	Amplitude difference estimate	P-value for amplitude difference	WT peak time hours	KO peak time hours	Phase difference estimate	P-value for difference in phase	Shared period estimate	Change for Amplitude	Change for Phase	Change for Mesor
ENSMUSG00000030603	Psmc4	0.00112181	0.0042684	11.6207	11.5566	-0.0641189	0.0277916	0.112456	0.0923186	-0.0201373	0.611324	23.3549	19.9661	-3.38882	0.0296739	24	NO CHANGE	ADVANCE	DOWN
ENSMUSG00000031950	Gabarapl2	0.00447484	0.0128051	10.8138	10.7521	-0.0617711	0.0319953	0.0805501	0.0859991	0.00544898	0.889366	21.6302	11.815	-9.81527	5.66809e-06	24	NO CHANGE	ADVANCE	DOWN
ENSMUSG00000020770	Unk	0.0159437	0.000769051	8.94702	8.86817	-0.0788507	0.0188052	0.104085	0.0982567	-0.00582795	0.897578	3.32196	23.4013	-3.92067	0.0279343	24	NO CHANGE	ADVANCE	DOWN
ENSMUSG00000028539	Artn	0.0178817	0.00746735	5.14831	4.97159	-0.176724	0.0340413	0.24275	0.203214	-0.0395358	0.727782	17.0856	12.0457	-5.0399	0.0148814	24	NO CHANGE	ADVANCE	DOWN
ENSMUSG00000022205	Sub1	0.0443773	0.0421236	10.5753	10.4654	-0.109969	0.0135384	0.0976285	0.0869949	-0.0106336	0.858824	0.975641	18.9357	-6.0399	0.0203147	24	NO CHANGE	ADVANCE	DOWN
ENSMUSG00000014245	Pigl	7.93662e-06	0.000614362	7.71472	7.68221	-0.0325119	0.425584	0.288996	0.158098	-0.130897	0.0286044	3.46378	1.14498	-2.3188	0.0450077	24	DOWN	ADVANCE	NO CHANGE
ENSMUSG00000026319	Relch	7.62914e-07	6.24703e-05	9.23979	9.28583	0.0460435	0.200238	0.273717	0.199679	-0.0740376	0.146883	2.40928	0.555648	-1.85363	0.0336174	24	NO CHANGE	ADVANCE	NO CHANGE
ENSMUSG00000026773	Pfkfb3	1.0839e-05	0.000154303	9.38695	9.52946	0.14251	0.537699	1.26361	1.28978	0.0261741	0.936005	11.7062	9.34147	-2.3647	0.0205926	24	NO CHANGE	ADVANCE	NO CHANGE
ENSMUSG00000027562	Car2	1.68684e-05	0.0017776	7.89269	7.78587	-0.10682	0.0871859	0.288316	0.27173	-0.0165864	0.847369	20.3503	17.5447	-2.80557	0.0225836	24	NO CHANGE	ADVANCE	NO CHANGE
ENSMUSG00000046822	Slc39a3	2.46636e-05	0.00018657	8.85594	8.79789	-0.0580546	0.0655722	0.19115	0.141433	-0.0497172	0.256261	3.65446	1.25434	-2.40011	0.0254379	24	NO CHANGE	ADVANCE	NO CHANGE
ENSMUSG00000038193	Hand2	3.50141e-05	0.00887542	7.78517	7.81823	0.0330631	0.554319	0.308556	0.172207	-0.136349	0.0914298	12.878	9.49388	-3.3841	0.0223108	24	NO CHANGE	ADVANCE	NO CHANGE
ENSMUSG00000006288	Ttc5	3.56044e-05	6.27913e-05	8.25792	8.24642	-0.0114927	0.751091	0.180893	0.21953	0.0386373	0.452591	1.65241	22.7005	-2.95196	0.0053196	24	NO CHANGE	ADVANCE	NO CHANGE
ENSMUSG00000115575	Gm49024	3.88054e-05	0.00109384	5.78316	5.59872	-0.184439	0.0725537	0.502757	0.44096	-0.0617964	0.662426	22.9555	20.568	-2.38745	0.0451128	24	NO CHANGE	ADVANCE	NO CHANGE
ENSMUSG00000024855	Pacs1	4.12099e-05	0.0104454	7.1816	7.15154	-0.0300647	0.650459	0.330089	0.212736	-0.117353	0.216207	9.02995	4.09374	-4.93621	0.00140759	24	NO CHANGE	ADVANCE	NO CHANGE
ENSMUSG00000058704	Memo1	4.4473e-05	8.52547e-06	10.028	10.0449	0.0168221	0.591557	0.175116	0.205371	0.0302548	0.495638	20.2096	18.2566	-1.95294	0.0359123	24	NO CHANGE	ADVANCE	NO CHANGE
ENSMUSG00000115509	Gm49012	7.60509e-05	1.11291e-06	6.52532	6.40261	-0.122707	0.43352	0.895747	1.11068	0.214931	0.333362	22.466	20.3187	-2.14729	0.0166642	24	NO CHANGE	ADVANCE	NO CHANGE
ENSMUSG00000089876	Tmem102	0.000174995	0.0078281	8.51033	8.44017	-0.0701552	0.234821	0.267793	0.188266	-0.0795268	0.338912	23.0523	20.061	-2.99131	0.0457391	24	NO CHANGE	ADVANCE	NO CHANGE
ENSMUSG00000038215	Cep44	0.00021919	0.00254881	8.6275	8.64132	0.0138148	0.752967	0.214624	0.153835	-0.0607892	0.330913	1.32809	22.1598	-3.16826	0.0236271	24	NO CHANGE	ADVANCE	NO CHANGE
ENSMUSG00000100826	Snhg14	0.000227173	0.00569914	7.40744	7.36853	-0.0389094	0.572606	0.266011	0.254768	-0.0112429	0.907986	22.7863	18.8533	-3.93298	0.0093497	24	NO CHANGE	ADVANCE	NO CHANGE
ENSMUSG00000036478	Btg1	0.000251046	0.000102836	10.6017	10.6538	0.0520726	0.599818	0.500815	0.474073	-0.026742	0.848597	1.54107	23.2541	-2.28695	0.044323	24	NO CHANGE	ADVANCE	NO CHANGE
ENSMUSG00000040111	Gramd1b	0.000280118	0.00648565	6.769	6.7275	-0.0415051	0.422249	0.271862	0.136606	-0.135256	0.0705673	18.4679	14.7997	-3.66814	0.0287123	24	NO CHANGE	ADVANCE	NO CHANGE
ENSMUSG00000015747	Vps45	0.000290411	0.000372498	8.18301	8.12351	-0.0594979	0.151907	0.19686	0.177563	-0.0192962	0.738339	23.0066	20.0274	-2.97922	0.0164535	24	NO CHANGE	ADVANCE	NO CHANGE
ENSMUSG00000057342	Sphk2	0.000377356	0.00101771	10.9071	10.8954	-0.0117173	0.896978	0.288858	0.446807	0.15795	0.222884	1.3722	22.4606	-2.91158	0.0480981	24	NO CHANGE	ADVANCE	NO CHANGE
ENSMUSG00000037151	Lrrc20	0.000442806	0.0448079	8.2629	8.28522	0.022319	0.637053	0.149565	0.125167	-0.0243977	0.715128	2.49083	22.3815	-4.10936	0.0352233	24	NO CHANGE	ADVANCE	NO CHANGE
ENSMUSG00000044122	Proca1	0.00058782	0.00115368	7.31793	7.31642	-0.00150776	0.983603	0.258185	0.335848	0.0776628	0.456257	20.2882	16.1378	-4.15045	0.00466783	24	NO CHANGE	ADVANCE	NO CHANGE
ENSMUSG00000041506	Rrp9	0.000598407	0.000251893	8.74076	8.72947	-0.0112886	0.817055	0.213019	0.226191	0.0131726	0.8486	12.4288	9.47959	-2.94918	0.0191846	24	NO CHANGE	ADVANCE	NO CHANGE
ENSMUSG00000032235	Ice2	0.000846514	0.00250988	8.47704	8.52435	0.0473165	0.133455	0.137692	0.101412	-0.0362799	0.40962	2.56498	23.5116	-3.05337	0.0416888	24	NO CHANGE	ADVANCE	NO CHANGE
ENSMUSG00000097579	Gm26799	0.000876701	0.00627272	5.40034	5.42849	0.0281446	0.608533	0.176311	0.203262	0.0269503	0.728437	20.8688	15.2233	-5.64543	0.00107169	24	NO CHANGE	ADVANCE	NO CHANGE
ENSMUSG00000024006	Stk38	0.000946158	0.00200749	11.4204	11.4018	-0.0185253	0.453294	0.0893454	0.0996983	0.0103529	0.766054	20.6049	17.7039	-2.901	0.046895	24	NO CHANGE	ADVANCE	NO CHANGE
ENSMUSG00000029710	Ephb4	0.000975783	0.00738309	9.90476	9.96377	0.0590063	0.299457	0.215968	0.181846	-0.0341226	0.669005	8.06883	4.06183	-4.00699	0.0139529	24	NO CHANGE	ADVANCE	NO CHANGE
ENSMUSG00000066151	Fkbp15	0.00108544	4.64081e-05	10.0991	10.0832	-0.0158568	0.630451	0.148474	0.156982	0.00850827	0.854926	6.9855	4.01966	-2.96585	0.0154732	24	NO CHANGE	ADVANCE	NO CHANGE
ENSMUSG00000108900	Ccdc194	0.00112766	0.0319995	4.95765	5.0827	0.125046	0.138601	0.289098	0.215629	-0.0734692	0.532097	5.32225	0.234153	-5.0881	0.00882077	24	NO CHANGE	ADVANCE	NO CHANGE
ENSMUSG00000103731	Gm17530	0.00135379	0.0155381	6.10183	6.24124	0.139406	0.159239	0.279808	0.317842	0.0380343	0.782551	20.0153	16.3075	-3.70782	0.0432146	24	NO CHANGE	ADVANCE	NO CHANGE
ENSMUSG00000072662	Mansc4	0.00142327	0.00013978	5.46403	5.48267	0.0186409	0.726537	0.234063	0.224962	-0.00910081	0.903812	18.7954	16.0104	-2.78504	0.0326779	24	NO CHANGE	ADVANCE	NO CHANGE
ENSMUSG00000030922	Lyrm1	0.00148271	0.000849446	6.76716	6.77011	0.00294361	0.950721	0.193551	0.184463	-0.00908869	0.892681	22.4134	19.3056	-3.1078	0.0285711	24	NO CHANGE	ADVANCE	NO CHANGE
ENSMUSG00000046679	C87436	0.00155678	0.000245296	8.62213	8.6412	0.0190663	0.624605	0.158662	0.170894	0.0122322	0.824046	12.3451	8.9333	-3.41182	0.0114689	24	NO CHANGE	ADVANCE	NO CHANGE
ENSMUSG00000087036	Gm11748	0.00163283	0.0228644	5.07846	5.10403	0.0255675	0.692881	0.217928	0.179025	-0.0389026	0.670952	20.4812	11.8883	-8.59284	3.52002e-05	24	NO CHANGE	ADVANCE	NO CHANGE
ENSMUSG00000049897	Stkld1	0.00171614	0.0020339	6.51348	6.53549	0.022012	0.719982	0.255469	0.200522	-0.0549464	0.527839	14.3867	11.0916	-3.29507	0.0328701	24	NO CHANGE	ADVANCE	NO CHANGE
ENSMUSG00000019297	Nop9	0.00179331	0.0363651	9.7664	9.71724	-0.049163	0.171672	0.116443	0.0895715	-0.0268714	0.592357	13.0811	9.2068	-3.87426	0.0490789	24	NO CHANGE	ADVANCE	NO CHANGE
ENSMUSG00000022013	Dnajc15	0.00182334	0.0285085	9.86415	9.8353	-0.028855	0.413065	0.135802	0.0812676	-0.0545339	0.276129	21.9647	17.5391	-4.42557	0.0270746	24	NO CHANGE	ADVANCE	NO CHANGE
ENSMUSG00000032059	Alg9	0.00188623	0.0126245	9.10206	9.05869	-0.0433703	0.148424	0.111546	0.0816014	-0.0299445	0.474574	6.85115	0.862765	-5.98839	0.00135885	24	NO CHANGE	ADVANCE	NO CHANGE
ENSMUSG00000039105	Atp6v1g1	0.00190925	0.00147698	11.6903	11.653	-0.0373328	0.347559	0.132296	0.165571	0.0332758	0.552051	19.3299	16.3304	-2.99948	0.0466969	24	NO CHANGE	ADVANCE	NO CHANGE
ENSMUSG00000043300	B3galnt1	0.00194542	0.0150599	7.14442	7.21031	0.0658881	0.449032	0.345246	0.217183	-0.128063	0.30019	20.6118	16.8416	-3.77023	0.0430776	24	NO CHANGE	ADVANCE	NO CHANGE
ENSMUSG00000042745	Id1	0.00240101	0.0207193	8.58844	8.78603	0.197584	0.201786	0.582421	0.36818	-0.214241	0.325008	13.1136	9.074	-4.03958	0.0377315	24	NO CHANGE	ADVANCE	NO CHANGE
ENSMUSG00000041130	Zfp598	0.00276057	0.0367383	11.5869	11.598	0.0111513	0.794436	0.141138	0.103569	-0.0375698	0.535872	11.3768	6.79226	-4.58457	0.0248284	24	NO CHANGE	ADVANCE	NO CHANGE
ENSMUSG00000022175	Lrp10	0.00282146	0.00703196	10.9576	10.9685	0.010978	0.696091	0.0896002	0.0945149	0.00491471	0.901478	7.8811	4.09354	-3.78756	0.0275564	24	NO CHANGE	ADVANCE	NO CHANGE
ENSMUSG00000089698	Gm2541	0.00311522	4.90704e-05	5.85308	5.94238	0.0892928	0.0565414	0.162347	0.24628	0.0839327	0.197385	18.3653	14.1468	-4.21845	0.00234093	24	NO CHANGE	ADVANCE	NO CHANGE
ENSMUSG00000032584	Mst1r	0.00347914	0.0194598	5.79524	5.85211	0.0568622	0.498521	0.292045	0.213562	-0.0784832	0.50882	7.31703	2.27008	-5.04694	0.0101359	24	NO CHANGE	ADVANCE	NO CHANGE
ENSMUSG00000026893	Gca	0.00414156	0.000737652	7.75125	7.77411	0.0228534	0.644807	0.167505	0.205058	0.0375523	0.59245	21.529	18.3513	-3.17772	0.0357175	24	NO CHANGE	ADVANCE	NO CHANGE
ENSMUSG00000087904	Gm22036	0.00442178	0.000125097	5.2963	5.33844	0.0421393	0.610206	0.306966	0.360901	0.0539348	0.644402	1.40254	21.4669	-3.93564	0.00618044	24	NO CHANGE	ADVANCE	NO CHANGE
ENSMUSG00000031935	Med17	0.00468569	0.0482306	8.99009	9.02766	0.0375667	0.371181	0.114393	0.101679	-0.0127149	0.829461	9.19289	4.88132	-4.31157	0.0468468	24	NO CHANGE	ADVANCE	NO CHANGE
ENSMUSG00000039166	Akap7	0.00563697	0.0165669	7.76972	7.85472	0.0849972	0.177823	0.171251	0.186314	0.0150631	0.86388	8.16299	4.13786	-4.02512	0.0391478	24	NO CHANGE	ADVANCE	NO CHANGE
ENSMUSG00000023235	Ccl25	0.00589169	0.0138083	8.09989	8.14863	0.0487393	0.322159	0.146274	0.142314	-0.00396024	0.954263	22.8739	17.9091	-4.96478	0.0102891	24	NO CHANGE	ADVANCE	NO CHANGE
ENSMUSG00000033882	Rbm46	0.00601887	0.0340736	5.1991	5.24268	0.043575	0.438859	0.195563	0.114797	-0.0807659	0.312045	1.41273	17.1891	-8.2236	0.000595441	24	NO CHANGE	ADVANCE	NO CHANGE
ENSMUSG00000071073	Lrrc73	0.00700022	0.0185808	5.41844	5.36042	-0.0580277	0.489787	0.235308	0.237424	0.00211617	0.985733	19.2943	15.3309	-3.9633	0.0452291	24	NO CHANGE	ADVANCE	NO CHANGE
ENSMUSG00000091102	5830462I19Rik	0.00768646	0.00776811	5.42175	5.43608	0.014333	0.822734	0.213616	0.174282	-0.0393342	0.664125	2.02934	17.8316	-8.19776	7.82723e-05	24	NO CHANGE	ADVANCE	NO CHANGE
ENSMUSG00000092519	Actl9	0.00797697	0.0352711	5.22229	5.2372	0.0149136	0.860479	0.244197	0.204029	-0.040168	0.737991	3.94861	23.291	-4.65766	0.0305897	24	NO CHANGE	ADVANCE	NO CHANGE
ENSMUSG00000029033	Acap3	0.00911442	0.00104002	8.13328	8.11964	-0.013642	0.813133	0.192865	0.198187	0.00532197	0.947986	13.2302	9.78635	-3.44388	0.037362	24	NO CHANGE	ADVANCE	NO CHANGE
ENSMUSG00000040254	Sema3d	0.00978775	0.0448621	6.46098	6.52213	0.0611478	0.273847	0.14631	0.130786	-0.015524	0.842752	8.0541	22.0904	-9.96367	6.49028e-05	24	NO CHANGE	ADVANCE	NO CHANGE
ENSMUSG00000040102	Klhl42	0.0113263	0.00553631	8.31194	8.38103	0.0690844	0.142245	0.114249	0.166116	0.0518675	0.429946	16.2156	12.3676	-3.84804	0.047278	24	NO CHANGE	ADVANCE	NO CHANGE
ENSMUSG00000023473	Celsr3	0.013176	0.020332	5.29264	5.32783	0.0351909	0.540536	0.132323	0.169039	0.0367156	0.65116	0.156585	16.6346	-7.52197	0.00110222	24	NO CHANGE	ADVANCE	NO CHANGE
ENSMUSG00000025497	Cdhr5	0.0137419	0.044101	11.5861	11.5371	-0.0489585	0.33532	0.142992	0.107041	-0.0359516	0.614864	17.1277	9.14749	-7.98024	0.00119141	24	NO CHANGE	ADVANCE	NO CHANGE
ENSMUSG00000111531	Gm32688	0.0139423	0.001184	5.10817	5.17186	0.0636899	0.290259	0.159564	0.24306	0.0834962	0.326274	0.368219	20.6766	-3.69158	0.037314	24	NO CHANGE	ADVANCE	NO CHANGE
ENSMUSG00000085211	B430219N15Rik	0.0157106	0.0345289	5.43237	5.28404	-0.148323	0.0633377	0.220292	0.169083	-0.0512085	0.641232	13.6447	7.05353	-6.5912	0.00527056	24	NO CHANGE	ADVANCE	NO CHANGE
ENSMUSG00000107019	Gm43682	0.0159421	0.000522267	5.34153	5.35854	0.0170176	0.777618	0.185929	0.217317	0.0313876	0.712749	2.83577	21.6873	-5.14847	0.00333278	24	NO CHANGE	ADVANCE	NO CHANGE
ENSMUSG00000070814	Zswim9	0.0172278	0.0275306	7.38074	7.34266	-0.0380797	0.478087	0.161054	0.109183	-0.0518714	0.494298	1.93442	20.4407	-5.49376	0.0202408	24	NO CHANGE	ADVANCE	NO CHANGE
ENSMUSG00000076434	Wfdc3	0.0178906	0.0150499	5.3064	5.3216	0.0152029	0.817901	0.218318	0.117196	-0.101122	0.283324	22.631	16.4719	-6.15916	0.016352	24	NO CHANGE	ADVANCE	NO CHANGE
ENSMUSG00000046516	Cox17	0.0181007	0.0117948	7.26487	7.32642	0.0615543	0.282965	0.163969	0.143793	-0.0201766	0.801685	23.7322	17.2563	-6.47591	0.00280577	24	NO CHANGE	ADVANCE	NO CHANGE
ENSMUSG00000074912	Gm14207	0.020285	0.0275574	5.91811	5.89859	-0.0195225	0.805837	0.22639	0.168837	-0.0575529	0.60899	22.2686	17.3692	-4.89938	0.0352517	24	NO CHANGE	ADVANCE	NO CHANGE
ENSMUSG00000084910	C630043F03Rik	0.0208024	0.000720304	7.17821	7.1125	-0.0657111	0.399137	0.16565	0.371371	0.205721	0.0679696	9.55024	5.5724	-3.97785	0.0491153	24	NO CHANGE	ADVANCE	NO CHANGE
ENSMUSG00000050930	Map10	0.0218025	0.00519141	5.59834	5.64034	0.0420005	0.562964	0.178355	0.241324	0.0629692	0.539867	1.43938	21.2697	-4.16968	0.0371886	24	NO CHANGE	ADVANCE	NO CHANGE
ENSMUSG00000040717	Il17rd	0.0222873	0.0360577	5.74338	5.6938	-0.0495803	0.472764	0.166663	0.16312	-0.00354317	0.970932	8.16477	0.855744	-7.30903	0.00269106	24	NO CHANGE	ADVANCE	NO CHANGE
ENSMUSG00000097431	Gm26782	0.0228938	0.0206827	6.16501	6.16812	0.00311021	0.962036	0.180604	0.148975	-0.0316284	0.732396	4.20636	22.9503	-5.25603	0.0207902	24	NO CHANGE	ADVANCE	NO CHANGE
ENSMUSG00000001025	S100a6	0.0239988	0.043211	6.99399	7.0364	0.0424146	0.549267	0.16256	0.165464	0.00290354	0.976804	4.85631	23.4478	-5.4085	0.0258496	24	NO CHANGE	ADVANCE	NO CHANGE
ENSMUSG00000020475	Pgam2	0.0242524	0.0024118	5.93359	5.83497	-0.0986178	0.151309	0.161603	0.252556	0.0909524	0.3446	16.1142	11.9496	-4.16465	0.0344231	24	NO CHANGE	ADVANCE	NO CHANGE
ENSMUSG00000107932	Gm44432	0.0245311	0.0361271	5.30696	5.27065	-0.0363115	0.653198	0.19176	0.19139	-0.000369593	0.997415	1.23204	20.3197	-4.91236	0.0374402	24	NO CHANGE	ADVANCE	NO CHANGE
ENSMUSG00000079658	Eloc	0.0283568	0.0401048	10.4153	10.3774	-0.0378949	0.297803	0.0937919	0.073277	-0.0205149	0.687914	20.0738	14.3333	-5.74051	0.0214699	24	NO CHANGE	ADVANCE	NO CHANGE
ENSMUSG00000087298	Gm9392	0.0286167	0.0099056	7.48299	7.52221	0.0392155	0.267026	0.0707587	0.116213	0.0454541	0.361353	1.24088	19.923	-5.31791	0.0214575	24	NO CHANGE	ADVANCE	NO CHANGE
ENSMUSG00000116288	Gm41349	0.0302913	0.016686	5.32773	5.34555	0.0178276	0.758184	0.144783	0.14557	0.000786558	0.992331	6.13997	18.2339	-11.9061	4.57904e-06	24	NO CHANGE	ADVANCE	NO CHANGE
ENSMUSG00000112796	Gm40770	0.0305022	0.00252307	7.84413	7.93367	0.089541	0.0564514	0.0994154	0.175107	0.0756914	0.244927	22.3095	17.6814	-4.62817	0.0272548	24	NO CHANGE	ADVANCE	NO CHANGE
ENSMUSG00000108320	Gm44877	0.0312781	0.0449003	5.69118	5.66416	-0.0270277	0.649521	0.116961	0.146943	0.0299827	0.721317	10.9331	5.11646	-5.8166	0.0245993	24	NO CHANGE	ADVANCE	NO CHANGE
ENSMUSG00000022066	Entpd4b	0.0352351	0.0383392	7.51295	7.326	-0.186955	0.193731	0.307618	0.335905	0.0282877	0.887845	14.7592	8.13826	-6.62092	0.00893515	24	NO CHANGE	ADVANCE	NO CHANGE
ENSMUSG00000109956	Gm45428	0.0364634	0.008074	5.18403	5.17887	-0.00516607	0.941435	0.165888	0.20489	0.0390013	0.695281	23.0158	18.781	-4.23479	0.0492098	24	NO CHANGE	ADVANCE	NO CHANGE
ENSMUSG00000113394	Gm48436	0.0367612	3.93863e-05	5.51261	5.61373	0.101125	0.346743	0.287433	0.468095	0.180662	0.236639	0.908315	20.8339	-4.07437	0.0194297	24	NO CHANGE	ADVANCE	NO CHANGE
ENSMUSG00000114019	Gm47155	0.0369008	0.0315706	6.63878	6.68511	0.046322	0.431632	0.131627	0.139274	0.00764747	0.926476	23.7679	18.5402	-5.22767	0.0317238	24	NO CHANGE	ADVANCE	NO CHANGE
ENSMUSG00000117113	CT010445.1	0.037515	0.0156302	6.87111	6.89573	0.0246236	0.690718	0.101434	0.20283	0.101396	0.251298	4.64308	16.8546	-11.7885	7.86324e-05	24	NO CHANGE	ADVANCE	NO CHANGE
ENSMUSG00000034485	Uaca	0.0377699	0.0038255	8.36001	8.3756	0.0155935	0.73392	0.113043	0.139601	0.0265583	0.682402	5.63108	1.46302	-4.16806	0.0433781	24	NO CHANGE	ADVANCE	NO CHANGE
ENSMUSG00000060923	Acyp2	0.0382689	0.000458161	6.29184	6.23296	-0.0588869	0.287829	0.142153	0.199801	0.0576481	0.459652	0.347733	13.019	-11.3288	5.83741e-07	24	NO CHANGE	ADVANCE	NO CHANGE
ENSMUSG00000113425	Gm48653	0.0413307	0.0428259	5.85439	5.79481	-0.0595861	0.30488	0.126758	0.126926	0.000168349	0.99835	3.72105	19.6132	-8.10787	0.00227963	24	NO CHANGE	ADVANCE	NO CHANGE
ENSMUSG00000114827	Gm46432	0.0422809	0.00613058	5.57834	5.59911	0.0207645	0.715881	0.127278	0.177401	0.0501225	0.535311	20.3679	15.5028	-4.86505	0.0266809	24	NO CHANGE	ADVANCE	NO CHANGE
ENSMUSG00000087060	Eldr	0.0442711	0.007466	5.13981	5.1034	-0.0364076	0.622742	0.174934	0.204503	0.029569	0.777239	22.3881	15.8254	-6.56269	0.00399221	24	NO CHANGE	ADVANCE	NO CHANGE
ENSMUSG00000085154	C130046K22Rik	0.0452687	0.028144	5.77325	5.71123	-0.0620237	0.215432	0.120659	0.101683	-0.0189765	0.786127	8.70398	1.32453	-7.37945	0.00457436	24	NO CHANGE	ADVANCE	NO CHANGE
ENSMUSG00000035632	Cnot3	0.0473619	0.0104556	9.54633	9.55137	0.00503714	0.892696	0.0833408	0.103538	0.0201973	0.702423	11.4423	5.77778	-5.66451	0.0143181	24	NO CHANGE	ADVANCE	NO CHANGE
ENSMUSG00000031425	Plp1	0.0484658	0.0190616	6.51164	6.49848	-0.0131561	0.797653	0.103924	0.139787	0.0358628	0.621695	4.49325	23.3452	-5.148	0.0348721	24	NO CHANGE	ADVANCE	NO CHANGE
ENSMUSG00000097783	Gm26747	8.45897e-05	0.00245386	5.55461	5.72228	0.167668	0.0170192	0.284821	0.280178	-0.00464292	0.960868	20.7455	16.3533	-4.39224	0.00163653	24	NO CHANGE	ADVANCE	UP
ENSMUSG00000032366	Tpm1	0.000551262	0.000410815	10.1668	10.2526	0.0858451	0.0354484	0.181998	0.162912	-0.0190855	0.731564	23.4376	20.695	-2.74264	0.0329242	24	NO CHANGE	ADVANCE	UP
ENSMUSG00000025880	Smad7	0.00188061	6.89476e-05	9.36013	9.60761	0.247478	0.0221005	0.421848	0.499803	0.0779553	0.594794	10.5207	7.40382	-3.11685	0.015537	24	NO CHANGE	ADVANCE	UP
ENSMUSG00000109251	E230032D23Rik	0.00519127	0.0122315	5.00451	5.14619	0.14168	0.0390938	0.219623	0.182475	-0.0371479	0.691979	22.8734	18.1359	-4.73744	0.0126951	24	NO CHANGE	ADVANCE	UP
ENSMUSG00000026888	Grb14	5.13374e-08	1.4739e-05	10.7761	10.6635	-0.112607	0.0465313	0.43504	0.396329	-0.0387114	0.617444	3.65754	5.15699	1.49945	0.0423333	24	NO CHANGE	DELAY	DOWN
ENSMUSG00000040760	Appl1	1.12662e-06	5.13662e-05	9.09817	8.93291	-0.165259	0.00882254	0.427819	0.352462	-0.0753568	0.373577	22.6478	0.469867	1.82211	0.0356673	24	NO CHANGE	DELAY	DOWN
ENSMUSG00000007050	Lsm2	1.51152e-06	1.98894e-05	8.84803	8.75581	-0.092217	0.00552176	0.237758	0.186733	-0.0510256	0.251208	5.4035	7.16847	1.76497	0.0356141	24	NO CHANGE	DELAY	DOWN
ENSMUSG00000029344	Tpst2	1.70165e-06	2.21848e-05	10.0979	9.93443	-0.16342	0.00128221	0.329144	0.292586	-0.036558	0.578261	20.0666	21.9418	1.87517	0.0264792	24	NO CHANGE	DELAY	DOWN
ENSMUSG00000053333	Dis3l2	3.64457e-06	2.52524e-08	9.16596	9.04371	-0.122253	0.00424971	0.298959	0.386582	0.0876228	0.127364	5.80295	7.26559	1.46264	0.0291108	24	NO CHANGE	DELAY	DOWN
ENSMUSG00000025235	Bbs4	5.02081e-05	0.00258871	7.03548	6.7971	-0.238384	0.000492259	0.305064	0.241465	-0.0635995	0.46677	21.0189	0.0275766	3.00872	0.0205985	24	NO CHANGE	DELAY	DOWN
ENSMUSG00000041625	Ggact	0.000137359	5.11137e-05	10.7618	10.649	-0.112775	0.00493391	0.182726	0.214101	0.0313757	0.554931	1.03594	4.42231	3.38637	0.00239605	24	NO CHANGE	DELAY	DOWN
ENSMUSG00000000326	Comt	0.000141462	0.000856629	14.8978	14.7469	-0.150891	0.0219308	0.300028	0.27131	-0.0287188	0.747209	23.4353	2.60809	3.17281	0.0119071	24	NO CHANGE	DELAY	DOWN
ENSMUSG00000032609	Klhdc8b	0.00126156	0.000965869	9.47094	9.26073	-0.210209	0.00119247	0.21099	0.260389	0.0493986	0.556352	6.19982	9.4717	3.27187	0.023247	24	NO CHANGE	DELAY	DOWN
ENSMUSG00000061356	Nuggc	0.00794617	0.00056242	6.33273	5.79417	-0.538557	0.000302207	0.442376	0.513024	0.0706481	0.707422	23.7994	6.61722	6.81785	8.61301e-05	24	NO CHANGE	DELAY	DOWN
ENSMUSG00000066477	Gm16551	0.00907677	0.0297548	9.0693	8.64359	-0.425717	0.0177705	0.522869	0.395448	-0.12742	0.599426	18.1589	23.8552	5.69627	0.00949631	24	NO CHANGE	DELAY	DOWN
ENSMUSG00000034744	Nagk	0.00997283	0.0269719	9.08769	8.99086	-0.096828	0.0400379	0.119932	0.120455	0.000522397	0.99352	4.31501	9.86629	5.55128	0.0102908	24	NO CHANGE	DELAY	DOWN
ENSMUSG00000032098	Treh	0.0106208	0.0185033	6.3403	6.06374	-0.276559	0.00061622	0.25146	0.145268	-0.106191	0.307322	20.8013	8.12205	11.3208	1.49895e-05	24	NO CHANGE	DELAY	DOWN
ENSMUSG00000038406	Scaf1	0.012006	0.0181637	11.2225	11.167	-0.0555098	0.0273394	0.0547878	0.0739016	0.0191138	0.576385	20.923	2.55909	5.63613	0.0109099	24	NO CHANGE	DELAY	DOWN
ENSMUSG00000018211	Wfdc15b	0.0193385	0.0274019	5.13496	4.98447	-0.150488	0.0359576	0.188348	0.158743	-0.0296049	0.762107	23.7038	9.03328	9.3295	0.000154679	24	NO CHANGE	DELAY	DOWN
ENSMUSG00000031827	Cotl1	0.0220981	0.0280269	9.10642	8.89729	-0.209137	0.00365051	0.190939	0.137564	-0.0533752	0.573535	21.5584	2.46659	4.90822	0.0386764	24	NO CHANGE	DELAY	DOWN
ENSMUSG00000071052	Rpl7a-ps5	0.0442888	0.014597	10.0359	9.77212	-0.26375	0.00140305	0.15908	0.213452	0.0543717	0.611707	8.19454	15.8998	7.70522	0.00176221	24	NO CHANGE	DELAY	DOWN
ENSMUSG00000028011	Tdo2	5.84999e-10	3.18032e-06	15.4366	15.4537	0.0171603	0.641501	0.340993	0.325642	-0.0153504	0.768123	8.62337	10.4268	1.80346	0.00477849	24	NO CHANGE	DELAY	NO CHANGE
ENSMUSG00000028479	Gne	8.35755e-10	4.92729e-08	12.1782	12.1915	0.0133006	0.769684	0.529815	0.50222	-0.0275957	0.667785	9.98796	10.9802	0.992262	0.0439338	24	NO CHANGE	DELAY	NO CHANGE
ENSMUSG00000079434	Neu2	1.21955e-09	5.29661e-10	6.9184	6.88598	-0.032417	0.410218	0.48534	0.567632	0.082292	0.14428	18.8359	19.9732	1.13734	0.00822938	24	NO CHANGE	DELAY	NO CHANGE
ENSMUSG00000033159	Cnppd1	1.92522e-09	3.09988e-06	11.1469	11.1446	-0.00235125	0.964896	0.481729	0.465258	-0.0164709	0.827497	6.6622	8.00663	1.34444	0.0338805	24	NO CHANGE	DELAY	NO CHANGE
ENSMUSG00000021814	Anxa7	5.11447e-09	9.42086e-08	11.7257	11.6758	-0.0498787	0.146807	0.319673	0.370871	0.0511985	0.28828	9.79641	11.2112	1.41478	0.0118934	24	NO CHANGE	DELAY	NO CHANGE
ENSMUSG00000058301	Upf1	3.4772e-08	8.74667e-06	11.7342	11.7367	0.00249835	0.928376	0.251431	0.199654	-0.051777	0.194079	15.7811	17.2528	1.47163	0.0367866	24	NO CHANGE	DELAY	NO CHANGE
ENSMUSG00000113387	Gm31508	4.07594e-08	3.34647e-10	5.68585	5.6722	-0.0136532	0.822323	0.723961	0.674295	-0.0496655	0.564454	22.7708	23.9526	1.18176	0.0167783	24	NO CHANGE	DELAY	NO CHANGE
ENSMUSG00000021709	Erbin	9.48085e-08	5.76112e-08	10.9679	10.9919	0.0240234	0.4311	0.289423	0.294843	0.00541998	0.899539	7.25378	8.52368	1.2699	0.0298073	24	NO CHANGE	DELAY	NO CHANGE
ENSMUSG00000022957	Itsn1	1.10755e-07	2.24826e-06	9.99799	9.99136	-0.00662796	0.874247	0.324968	0.351029	0.0260604	0.660371	22.4599	0.00866342	1.5488	0.0268005	24	NO CHANGE	DELAY	NO CHANGE
ENSMUSG00000046598	Bdh1	1.22668e-07	1.43562e-09	12.6849	12.6951	0.0102454	0.80312	0.436337	0.437667	0.00133047	0.981726	6.77873	7.88818	1.10945	0.0353811	24	NO CHANGE	DELAY	NO CHANGE
ENSMUSG00000043439	Epop	3.48825e-07	1.88731e-06	8.04037	8.00525	-0.0351166	0.636278	0.593931	0.582766	-0.0111653	0.915176	13.6447	15.7588	2.11404	0.0038545	24	NO CHANGE	DELAY	NO CHANGE
ENSMUSG00000001229	Dpp9	3.48945e-07	4.966e-08	11.0311	11.0879	0.0567923	0.223065	0.428621	0.410532	-0.0180893	0.781231	22.8592	0.0885204	1.22934	0.045158	24	NO CHANGE	DELAY	NO CHANGE
ENSMUSG00000025907	Rb1cc1	4.0623e-07	3.04454e-05	10.0615	10.1127	0.0511776	0.157886	0.263907	0.230052	-0.0338544	0.503289	8.32545	10.218	1.89258	0.0212122	24	NO CHANGE	DELAY	NO CHANGE
ENSMUSG00000048186	Bend7	5.64078e-07	1.11199e-05	8.19681	8.25907	0.0622629	0.176545	0.338567	0.313851	-0.0247154	0.700394	8.57064	10.4304	1.85979	0.0184893	24	NO CHANGE	DELAY	NO CHANGE
ENSMUSG00000047412	Zbtb44	6.71817e-07	7.69753e-05	10.513	10.5948	0.0817283	0.0925122	0.358899	0.268331	-0.0905674	0.183442	7.57851	9.77909	2.20058	0.0132632	24	NO CHANGE	DELAY	NO CHANGE
ENSMUSG00000036833	Pnpla7	8.76586e-07	0.000218542	12.2691	12.1668	-0.10228	0.056744	0.368656	0.273407	-0.0952486	0.201841	2.24585	4.62575	2.37989	0.0126915	24	NO CHANGE	DELAY	NO CHANGE
ENSMUSG00000026880	Stom	9.84669e-07	3.29792e-07	10.834	10.8347	0.000730143	0.98624	0.360959	0.328387	-0.0325714	0.587363	3.44748	5.11294	1.66546	0.0171866	24	NO CHANGE	DELAY	NO CHANGE
ENSMUSG00000019832	Rab32	1.04339e-06	2.54142e-07	10.2806	10.2547	-0.025937	0.504843	0.293823	0.348455	0.0546316	0.32277	1.28525	2.63307	1.34782	0.0478864	24	NO CHANGE	DELAY	NO CHANGE
ENSMUSG00000005547	Cyp2a5	1.28232e-06	9.12715e-07	14.5122	14.4273	-0.0848958	0.627471	1.26683	1.45068	0.183847	0.458607	12.8106	14.2791	1.4685	0.0425012	24	NO CHANGE	DELAY	NO CHANGE
ENSMUSG00000031171	Ftsj1	1.31007e-06	4.70228e-07	9.53707	9.49604	-0.0410295	0.138603	0.206889	0.228191	0.0213011	0.58061	16.7533	18.1799	1.42653	0.0421439	24	NO CHANGE	DELAY	NO CHANGE
ENSMUSG00000037750	Fam222b	1.52168e-06	1.66549e-05	9.39851	9.39151	-0.00699208	0.866166	0.256929	0.294756	0.0378273	0.520476	18.6211	20.7489	2.12781	0.0135708	24	NO CHANGE	DELAY	NO CHANGE
ENSMUSG00000021368	Tbc1d7	1.73718e-06	1.05346e-08	8.25857	8.21298	-0.0455936	0.206522	0.320769	0.29523	-0.0255387	0.612826	22.6738	0.0339946	1.36022	0.0363903	24	NO CHANGE	DELAY	NO CHANGE
ENSMUSG00000036639	Nudt1	1.74892e-06	2.2138e-05	9.15076	9.0857	-0.065066	0.198643	0.357753	0.311791	-0.045962	0.516456	1.12763	2.94133	1.8137	0.0316059	24	NO CHANGE	DELAY	NO CHANGE
ENSMUSG00000003865	Gys1	1.91125e-06	0.000740146	7.23416	7.29499	0.0608322	0.321089	0.382989	0.28812	-0.094869	0.27473	16.5694	19.6164	3.04698	0.00479842	24	NO CHANGE	DELAY	NO CHANGE
ENSMUSG00000031832	Taf1c	1.93995e-06	0.000158399	7.12989	7.10563	-0.0242579	0.720215	0.437698	0.373547	-0.0641511	0.50415	17.2857	19.1952	1.90949	0.0426533	24	NO CHANGE	DELAY	NO CHANGE
ENSMUSG00000051510	Mafg	2.1575e-06	3.5719e-06	11.8471	11.7654	-0.0817418	0.0526912	0.297	0.291424	-0.00557518	0.923144	8.65952	10.496	1.83649	0.019505	24	NO CHANGE	DELAY	NO CHANGE
ENSMUSG00000025083	Afap1l2	2.38233e-06	0.00140339	6.34258	6.38629	0.0437085	0.500906	0.330105	0.308015	-0.02209	0.809294	21.7003	0.825882	3.12556	0.00740934	24	NO CHANGE	DELAY	NO CHANGE
ENSMUSG00000046707	Csnk2a2	3.12729e-06	1.56901e-06	9.99399	10.0324	0.0383802	0.149933	0.183019	0.201695	0.0186763	0.614872	6.70978	8.22416	1.51437	0.0472794	24	NO CHANGE	DELAY	NO CHANGE
ENSMUSG00000001525	Tubb5	3.95835e-06	0.00152389	11.2692	11.2317	-0.0374699	0.54238	0.369337	0.263532	-0.105804	0.228092	21.7057	0.668785	2.96305	0.0103236	24	NO CHANGE	DELAY	NO CHANGE
ENSMUSG00000021213	Akr1c13	3.99665e-06	2.69402e-07	11.7296	11.7039	-0.0256535	0.376218	0.232949	0.203395	-0.0295538	0.470025	8.71043	10.5231	1.81272	0.016277	24	NO CHANGE	DELAY	NO CHANGE
ENSMUSG00000025194	Abcc2	4.66384e-06	4.37476e-06	13.667	13.7099	0.0428787	0.511899	0.446132	0.45407	0.00793795	0.931335	8.3679	10.2391	1.87123	0.0221206	24	NO CHANGE	DELAY	NO CHANGE
ENSMUSG00000031480	Thsd1	4.97225e-06	0.00786907	7.61473	7.6377	0.0229667	0.661615	0.280105	0.187791	-0.0923142	0.218657	8.21098	12.7456	4.53466	0.0012447	24	NO CHANGE	DELAY	NO CHANGE
ENSMUSG00000037216	Lipt1	5.44619e-06	0.00722999	8.15753	8.16127	0.00373517	0.921714	0.182405	0.143448	-0.0389569	0.470512	18.8244	21.5424	2.71796	0.0415927	24	NO CHANGE	DELAY	NO CHANGE
ENSMUSG00000031379	Pir	6.05717e-06	5.22862e-05	9.66017	9.66905	0.00888101	0.866676	0.333364	0.310541	-0.0228226	0.760443	8.4124	10.8503	2.43789	0.00964031	24	NO CHANGE	DELAY	NO CHANGE
ENSMUSG00000028134	Ptbp2	7.04628e-06	8.99675e-06	8.61729	8.71227	0.0949794	0.0884503	0.399043	0.313139	-0.0859043	0.269025	5.61167	7.55115	1.93948	0.0273924	24	NO CHANGE	DELAY	NO CHANGE
ENSMUSG00000023977	Ubr2	7.33432e-06	7.77203e-07	11.3813	11.4476	0.0662893	0.13628	0.32816	0.295054	-0.0331055	0.592773	11.2883	12.8505	1.56223	0.0469246	24	NO CHANGE	DELAY	NO CHANGE
ENSMUSG00000028480	Glipr2	7.72391e-06	1.24164e-06	6.11208	6.11392	0.00184277	0.978661	0.481324	0.497115	0.015791	0.871276	23.155	0.902376	1.74733	0.0276212	24	NO CHANGE	DELAY	NO CHANGE
ENSMUSG00000037085	Trmt12	7.77221e-06	0.00264236	7.66772	7.54909	-0.118634	0.0853295	0.293272	0.299754	0.00648207	0.94565	18.5259	21.8911	3.36516	0.00952856	24	NO CHANGE	DELAY	NO CHANGE
ENSMUSG00000032386	Trip4	8.49778e-06	6.65838e-06	10.9136	10.9243	0.0106847	0.716055	0.199017	0.188549	-0.010468	0.800943	6.55192	8.30965	1.75773	0.0385049	24	NO CHANGE	DELAY	NO CHANGE
ENSMUSG00000073664	Nbeal1	1.09805e-05	3.65649e-05	9.60129	9.64015	0.0388651	0.167443	0.179491	0.156548	-0.0229433	0.559246	10.9808	13.0708	2.08999	0.025557	24	NO CHANGE	DELAY	NO CHANGE
ENSMUSG00000057667	Bloc1s3	1.32937e-05	6.32223e-06	8.10042	8.06926	-0.0311609	0.324157	0.206678	0.199591	-0.0070861	0.873025	0.186084	2.26707	2.08099	0.0174434	24	NO CHANGE	DELAY	NO CHANGE
ENSMUSG00000037797	Adh4	1.57703e-05	7.39791e-06	11.9102	11.9986	0.0883556	0.253923	0.491222	0.488209	-0.00301287	0.977811	2.13127	3.98184	1.85057	0.0349861	24	NO CHANGE	DELAY	NO CHANGE
ENSMUSG00000078920	Ifi47	1.62594e-05	2.97659e-06	9.47689	9.44676	-0.0301328	0.75143	0.639995	0.612595	-0.0274	0.838535	22.7307	0.656956	1.92626	0.0245502	24	NO CHANGE	DELAY	NO CHANGE
ENSMUSG00000004221	Ikbkg	2.3365e-05	0.0134985	11.3498	11.3685	0.018649	0.694392	0.245619	0.146931	-0.0986883	0.148126	4.28063	7.22018	2.93955	0.0477414	24	NO CHANGE	DELAY	NO CHANGE
ENSMUSG00000039770	Ypel5	2.35621e-05	0.000126593	10.6156	10.6433	0.0277223	0.645506	0.314695	0.338707	0.0240128	0.77789	7.73144	9.8122	2.08076	0.0437577	24	NO CHANGE	DELAY	NO CHANGE
ENSMUSG00000100512	Ovol3	2.45669e-05	1.81088e-05	6.07353	6.0441	-0.029431	0.687427	0.359015	0.512381	0.153367	0.144836	18.8164	20.8671	2.05071	0.0373152	24	NO CHANGE	DELAY	NO CHANGE
ENSMUSG00000018398	44812	2.48542e-05	0.00102926	7.97338	7.94101	-0.0323707	0.542225	0.283356	0.232266	-0.0510895	0.49674	17.2927	19.7738	2.4811	0.0339639	24	NO CHANGE	DELAY	NO CHANGE
ENSMUSG00000035910	Dcdc2a	2.49605e-05	7.42068e-08	6.63544	6.54884	-0.0865949	0.121032	0.375121	0.429825	0.0547043	0.481473	23.0991	0.736657	1.63752	0.033181	24	NO CHANGE	DELAY	NO CHANGE
ENSMUSG00000022858	Tra2b	2.68773e-05	0.000201608	10.3791	10.3285	-0.0506334	0.31955	0.236792	0.285078	0.0482866	0.500132	20.3623	22.7946	2.43232	0.0274117	24	NO CHANGE	DELAY	NO CHANGE
ENSMUSG00000025041	Nt5c2	3.50151e-05	0.00072222	8.84288	8.83493	-0.00795262	0.870971	0.187076	0.256575	0.0694989	0.319482	10.9839	14.5753	3.59142	0.00645908	24	NO CHANGE	DELAY	NO CHANGE
ENSMUSG00000021738	Atxn7	3.55707e-05	4.85642e-05	9.41218	9.4296	0.0174204	0.727281	0.308554	0.255146	-0.0534077	0.45134	10.2329	12.6868	2.45395	0.0160183	24	NO CHANGE	DELAY	NO CHANGE
ENSMUSG00000085148	Mir22hg	3.59781e-05	7.04851e-05	11.0365	11.0784	0.0418449	0.581503	0.46681	0.374467	-0.0923429	0.391464	6.49475	9.07422	2.57947	0.0134458	24	NO CHANGE	DELAY	NO CHANGE
ENSMUSG00000015748	Prpf3	3.92728e-05	0.00133401	8.87502	8.84665	-0.0283641	0.558713	0.26466	0.195504	-0.0691557	0.316112	15.4708	18.2806	2.80981	0.0222058	24	NO CHANGE	DELAY	NO CHANGE
ENSMUSG00000004568	Arhgef18	5.19119e-05	6.21717e-05	9.99746	10.0444	0.0468989	0.181403	0.166227	0.210114	0.0438874	0.372491	18.9096	21.3977	2.48809	0.0190931	24	NO CHANGE	DELAY	NO CHANGE
ENSMUSG00000038068	Rnf144b	5.23993e-05	7.38374e-05	10.529	10.5827	0.053689	0.475274	0.404663	0.410198	0.0055349	0.958316	21.1087	23.4722	2.36346	0.0227857	24	NO CHANGE	DELAY	NO CHANGE
ENSMUSG00000047945	Marcksl1	5.27061e-05	0.000183837	8.72074	8.71558	-0.0051609	0.918899	0.280587	0.247276	-0.033311	0.642715	20.5264	23.4458	2.91943	0.00840807	24	NO CHANGE	DELAY	NO CHANGE
ENSMUSG00000049643	2310022A10Rik	5.44621e-05	0.0131876	8.12694	8.10644	-0.0205048	0.507532	0.145417	0.0967532	-0.0486642	0.269264	16.2048	22.0233	5.81848	0.000367754	24	NO CHANGE	DELAY	NO CHANGE
ENSMUSG00000038299	Wdr36	6.2803e-05	0.000174598	9.65687	9.67628	0.0194127	0.651981	0.250372	0.194741	-0.0556306	0.363303	14.5061	16.6823	2.1762	0.0486551	24	NO CHANGE	DELAY	NO CHANGE
ENSMUSG00000041540	Sox5	6.35334e-05	0.000964914	8.812	8.74129	-0.0707095	0.397451	0.456084	0.333294	-0.122791	0.300246	2.74068	5.82768	3.087	0.0130194	24	NO CHANGE	DELAY	NO CHANGE
ENSMUSG00000001100	Poldip2	7.25172e-05	2.49883e-06	11.6238	11.614	-0.00976415	0.527317	0.0956149	0.0908143	-0.00480066	0.82555	10.1572	12.2676	2.11048	0.0237054	24	NO CHANGE	DELAY	NO CHANGE
ENSMUSG00000038295	Atg9b	7.67438e-05	0.000857868	5.84782	5.84697	-0.000851286	0.99344	0.505698	0.459079	-0.0466198	0.750402	17.1367	20.012	2.87538	0.0184589	24	NO CHANGE	DELAY	NO CHANGE
ENSMUSG00000102983	Gm38320	8.09672e-05	0.000356029	5.14412	5.03533	-0.108792	0.137254	0.324412	0.369136	0.0447245	0.660324	18.1102	20.4454	2.33523	0.0451054	24	NO CHANGE	DELAY	NO CHANGE
ENSMUSG00000031799	Tpm4	8.82545e-05	0.000474334	9.29738	9.35405	0.0566754	0.147056	0.207227	0.164656	-0.0425704	0.435394	17.9126	20.277	2.36441	0.0446403	24	NO CHANGE	DELAY	NO CHANGE
ENSMUSG00000108825	Gm45838	0.000110739	0.000305271	6.74056	6.90964	0.169082	0.0719481	0.477388	0.41615	-0.0612374	0.63633	10.4936	15.0561	4.56246	0.000264221	24	NO CHANGE	DELAY	NO CHANGE
ENSMUSG00000028821	Syf2	0.00014415	0.000940586	10.4343	10.4242	-0.0100462	0.785464	0.182979	0.151433	-0.0315459	0.546559	6.67671	9.15382	2.47711	0.0473168	24	NO CHANGE	DELAY	NO CHANGE
ENSMUSG00000015013	Trappc2l	0.000172884	3.09136e-05	9.05922	8.97413	-0.0850949	0.0596495	0.209485	0.2619	0.0524149	0.400646	6.91032	9.39889	2.48858	0.0202559	24	NO CHANGE	DELAY	NO CHANGE
ENSMUSG00000029198	Grpel1	0.000179822	9.4604e-06	12.2007	12.186	-0.014745	0.485925	0.10408	0.135278	0.031198	0.299599	9.14949	11.3427	2.19324	0.0308032	24	NO CHANGE	DELAY	NO CHANGE
ENSMUSG00000031776	Arl2bp	0.000191923	0.000543831	8.10258	8.1162	0.0136115	0.807998	0.286343	0.229472	-0.0568713	0.474478	3.766	7.29524	3.52924	0.00566764	24	NO CHANGE	DELAY	NO CHANGE
ENSMUSG00000073481	44622	0.000198694	3.42442e-05	13.6951	13.6497	-0.0453566	0.145783	0.160575	0.160613	3.7945e-05	0.999301	11.9752	14.112	2.13676	0.0450469	24	NO CHANGE	DELAY	NO CHANGE
ENSMUSG00000025451	Paip1	0.000217118	3.7892e-06	10.7765	10.8224	0.0459629	0.0991552	0.14602	0.165596	0.0195755	0.612069	9.88218	11.9223	2.04008	0.0384128	24	NO CHANGE	DELAY	NO CHANGE
ENSMUSG00000055926	Gm14137	0.000221958	0.00870392	5.84632	5.80285	-0.0434645	0.370677	0.138418	0.184672	0.0462541	0.499291	18.5827	23.6151	5.03239	0.00473607	24	NO CHANGE	DELAY	NO CHANGE
ENSMUSG00000026991	Pkp4	0.000228423	1.26712e-06	11.2514	11.2953	0.043858	0.112999	0.158002	0.148128	-0.00987372	0.796717	7.75331	10.0783	2.32494	0.0204068	24	NO CHANGE	DELAY	NO CHANGE
ENSMUSG00000020063	Sirt1	0.00022908	0.00078332	8.70522	8.72776	0.0225396	0.56698	0.19537	0.155924	-0.0394468	0.479291	6.74033	9.67039	2.93007	0.0227543	24	NO CHANGE	DELAY	NO CHANGE
ENSMUSG00000029440	Psmd9	0.000235987	1.92674e-06	10.443	10.4375	-0.00547965	0.868236	0.177447	0.208524	0.0310762	0.507345	9.26324	11.7049	2.44164	0.0130952	24	NO CHANGE	DELAY	NO CHANGE
ENSMUSG00000027660	Skil	0.000236795	0.000200977	8.93415	9.00804	0.0738943	0.379093	0.414442	0.384906	-0.0295354	0.802515	17.1251	20.2129	3.08782	0.00989101	24	NO CHANGE	DELAY	NO CHANGE
ENSMUSG00000030411	Nova2	0.000238987	0.0033027	6.20219	6.19561	-0.00658636	0.908401	0.276738	0.194369	-0.0823688	0.31306	15.9513	19.2287	3.27743	0.0225847	24	NO CHANGE	DELAY	NO CHANGE
ENSMUSG00000061292	Cyp3a59	0.000243873	0.00419603	10.8665	11.1454	0.278883	0.123241	0.905707	0.542838	-0.362869	0.154919	6.22781	9.21205	2.98424	0.047291	24	NO CHANGE	DELAY	NO CHANGE
ENSMUSG00000002668	Dennd1c	0.000265644	0.0326644	7.92693	7.94569	0.0187525	0.654271	0.192251	0.0995316	-0.0927199	0.124247	21.7867	1.93524	4.1485	0.027598	24	NO CHANGE	DELAY	NO CHANGE
ENSMUSG00000021973	Micu2	0.000270943	5.07514e-05	10.5202	10.4402	-0.0800066	0.120477	0.264365	0.242884	-0.0214811	0.763663	3.57604	7.32464	3.7486	0.00145216	24	NO CHANGE	DELAY	NO CHANGE
ENSMUSG00000036764	Dnajc12	0.000285804	0.0229391	8.6366	8.63036	-0.00624886	0.932377	0.286097	0.211312	-0.074785	0.47459	5.48443	9.3431	3.85868	0.0254689	24	NO CHANGE	DELAY	NO CHANGE
ENSMUSG00000022122	Ednrb	0.000290016	0.000518864	8.24982	8.3491	0.0992738	0.138492	0.307373	0.285552	-0.0218206	0.814616	16.8696	19.7672	2.89756	0.0211485	24	NO CHANGE	DELAY	NO CHANGE
ENSMUSG00000027935	Rab13	0.000290293	0.00447625	8.18369	8.14098	-0.0427118	0.371483	0.197157	0.172433	-0.024724	0.712974	0.828627	4.23424	3.40561	0.0199558	24	NO CHANGE	DELAY	NO CHANGE
ENSMUSG00000054545	Ugt1a6a	0.000306241	0.00329986	9.12656	9.20683	0.0802636	0.43146	0.430369	0.378047	-0.0523221	0.715767	8.06608	11.6178	3.5517	0.0135378	24	NO CHANGE	DELAY	NO CHANGE
ENSMUSG00000029163	Emilin1	0.00030736	7.24499e-05	9.54356	9.57788	0.0343225	0.58821	0.311453	0.315423	0.00397052	0.964587	18.9628	21.9697	3.00681	0.00925271	24	NO CHANGE	DELAY	NO CHANGE
ENSMUSG00000028292	Rars2	0.000308886	0.00335932	8.80442	8.80661	0.00219691	0.966674	0.192824	0.212391	0.0195671	0.792563	17.9813	21.6579	3.67668	0.0131751	24	NO CHANGE	DELAY	NO CHANGE
ENSMUSG00000026622	Nek2	0.000309801	0.0042205	7.29908	7.27336	-0.0257108	0.716207	0.321629	0.239328	-0.0823009	0.412731	1.94086	5.8903	3.94943	0.00815231	24	NO CHANGE	DELAY	NO CHANGE
ENSMUSG00000043964	Orai3	0.000326828	0.000353043	9.43364	9.41613	-0.0175102	0.573383	0.137036	0.146347	0.00931077	0.83195	19.7366	23.0884	3.35185	0.00775567	24	NO CHANGE	DELAY	NO CHANGE
ENSMUSG00000097177	9330159M07Rik	0.00032955	0.0393762	6.30267	6.27968	-0.0229882	0.655838	0.213368	0.125415	-0.0879527	0.232782	1.87662	7.72417	5.84755	0.00291178	24	NO CHANGE	DELAY	NO CHANGE
ENSMUSG00000071180	Smim15	0.000357769	0.0361156	9.13447	9.13415	-0.000320796	0.992474	0.153923	0.0779677	-0.0759549	0.121753	18.1662	22.2511	4.08496	0.0352179	24	NO CHANGE	DELAY	NO CHANGE
ENSMUSG00000021994	Wnt5a	0.000366264	0.000165607	6.88945	6.81961	-0.0698379	0.49901	0.423996	0.550427	0.126431	0.38797	19.3768	21.777	2.40023	0.0473289	24	NO CHANGE	DELAY	NO CHANGE
ENSMUSG00000048096	Lmod1	0.000393469	0.0236597	5.74239	5.69753	-0.0448632	0.485632	0.215756	0.191984	-0.0237714	0.793189	17.1136	20.6935	3.5799	0.042815	24	NO CHANGE	DELAY	NO CHANGE
ENSMUSG00000030124	Lag3	0.000394703	2.13184e-06	7.02068	6.9233	-0.0973806	0.394645	0.597616	0.666735	0.0691193	0.667789	18.9866	21.9549	2.96835	0.00455072	24	NO CHANGE	DELAY	NO CHANGE
ENSMUSG00000036572	Upf3b	0.00040801	0.00644743	9.39214	9.33576	-0.0563771	0.153255	0.178162	0.118566	-0.0595958	0.282125	6.08275	9.2883	3.20555	0.0394903	24	NO CHANGE	DELAY	NO CHANGE
ENSMUSG00000052407	Ccdc171	0.00041461	0.000682076	7.4926	7.57036	0.0777619	0.354056	0.375607	0.349212	-0.0263951	0.822785	4.88562	7.49684	2.61122	0.0427141	24	NO CHANGE	DELAY	NO CHANGE
ENSMUSG00000038768	9130409I23Rik	0.000460507	0.000367391	9.52633	9.48222	-0.0441157	0.608606	0.411341	0.354672	-0.0566687	0.64172	6.10976	9.36783	3.25807	0.0116261	24	NO CHANGE	DELAY	NO CHANGE
ENSMUSG00000067813	Xkr9	0.000521553	0.00624582	9.08109	9.07205	-0.00904227	0.877595	0.159561	0.234767	0.075206	0.368231	4.44283	8.01391	3.57108	0.0424351	24	NO CHANGE	DELAY	NO CHANGE
ENSMUSG00000020773	Trim47	0.000537635	0.0198211	8.07773	7.9757	-0.102027	0.128767	0.286327	0.17015	-0.116177	0.218198	16.2566	19.8504	3.59377	0.0435881	24	NO CHANGE	DELAY	NO CHANGE
ENSMUSG00000046879	Irgm1	0.000595454	0.00731576	10.7288	10.7306	0.00178112	0.978888	0.300621	0.198223	-0.102398	0.286643	21.3404	0.546463	3.20609	0.0460622	24	NO CHANGE	DELAY	NO CHANGE
ENSMUSG00000043336	Filip1l	0.00062994	0.000279428	7.61731	7.70703	0.0897275	0.213765	0.334117	0.295847	-0.0382703	0.704352	18.6019	21.6046	3.00276	0.0196473	24	NO CHANGE	DELAY	NO CHANGE
ENSMUSG00000031373	Car5b	0.000637986	0.000115656	7.20558	7.26199	0.0564073	0.409924	0.33201	0.289147	-0.0428635	0.656623	3.04584	5.73038	2.68455	0.0305248	24	NO CHANGE	DELAY	NO CHANGE
ENSMUSG00000033788	Dysf	0.0007061	0.00145444	7.55257	7.56751	0.0149421	0.784758	0.238683	0.20273	-0.0359529	0.642546	18.4588	21.8421	3.38335	0.0171212	24	NO CHANGE	DELAY	NO CHANGE
ENSMUSG00000025066	Sfr1	0.000753879	1.87953e-05	10.338	10.3328	-0.00524007	0.832811	0.110836	0.139929	0.0290929	0.409771	6.9027	11.2569	4.35417	0.000356761	24	NO CHANGE	DELAY	NO CHANGE
ENSMUSG00000025538	Sumf2	0.000766956	0.00236625	8.50133	8.46729	-0.0340345	0.319331	0.140664	0.123242	-0.0174218	0.71654	20.844	23.7076	2.86354	0.0473965	24	NO CHANGE	DELAY	NO CHANGE
ENSMUSG00000104394	Gm37254	0.000786443	8.31932e-07	7.66921	7.70282	0.0336125	0.436434	0.226458	0.214172	-0.0122857	0.839838	15.2451	18.1778	2.93269	0.00877652	24	NO CHANGE	DELAY	NO CHANGE
ENSMUSG00000016624	Phf21b	0.000788613	0.00178706	6.27361	6.26462	-0.00899648	0.894981	0.296654	0.243155	-0.053499	0.579776	13.9632	17.4953	3.53208	0.0152612	24	NO CHANGE	DELAY	NO CHANGE
ENSMUSG00000071713	Csf2rb	0.000792247	0.000434213	7.99372	7.90073	-0.0929959	0.232738	0.372544	0.274646	-0.0978976	0.371838	22.297	1.11418	2.8172	0.0410129	24	NO CHANGE	DELAY	NO CHANGE
ENSMUSG00000024440	Pcdh12	0.00085871	0.00180276	7.59819	7.61478	0.0165834	0.817916	0.289345	0.276235	-0.0131103	0.897563	18.4788	22.2192	3.74043	0.0102402	24	NO CHANGE	DELAY	NO CHANGE
ENSMUSG00000021112	Mpp5	0.000887171	0.00428795	8.9763	9.00986	0.0335566	0.444559	0.164565	0.156412	-0.00815281	0.895005	9.52052	12.634	3.11343	0.0411776	24	NO CHANGE	DELAY	NO CHANGE
ENSMUSG00000073733	Rsg1	0.000935651	0.00244166	5.40952	5.41893	0.00941261	0.872647	0.202389	0.239746	0.0373569	0.653298	16.3619	19.4236	3.06165	0.0415641	24	NO CHANGE	DELAY	NO CHANGE
ENSMUSG00000068392	Rnase13	0.00101363	0.00248866	6.30961	6.22695	-0.0826546	0.366132	0.383363	0.310611	-0.0727527	0.572167	22.7725	3.24985	4.47736	0.00377219	24	NO CHANGE	DELAY	NO CHANGE
ENSMUSG00000049971	Glt1d1	0.001026	0.0026296	10.5889	10.6922	0.10326	0.379559	0.424176	0.453777	0.0296012	0.857751	10.1697	13.3937	3.22401	0.0313084	24	NO CHANGE	DELAY	NO CHANGE
ENSMUSG00000037593	BC030499	0.00118829	0.0277896	5.74608	5.83505	0.0889693	0.253084	0.32681	0.171265	-0.155545	0.160062	18.3806	22.4321	4.0515	0.0435447	24	NO CHANGE	DELAY	NO CHANGE
ENSMUSG00000035798	Zdhhc17	0.00122134	0.000589513	8.58435	8.6517	0.0673473	0.0510059	0.124913	0.150614	0.0257011	0.587379	5.14483	8.99622	3.85139	0.00648364	24	NO CHANGE	DELAY	NO CHANGE
ENSMUSG00000027199	Gatm	0.00123544	5.79945e-05	8.20175	8.19513	-0.00661827	0.914646	0.260657	0.311942	0.0512853	0.558118	20.7678	23.3132	2.54545	0.0374902	24	NO CHANGE	DELAY	NO CHANGE
ENSMUSG00000029153	Ociad2	0.00139914	5.27012e-06	10.6514	10.6396	-0.0118901	0.744238	0.16722	0.191631	0.024411	0.636108	6.02597	8.52647	2.5005	0.029613	24	NO CHANGE	DELAY	NO CHANGE
ENSMUSG00000041840	Haus1	0.00141326	0.00134893	7.68613	7.60812	-0.078012	0.120473	0.200983	0.180455	-0.0205284	0.768224	5.46146	8.84531	3.38385	0.0209565	24	NO CHANGE	DELAY	NO CHANGE
ENSMUSG00000025572	Tmc6	0.00146495	0.000163539	8.98188	8.96843	-0.0134481	0.775104	0.178582	0.235812	0.0572292	0.392546	9.67312	12.5485	2.87535	0.0287477	24	NO CHANGE	DELAY	NO CHANGE
ENSMUSG00000026426	Arl8a	0.00148271	0.00400732	9.38853	9.3421	-0.0464244	0.273057	0.173382	0.129684	-0.0436981	0.463175	4.20755	7.45216	3.24462	0.0422478	24	NO CHANGE	DELAY	NO CHANGE
ENSMUSG00000030207	Fam234b	0.00149277	0.00208624	10.3522	10.403	0.0507779	0.252763	0.164721	0.165444	0.0007225	0.990716	14.0563	18.0459	3.98953	0.00885664	24	NO CHANGE	DELAY	NO CHANGE
ENSMUSG00000071715	Ncf4	0.00149849	0.0127112	6.60488	6.61103	0.00614746	0.921569	0.291077	0.127165	-0.163912	0.0709861	17.136	22.2707	5.13478	0.0168882	24	NO CHANGE	DELAY	NO CHANGE
ENSMUSG00000041324	Inhba	0.00152255	0.000151736	9.20459	9.25615	0.051564	0.68647	0.505388	0.613486	0.108097	0.550258	21.2183	0.890697	3.67241	0.00589329	24	NO CHANGE	DELAY	NO CHANGE
ENSMUSG00000085781	Gm15640	0.00153979	0.0423995	5.20491	5.14328	-0.0616371	0.376611	0.225718	0.172036	-0.0536821	0.584559	4.06566	8.40224	4.33658	0.0311136	24	NO CHANGE	DELAY	NO CHANGE
ENSMUSG00000004665	Cnn2	0.00159718	0.00041691	7.93414	7.8234	-0.110743	0.0815628	0.255684	0.251968	-0.003716	0.966175	19.5609	23.3249	3.76399	0.00730651	24	NO CHANGE	DELAY	NO CHANGE
ENSMUSG00000104392	Gm37962	0.0017379	0.0149819	6.1933	6.28001	0.0867034	0.219226	0.239255	0.205319	-0.0339354	0.7308	14.9259	19.3314	4.40556	0.0142975	24	NO CHANGE	DELAY	NO CHANGE
ENSMUSG00000020718	Polg2	0.00174978	0.00105292	8.48764	8.51267	0.025026	0.632023	0.203061	0.202074	-0.000987313	0.98932	9.72294	12.6696	2.94663	0.0409392	24	NO CHANGE	DELAY	NO CHANGE
ENSMUSG00000097013	Gm26710	0.00175508	5.82766e-05	5.4346	5.40489	-0.0297169	0.672794	0.275172	0.368842	0.0936704	0.349405	8.33395	10.8569	2.52298	0.0451203	24	NO CHANGE	DELAY	NO CHANGE
ENSMUSG00000083813	Gm15502	0.00177903	2.27515e-05	6.21376	6.36216	0.148398	0.116375	0.390034	0.477546	0.0875115	0.505339	10.0829	14.5273	4.44442	0.000608533	24	NO CHANGE	DELAY	NO CHANGE
ENSMUSG00000024168	Tmem204	0.00186967	0.0214207	8.42283	8.51101	0.088179	0.208997	0.300495	0.142197	-0.158298	0.1136	18.099	22.7701	4.67111	0.029316	24	NO CHANGE	DELAY	NO CHANGE
ENSMUSG00000048379	Socs4	0.0020974	0.00104887	9.67514	9.70499	0.0298429	0.378761	0.116549	0.142852	0.026303	0.581803	6.42762	9.487	3.05938	0.0384445	24	NO CHANGE	DELAY	NO CHANGE
ENSMUSG00000052253	Zfp622	0.00209912	0.000486644	10.1004	10.0554	-0.0450357	0.0888563	0.0861283	0.123135	0.0370071	0.315049	23.8705	2.98024	3.10969	0.0323954	24	NO CHANGE	DELAY	NO CHANGE
ENSMUSG00000029201	Ugdh	0.00229185	0.00168948	12.7506	12.7024	-0.0481978	0.463967	0.229037	0.257084	0.0280468	0.762293	6.8198	12.0353	5.21552	0.00114982	24	NO CHANGE	DELAY	NO CHANGE
ENSMUSG00000042743	Sgtb	0.00232038	0.0110127	6.88663	6.96392	0.0772899	0.258025	0.210549	0.218472	0.00792276	0.933952	5.53983	9.69203	4.1522	0.0199465	24	NO CHANGE	DELAY	NO CHANGE
ENSMUSG00000031486	Adgra2	0.00244995	0.00264515	8.06853	8.05179	-0.0167423	0.823893	0.296824	0.239936	-0.0568883	0.593597	17.8332	21.0212	3.18807	0.0453573	24	NO CHANGE	DELAY	NO CHANGE
ENSMUSG00000060878	Olfr1420	0.00259399	0.0201225	5.12343	5.10779	-0.0156455	0.791701	0.216731	0.148919	-0.067812	0.42055	9.53331	14.8785	5.34517	0.00649837	24	NO CHANGE	DELAY	NO CHANGE
ENSMUSG00000014852	Adamts13	0.00267615	0.00171208	7.89865	7.89867	1.39607e-05	0.999813	0.189548	0.246486	0.0569382	0.500608	17.8772	22.174	4.29675	0.00759868	24	NO CHANGE	DELAY	NO CHANGE
ENSMUSG00000028637	Ccdc30	0.00275006	2.70397e-06	7.67154	7.65156	-0.0199751	0.701111	0.217101	0.293962	0.0768609	0.300136	1.86012	4.82325	2.96313	0.0134006	24	NO CHANGE	DELAY	NO CHANGE
ENSMUSG00000029699	Ssc4d	0.00280126	0.000569206	7.13164	7.07955	-0.0520917	0.338829	0.197961	0.22474	0.0267788	0.726319	23.3686	2.35057	2.98198	0.0385612	24	NO CHANGE	DELAY	NO CHANGE
ENSMUSG00000024349	Tmem173	0.00297821	0.00160731	6.68646	6.72581	0.0393578	0.440637	0.180248	0.191142	0.0108938	0.87946	19.1333	22.2244	3.09113	0.0435682	24	NO CHANGE	DELAY	NO CHANGE
ENSMUSG00000033350	Chst2	0.00326951	0.0109573	7.18611	7.21698	0.0308713	0.747838	0.362798	0.248228	-0.11457	0.401255	19.7331	23.646	3.91291	0.0352063	24	NO CHANGE	DELAY	NO CHANGE
ENSMUSG00000006344	Ggt5	0.00342852	0.00536991	7.20271	7.19266	-0.0100496	0.8786	0.252391	0.18451	-0.0678814	0.467574	15.5889	19.0536	3.46465	0.0470519	24	NO CHANGE	DELAY	NO CHANGE
ENSMUSG00000037997	Parp11	0.00362482	0.00226462	7.583	7.47709	-0.105912	0.103158	0.226185	0.221057	-0.00512705	0.954498	23.6527	3.07528	3.42261	0.032063	24	NO CHANGE	DELAY	NO CHANGE
ENSMUSG00000028978	Nos3	0.00378042	0.00216664	7.06605	6.99157	-0.0744795	0.195496	0.217523	0.176716	-0.0408065	0.611744	18.7422	22.1173	3.37511	0.0393579	24	NO CHANGE	DELAY	NO CHANGE
ENSMUSG00000015757	Ppil4	0.00379203	0.000299487	9.29544	9.31676	0.0213192	0.51297	0.128037	0.121244	-0.00679298	0.882415	14.7991	19.7502	4.95114	0.00131409	24	NO CHANGE	DELAY	NO CHANGE
ENSMUSG00000058006	Mdn1	0.00382596	0.0170288	8.71586	8.7435	0.0276427	0.770347	0.28095	0.279462	-0.00148807	0.991128	13.7838	17.9933	4.20953	0.0269104	24	NO CHANGE	DELAY	NO CHANGE
ENSMUSG00000032875	Arhgef17	0.00397396	0.00365964	7.66837	7.69052	0.0221504	0.716728	0.204564	0.208856	0.00429183	0.960309	16.1125	21.1674	5.05487	0.003255	24	NO CHANGE	DELAY	NO CHANGE
ENSMUSG00000029096	Htra3	0.0040363	0.00449706	6.51696	6.60174	0.0847796	0.294687	0.295616	0.236839	-0.0587771	0.604916	15.1878	20.6638	5.47601	0.00228999	24	NO CHANGE	DELAY	NO CHANGE
ENSMUSG00000080717	B230307C23Rik	0.00403746	0.00524097	6.84195	6.88914	0.0471984	0.386116	0.198345	0.157747	-0.0405987	0.59663	18.0239	21.5474	3.52349	0.0421901	24	NO CHANGE	DELAY	NO CHANGE
ENSMUSG00000109274	Gm45133	0.00417024	0.0236602	7.98259	7.9151	-0.06749	0.0706443	0.109345	0.0988993	-0.0104461	0.838846	21.1064	3.84478	6.73839	0.00115062	24	NO CHANGE	DELAY	NO CHANGE
ENSMUSG00000041577	Prelp	0.00426509	1.20514e-05	10.3358	10.4337	0.0979255	0.175092	0.268414	0.382307	0.113894	0.262391	20.8352	23.8046	2.9694	0.0216826	24	NO CHANGE	DELAY	NO CHANGE
ENSMUSG00000026785	Pkn3	0.00427338	0.00143289	6.78884	6.75373	-0.0351061	0.61004	0.214965	0.280721	0.0657567	0.500063	11.4235	15.3392	3.91576	0.0154241	24	NO CHANGE	DELAY	NO CHANGE
ENSMUSG00000116883	AC164424.1	0.00442904	0.0206831	5.06459	5.03382	-0.0307708	0.645152	0.207193	0.181257	-0.0259357	0.783487	0.0964075	6.36686	6.27046	0.0019974	24	NO CHANGE	DELAY	NO CHANGE
ENSMUSG00000025225	Nfkb2	0.00456041	0.00367385	8.39503	8.41685	0.0218236	0.648464	0.175374	0.142488	-0.0328853	0.627216	18.6459	22.7618	4.11589	0.0175122	24	NO CHANGE	DELAY	NO CHANGE
ENSMUSG00000109209	Gm45104	0.00470993	0.0484939	5.72867	5.63075	-0.0979188	0.33076	0.228883	0.261743	0.0328605	0.816117	6.17038	11.0303	4.85991	0.0346268	24	NO CHANGE	DELAY	NO CHANGE
ENSMUSG00000026205	Slc23a3	0.00479671	0.0196521	5.46502	5.34987	-0.115149	0.110197	0.237476	0.177658	-0.0598181	0.549967	12.9983	17.2279	4.22969	0.0318154	24	NO CHANGE	DELAY	NO CHANGE
ENSMUSG00000028042	Zbtb7b	0.00494965	6.18082e-05	11.8107	11.8152	0.00446015	0.906196	0.134103	0.186833	0.05273	0.328428	23.4547	2.20939	2.75472	0.0448656	24	NO CHANGE	DELAY	NO CHANGE
ENSMUSG00000026510	Trp53bp2	0.00511041	0.0260051	9.42811	9.43027	0.00216191	0.969615	0.166729	0.151138	-0.015591	0.846029	13.0951	17.1688	4.07373	0.0422231	24	NO CHANGE	DELAY	NO CHANGE
ENSMUSG00000000386	Mx1	0.00529583	0.000199532	6.73454	6.84201	0.107467	0.257122	0.326047	0.41686	0.0908129	0.495332	2.58359	6.09126	3.50767	0.0166901	24	NO CHANGE	DELAY	NO CHANGE
ENSMUSG00000083373	Gm13392	0.00560612	0.00301297	5.25651	5.2367	-0.0198103	0.792398	0.274714	0.220562	-0.0541517	0.611511	8.9245	12.3165	3.39199	0.0494726	24	NO CHANGE	DELAY	NO CHANGE
ENSMUSG00000063558	Aox1	0.00581008	0.0132679	12.198	12.0711	-0.126924	0.0746147	0.204316	0.206261	0.00194466	0.984167	3.9258	9.652	5.7262	0.00352733	24	NO CHANGE	DELAY	NO CHANGE
ENSMUSG00000000486	44805	0.00594087	0.00391132	6.78735	6.75885	-0.0284984	0.614332	0.178369	0.191483	0.0131137	0.869516	5.14615	8.93734	3.79119	0.0276604	24	NO CHANGE	DELAY	NO CHANGE
ENSMUSG00000033327	Tnxb	0.00611675	0.0180798	9.62009	9.7097	0.0896106	0.374786	0.308983	0.270423	-0.0385594	0.785861	13.7765	19.6353	5.85876	0.00379631	24	NO CHANGE	DELAY	NO CHANGE
ENSMUSG00000048728	Zfp454	0.00640697	2.81531e-06	6.40777	6.4391	0.031326	0.632961	0.238578	0.380276	0.141698	0.13326	16.8693	19.9453	3.07598	0.0178375	24	NO CHANGE	DELAY	NO CHANGE
ENSMUSG00000097375	6720427I07Rik	0.00645289	0.0250399	7.87179	7.82115	-0.0506373	0.38188	0.162838	0.154606	-0.00823185	0.919422	5.41205	9.6359	4.22385	0.0378122	24	NO CHANGE	DELAY	NO CHANGE
ENSMUSG00000033004	Mycbp2	0.00673451	0.000462412	9.45947	9.4711	0.0116307	0.801474	0.132059	0.219912	0.0878532	0.18555	13.4667	17.16	3.69329	0.0234586	24	NO CHANGE	DELAY	NO CHANGE
ENSMUSG00000082776	Gm7061	0.00707425	0.0297459	5.30422	5.29386	-0.0103559	0.866765	0.160153	0.16724	0.00708696	0.935284	3.90536	8.40381	4.49845	0.0336855	24	NO CHANGE	DELAY	NO CHANGE
ENSMUSG00000042684	Npl	0.00707434	0.00559487	6.02249	6.10837	0.0858735	0.124439	0.15946	0.185192	0.0257316	0.74002	21.3866	0.947999	3.56141	0.046774	24	NO CHANGE	DELAY	NO CHANGE
ENSMUSG00000042804	Gpr153	0.00742794	0.00543803	6.18789	6.07822	-0.109671	0.10996	0.186163	0.234962	0.0487993	0.608079	16.7135	21.1627	4.44919	0.016018	24	NO CHANGE	DELAY	NO CHANGE
ENSMUSG00000094103	1700047I17Rik2	0.00754725	0.0026357	5.42836	5.49512	0.066756	0.221762	0.1635	0.194276	0.0307766	0.687061	10.3977	14.4606	4.06284	0.018668	24	NO CHANGE	DELAY	NO CHANGE
ENSMUSG00000027639	Samhd1	0.00780206	0.0270227	9.68317	9.70331	0.0201354	0.690914	0.17241	0.106069	-0.0663413	0.357078	18.7848	0.221106	5.43626	0.01561	24	NO CHANGE	DELAY	NO CHANGE
ENSMUSG00000021236	Entpd5	0.00813266	9.25196e-05	13.0118	13.0766	0.0648316	0.179239	0.142273	0.251351	0.109078	0.112263	9.56508	13.5339	3.9688	0.0105236	24	NO CHANGE	DELAY	NO CHANGE
ENSMUSG00000024436	Mrps18b	0.00828338	0.00294593	9.34228	9.30705	-0.0352316	0.312788	0.10746	0.117811	0.0103507	0.832552	16.8826	20.3205	3.43789	0.0459441	24	NO CHANGE	DELAY	NO CHANGE
ENSMUSG00000098985	Gm27219	0.00863796	0.00311736	5.273	5.32717	0.0541677	0.315216	0.176047	0.165805	-0.0102418	0.892289	14.9025	21.2001	6.29759	0.000750205	24	NO CHANGE	DELAY	NO CHANGE
ENSMUSG00000033157	Abhd10	0.00864907	0.00680595	7.74487	7.79431	0.04944	0.283008	0.139103	0.139034	-6.92651e-05	0.999143	4.54039	8.14625	3.60586	0.0489204	24	NO CHANGE	DELAY	NO CHANGE
ENSMUSG00000022150	Dab2	0.00875867	0.0014068	8.89874	8.99858	0.0998418	0.143491	0.220953	0.229453	0.00849982	0.928545	18.1234	21.5879	3.46446	0.0378915	24	NO CHANGE	DELAY	NO CHANGE
ENSMUSG00000024063	Lbh	0.00887338	5.32846e-05	8.45468	8.51076	0.0560844	0.30751	0.190274	0.238352	0.0480783	0.533934	19.5698	22.8457	3.27589	0.0249417	24	NO CHANGE	DELAY	NO CHANGE
ENSMUSG00000028392	Bspry	0.00924727	0.00412457	5.71642	5.69416	-0.0222609	0.732232	0.16832	0.242081	0.0737607	0.424786	17.9446	21.7653	3.82071	0.0402051	24	NO CHANGE	DELAY	NO CHANGE
ENSMUSG00000022034	Esco2	0.00974088	0.00433453	6.11058	6.04058	-0.0700035	0.470443	0.268355	0.337567	0.0692115	0.613052	3.88522	8.57037	4.68515	0.0115423	24	NO CHANGE	DELAY	NO CHANGE
ENSMUSG00000074305	Peak1	0.00982347	0.00165742	8.62922	8.67951	0.0502885	0.265239	0.152473	0.135904	-0.0165685	0.793211	16.3773	21.9669	5.58959	0.00218403	24	NO CHANGE	DELAY	NO CHANGE
ENSMUSG00000032295	Man2c1	0.0101579	0.000192928	10.3193	10.2687	-0.050586	0.0519371	0.0868997	0.0948397	0.00793997	0.823768	8.78908	11.9612	3.17212	0.0415697	24	NO CHANGE	DELAY	NO CHANGE
ENSMUSG00000019039	Dalrd3	0.0103276	0.0499097	10.1511	10.1304	-0.0206997	0.563142	0.0874725	0.0857264	-0.00174619	0.97241	17.7708	22.2964	4.5256	0.0493055	24	NO CHANGE	DELAY	NO CHANGE
ENSMUSG00000030217	Art4	0.0105451	0.00229063	6.97662	7.05603	0.0794041	0.137896	0.19293	0.119548	-0.0733829	0.32715	13.9821	20.1602	6.17814	0.0036326	24	NO CHANGE	DELAY	NO CHANGE
ENSMUSG00000095115	Itpripl2	0.010796	0.0417086	7.79685	7.85871	0.061867	0.304872	0.169714	0.133995	-0.0357192	0.673024	16.6726	1.85675	9.18416	0.000182643	24	NO CHANGE	DELAY	NO CHANGE
ENSMUSG00000053390	Zfp952	0.0119672	0.032029	7.95335	7.99927	0.0459198	0.19057	0.0992214	0.080023	-0.0191985	0.694977	21.427	1.78024	4.35326	0.0471258	24	NO CHANGE	DELAY	NO CHANGE
ENSMUSG00000058254	Tspan7	0.0121007	0.00285355	8.94881	8.94487	-0.00394042	0.955523	0.232737	0.200156	-0.0325806	0.744585	21.5545	1.82221	4.26772	0.0217903	24	NO CHANGE	DELAY	NO CHANGE
ENSMUSG00000021418	Rpp40	0.012114	0.00393335	8.1677	8.06804	-0.0996609	0.0671012	0.134002	0.195371	0.061369	0.414632	7.14977	10.9203	3.77055	0.0462163	24	NO CHANGE	DELAY	NO CHANGE
ENSMUSG00000097379	Gm26873	0.0121636	0.0198651	6.01389	6.06863	0.0547323	0.534746	0.154413	0.288483	0.13407	0.285354	10.4233	16.3139	5.89067	0.0223426	24	NO CHANGE	DELAY	NO CHANGE
ENSMUSG00000091742	Gm5093	0.012273	0.00796604	6.0485	6.03095	-0.0175538	0.852526	0.246394	0.306316	0.0599213	0.654095	17.9851	21.7916	3.80649	0.0498485	24	NO CHANGE	DELAY	NO CHANGE
ENSMUSG00000034845	Plvap	0.0130041	4.48145e-05	10.471	10.5142	0.0432148	0.43845	0.187755	0.227688	0.0399321	0.611644	20.0734	0.00413225	3.93074	0.0110486	24	NO CHANGE	DELAY	NO CHANGE
ENSMUSG00000059555	Tor4a	0.0130378	0.00395325	7.68541	7.6629	-0.0225113	0.747136	0.203426	0.224346	0.0209202	0.832126	18.8434	22.4559	3.61252	0.0481469	24	NO CHANGE	DELAY	NO CHANGE
ENSMUSG00000000942	Hoxa4	0.0136032	0.00167737	5.47327	5.56826	0.0949915	0.104422	0.140852	0.238362	0.0975097	0.233669	15.8779	0.332745	8.45482	4.96615e-05	24	NO CHANGE	DELAY	NO CHANGE
ENSMUSG00000083165	Gm11344	0.0138276	0.00373091	5.12709	5.06616	-0.0609261	0.341649	0.196589	0.187011	-0.00957743	0.915184	15.6218	20.6075	4.98567	0.00874972	24	NO CHANGE	DELAY	NO CHANGE
ENSMUSG00000074635	3110070M22Rik	0.0140859	0.00967808	5.72787	5.60576	-0.122109	0.151967	0.219985	0.257044	0.0370596	0.754588	10.0068	18.2369	8.23009	0.000150888	24	NO CHANGE	DELAY	NO CHANGE
ENSMUSG00000026728	Vim	0.0147338	0.00309257	9.5704	9.59421	0.0238111	0.795446	0.240929	0.332604	0.0916745	0.481915	16.1825	20.8898	4.70733	0.0129851	24	NO CHANGE	DELAY	NO CHANGE
ENSMUSG00000072625	Gdf2	0.0149092	0.000350846	9.08974	9.18774	0.0980011	0.0670463	0.164128	0.192493	0.0283659	0.700078	18.1286	22.1191	3.99041	0.0168953	24	NO CHANGE	DELAY	NO CHANGE
ENSMUSG00000015501	Hivep2	0.0151178	0.000192396	7.97801	8.07456	0.0965499	0.104673	0.18416	0.227157	0.0429962	0.602139	12.6524	15.8559	3.20348	0.0462423	24	NO CHANGE	DELAY	NO CHANGE
ENSMUSG00000037321	Tap1	0.0159427	0.00123405	9.86417	9.79102	-0.0731483	0.380373	0.263751	0.253194	-0.010557	0.928207	23.2788	3.34105	4.06229	0.0247304	24	NO CHANGE	DELAY	NO CHANGE
ENSMUSG00000008193	Spib	0.0161974	0.00142692	5.76062	5.85721	0.0965927	0.161629	0.21318	0.208624	-0.00455539	0.962149	23.1115	4.78511	5.67361	0.00256362	24	NO CHANGE	DELAY	NO CHANGE
ENSMUSG00000027004	Frzb	0.0163909	0.000237785	6.59448	6.69342	0.0989393	0.153213	0.211161	0.262875	0.0517135	0.592094	19.2199	23.6431	4.42321	0.00835704	24	NO CHANGE	DELAY	NO CHANGE
ENSMUSG00000109222	Gm10297	0.0167419	0.0123799	7.69085	7.69768	0.00683317	0.91887	0.212945	0.144638	-0.0683074	0.473426	7.36434	12.2986	4.93427	0.0271238	24	NO CHANGE	DELAY	NO CHANGE
ENSMUSG00000019880	Rspo3	0.016761	0.00017127	7.38408	7.50366	0.119578	0.0588097	0.194143	0.232935	0.0387923	0.655508	21.2195	0.658391	3.43886	0.0352102	24	NO CHANGE	DELAY	NO CHANGE
ENSMUSG00000020211	Sf3a2	0.0183677	0.0108284	9.57715	9.55507	-0.0220783	0.635773	0.124479	0.131438	0.00695923	0.915779	18.7143	0.131747	5.41743	0.00934064	24	NO CHANGE	DELAY	NO CHANGE
ENSMUSG00000028108	Ecm1	0.0195518	0.000200185	12.3484	12.3248	-0.0236157	0.729781	0.209943	0.254691	0.0447476	0.64377	19.1992	22.7157	3.51651	0.0355028	24	NO CHANGE	DELAY	NO CHANGE
ENSMUSG00000022371	Col14a1	0.0203596	0.000159379	10.471	10.5182	0.0471856	0.567512	0.235647	0.355745	0.120098	0.306452	19.1367	22.6971	3.56036	0.0324029	24	NO CHANGE	DELAY	NO CHANGE
ENSMUSG00000114715	Gm34471	0.0206755	0.0350503	5.00019	5.07995	0.0797664	0.270938	0.159177	0.184297	0.0251197	0.804482	23.5434	8.84839	9.30496	0.000269607	24	NO CHANGE	DELAY	NO CHANGE
ENSMUSG00000019978	Epb41l2	0.021568	0.00148741	8.79914	8.89588	0.0967389	0.1202	0.178337	0.193123	0.0147861	0.863918	17.595	21.2825	3.68751	0.0450748	24	NO CHANGE	DELAY	NO CHANGE
ENSMUSG00000033777	Tlr13	0.0235972	0.00649325	6.04135	6.00077	-0.0405799	0.605944	0.207858	0.230114	0.0222556	0.841136	16.5963	23.7598	7.16357	0.00082677	24	NO CHANGE	DELAY	NO CHANGE
ENSMUSG00000033355	Rtp4	0.0242858	0.000248354	9.11672	9.15878	0.0420558	0.585665	0.207915	0.328954	0.121039	0.270979	23.8758	4.16016	4.28434	0.014912	24	NO CHANGE	DELAY	NO CHANGE
ENSMUSG00000037386	Rims2	0.0245987	0.00525562	5.60045	5.58833	-0.0121187	0.853771	0.166217	0.208128	0.0419108	0.652659	3.79412	13.6871	9.89295	1.48159e-05	24	NO CHANGE	DELAY	NO CHANGE
ENSMUSG00000072660	Gm6288	0.0246165	0.00377364	5.44838	5.36303	-0.0853589	0.0962945	0.138097	0.148673	0.0105758	0.881438	21.854	4.92547	7.07144	0.000719696	24	NO CHANGE	DELAY	NO CHANGE
ENSMUSG00000078870	Gm14410	0.0250816	0.0466092	7.51211	7.58762	0.0755051	0.526998	0.327453	0.22235	-0.105103	0.533465	16.7304	22.8905	6.16013	0.0175035	24	NO CHANGE	DELAY	NO CHANGE
ENSMUSG00000055994	Nod2	0.0266098	0.0275278	5.2988	5.32597	0.0271737	0.698255	0.157166	0.181869	0.0247035	0.803055	21.1124	3.0262	5.91381	0.0126623	24	NO CHANGE	DELAY	NO CHANGE
ENSMUSG00000062991	Nrg1	0.0271685	0.0290447	5.2132	5.23341	0.0202116	0.69693	0.131076	0.118628	-0.0124477	0.86518	4.87933	13.8212	8.94191	0.000375637	24	NO CHANGE	DELAY	NO CHANGE
ENSMUSG00000027078	Ube2l6	0.0293203	0.0304842	10.8777	10.8764	-0.00124221	0.976651	0.12266	0.0736458	-0.049014	0.416793	0.854547	6.12163	5.26708	0.0473187	24	NO CHANGE	DELAY	NO CHANGE
ENSMUSG00000071332	E230015B07Rik	0.0311989	0.00810196	5.1843	5.13053	-0.0537659	0.427715	0.150431	0.214341	0.0639097	0.504355	16.9404	21.7334	4.79304	0.0279176	24	NO CHANGE	DELAY	NO CHANGE
ENSMUSG00000074457	S100a16	0.0318486	0.00139708	9.83022	9.77761	-0.0526134	0.15588	0.10447	0.100698	-0.0037725	0.941657	0.851954	4.8391	3.98715	0.0448336	24	NO CHANGE	DELAY	NO CHANGE
ENSMUSG00000024313	Mep1b	0.032477	0.00820185	5.11697	5.0332	-0.0837751	0.287987	0.210398	0.193065	-0.0173332	0.875313	23.4461	3.99289	4.54679	0.0367189	24	NO CHANGE	DELAY	NO CHANGE
ENSMUSG00000039264	Gimap3	0.0333841	0.0467841	6.83307	6.77509	-0.0579776	0.471194	0.180774	0.176892	-0.00388247	0.972663	1.30548	9.57501	8.26952	0.00170697	24	NO CHANGE	DELAY	NO CHANGE
ENSMUSG00000033420	Antxr1	0.0334017	0.0127981	6.67713	6.65405	-0.0230851	0.720487	0.116555	0.213146	0.0965905	0.293761	15.8193	20.9283	5.10897	0.0405974	24	NO CHANGE	DELAY	NO CHANGE
ENSMUSG00000005698	Ctcf	0.0338181	0.0321827	9.97514	10.0257	0.0505629	0.0758086	0.0504309	0.0763368	0.0259059	0.510309	12.9666	23.256	10.2893	0.000272161	24	NO CHANGE	DELAY	NO CHANGE
ENSMUSG00000040552	C3ar1	0.0338327	0.0195852	6.56109	6.50506	-0.0560268	0.603741	0.262099	0.26414	0.00204103	0.989308	19.159	0.93651	5.77752	0.0131924	24	NO CHANGE	DELAY	NO CHANGE
ENSMUSG00000031667	Aktip	0.0346788	0.0322436	8.68153	8.71586	0.0343252	0.345478	0.0864018	0.0811036	-0.00529813	0.91738	3.47662	10.1799	6.7033	0.00695833	24	NO CHANGE	DELAY	NO CHANGE
ENSMUSG00000027831	Veph1	0.0358677	0.00317739	5.45454	5.37413	-0.0804152	0.330487	0.187668	0.284685	0.0970172	0.405426	1.41348	6.09122	4.67774	0.0249566	24	NO CHANGE	DELAY	NO CHANGE
ENSMUSG00000107728	Gm38910	0.0364978	0.00450812	5.49712	5.47638	-0.0207437	0.720098	0.121333	0.205275	0.0839423	0.308931	17.6693	23.0729	5.4036	0.0151412	24	NO CHANGE	DELAY	NO CHANGE
ENSMUSG00000035129	Gm6781	0.0369709	0.00123655	5.15273	5.17628	0.0235521	0.566559	0.106216	0.134621	0.0284055	0.62474	22.9679	3.21635	4.24849	0.029742	24	NO CHANGE	DELAY	NO CHANGE
ENSMUSG00000029126	Nsg1	0.0389019	0.0278218	5.9132	5.87338	-0.0398187	0.487377	0.124094	0.14215	0.0180567	0.823142	19.2085	1.10204	5.8935	0.0162293	24	NO CHANGE	DELAY	NO CHANGE
ENSMUSG00000019929	Dcn	0.0389786	9.60797e-06	11.7565	11.7774	0.0209339	0.782776	0.216003	0.306496	0.0904926	0.401878	18.5069	22.2344	3.7275	0.0292481	24	NO CHANGE	DELAY	NO CHANGE
ENSMUSG00000030249	Abcc9	0.0392698	0.000527632	9.11212	9.17691	0.0647985	0.402438	0.215601	0.220632	0.0050308	0.963121	16.9856	22.6802	5.69451	0.00521534	24	NO CHANGE	DELAY	NO CHANGE
ENSMUSG00000057182	Scn3a	0.0414551	0.0383909	5.24353	5.29145	0.0479152	0.474502	0.143685	0.153971	0.0102866	0.913182	13.8553	19.147	5.29169	0.0356615	24	NO CHANGE	DELAY	NO CHANGE
ENSMUSG00000051242	Pcdhb9	0.0415922	0.0164584	5.16526	5.20341	0.0381567	0.567923	0.14196	0.184562	0.0426019	0.651736	17.4087	0.097321	6.68867	0.00563797	24	NO CHANGE	DELAY	NO CHANGE
ENSMUSG00000087610	Gm16253	0.0426386	0.0306407	5.46125	5.5139	0.052646	0.405857	0.161368	0.119126	-0.0422421	0.635879	10.6916	19.0165	8.32486	0.00222241	24	NO CHANGE	DELAY	NO CHANGE
ENSMUSG00000105004	Gm43075	0.047724	0.000190854	5.37896	5.46785	0.0888904	0.087376	0.124155	0.204827	0.0806719	0.265761	8.82408	13.9363	5.11224	0.00832796	24	NO CHANGE	DELAY	NO CHANGE
ENSMUSG00000031375	Bgn	0.0481143	1.08739e-05	11.4478	11.4819	0.0340448	0.550222	0.145364	0.272671	0.127307	0.120586	18.4708	22.155	3.68422	0.0359673	24	NO CHANGE	DELAY	NO CHANGE
ENSMUSG00000038591	Colec10	0.0483804	0.0306323	9.30452	9.35026	0.0457492	0.487622	0.142429	0.152474	0.0100447	0.913845	19.6393	0.716991	5.07766	0.0419035	24	NO CHANGE	DELAY	NO CHANGE
ENSMUSG00000029844	Hoxa1	0.0487882	0.0124819	5.19468	5.29691	0.102226	0.0767441	0.104635	0.175817	0.0711819	0.373972	15.3997	22.7037	7.30396	0.00437018	24	NO CHANGE	DELAY	NO CHANGE
ENSMUSG00000089988	Gm16238	0.0488432	0.018999	5.15831	5.18291	0.0246035	0.668554	0.14847	0.107707	-0.0407629	0.616172	7.19409	13.9766	6.78255	0.0107378	24	NO CHANGE	DELAY	NO CHANGE
ENSMUSG00000047205	Dusp18	0.0498835	0.000365144	4.97621	5.0601	0.0838845	0.259285	0.16864	0.303122	0.134482	0.202318	15.4402	22.1475	6.70723	0.00130267	24	NO CHANGE	DELAY	NO CHANGE
ENSMUSG00000084817	Gm5526	0.0499926	0.0120405	6.29488	6.24861	-0.0462697	0.416169	0.11596	0.164986	0.0490263	0.541411	4.37424	15.1412	10.767	4.51744e-05	24	NO CHANGE	DELAY	NO CHANGE
ENSMUSG00000108969	Gm45044	1.44192e-07	8.46467e-06	5.42232	5.58949	0.167166	0.0174437	0.570133	0.466651	-0.103482	0.279471	6.25238	7.93669	1.68431	0.022972	24	NO CHANGE	DELAY	UP
ENSMUSG00000040170	Fmo2	2.64746e-07	2.28948e-07	9.16158	9.41347	0.251886	0.0267613	1.01139	0.895782	-0.11561	0.455552	13.2925	14.9875	1.695	0.00995544	24	NO CHANGE	DELAY	UP
ENSMUSG00000026781	Acbd5	5.8743e-07	1.62951e-05	12.8385	12.9737	0.135225	0.000979177	0.298714	0.235247	-0.0634662	0.23475	6.49602	8.14827	1.65226	0.0388813	24	NO CHANGE	DELAY	UP
ENSMUSG00000022477	Aco2	1.03621e-06	1.72625e-06	12.4548	12.5801	0.125292	0.00239378	0.310238	0.27291	-0.0373282	0.490127	13.7169	15.3656	1.64863	0.0260642	24	NO CHANGE	DELAY	UP
ENSMUSG00000029630	Cyp3a25	6.33439e-06	0.000189156	14.6573	14.9047	0.247386	0.00183843	0.527334	0.325965	-0.201369	0.0585093	7.03187	10.2433	3.21147	0.00307495	24	NO CHANGE	DELAY	UP
ENSMUSG00000068823	Csde1	1.34286e-05	2.67788e-06	12.4406	12.4877	0.0471541	0.0140156	0.129857	0.111126	-0.0187311	0.4693	9.0171	10.9954	1.97829	0.0218021	24	NO CHANGE	DELAY	UP
ENSMUSG00000038056	Kmt2c	4.3391e-05	0.00326906	9.44305	9.5136	0.0705589	0.0227864	0.170414	0.100579	-0.0698346	0.103362	7.99112	10.8061	2.81502	0.0379202	24	NO CHANGE	DELAY	UP
ENSMUSG00000029273	Sult1d1	0.000150235	0.000214366	11.334	11.6637	0.32971	0.00437653	0.531167	0.52446	-0.00670691	0.964931	13.1254	15.9366	2.81122	0.01546	24	NO CHANGE	DELAY	UP
ENSMUSG00000022629	Kif21a	0.000162555	0.000172369	10.4916	10.6506	0.15904	0.000268608	0.192956	0.190156	-0.00280009	0.959358	8.28891	10.5297	2.2408	0.047954	24	NO CHANGE	DELAY	UP
ENSMUSG00000035310	Lin54	0.00043963	0.00234797	7.91511	8.03457	0.119459	0.0255525	0.236426	0.178466	-0.0579595	0.426476	6.45461	9.56049	3.10588	0.0299956	24	NO CHANGE	DELAY	UP
ENSMUSG00000048371	Pdp2	0.000883847	0.0100446	10.1378	10.5391	0.40133	3.33129e-10	0.170187	0.13616	-0.0340269	0.586673	6.59369	9.91481	3.32112	0.043167	24	NO CHANGE	DELAY	UP
ENSMUSG00000042807	Hecw2	0.00167501	0.000677203	6.36245	6.52168	0.159237	0.0168708	0.259224	0.245531	-0.0136924	0.878748	18.0591	23.0941	5.035	0.000788408	24	NO CHANGE	DELAY	UP
ENSMUSG00000100277	1810053B23Rik	0.00790633	0.0100759	5.70065	6.98656	1.28592	5.01683e-09	0.406893	0.534002	0.127109	0.576156	11.4921	16.0451	4.55304	0.0214982	24	NO CHANGE	DELAY	UP
ENSMUSG00000015882	Lcorl	0.00984645	7.85997e-07	8.51202	8.61493	0.10291	0.0225117	0.160447	0.2148	0.0543534	0.376097	11.9174	14.5668	2.64939	0.0457495	24	NO CHANGE	DELAY	UP
ENSMUSG00000030222	Rerg	0.0119238	0.00921017	6.97845	7.17628	0.197828	0.0046945	0.210311	0.163081	-0.0472295	0.609857	16.4379	22.4403	6.00241	0.0039046	24	NO CHANGE	DELAY	UP
ENSMUSG00000027487	Cdk5rap1	0.0120568	0.0157045	8.46059	8.75539	0.294802	0.049603	0.316671	0.465469	0.148798	0.470902	22.5291	6.77846	8.24936	0.000469676	24	NO CHANGE	DELAY	UP
ENSMUSG00000096795	Zfp433	0.0416057	0.0424471	5.77907	5.87974	0.100668	0.0324259	0.0800459	0.116022	0.0359762	0.575036	6.0693	17.2272	11.1579	0.000171835	24	NO CHANGE	DELAY	UP
ENSMUSG00000027079	Clp1	8.56571e-07	0.10347	9.27361	9.17076	-0.102852	0.0437601	0.274225	0.104024	-0.170201	0.0197241	15.2238	12.1814	-3.04235	0.123322	24	DOWN	NO CHANGE	DOWN
ENSMUSG00000039233	Tbce	2.03116e-06	0.04412	9.54413	9.464	-0.0801337	0.0235584	0.206289	0.0848357	-0.121453	0.015862	3.08405	3.06674	-0.0173103	0.991623	24	DOWN	NO CHANGE	DOWN
ENSMUSG00000069733	Ube2u	2.44745e-06	7.86864e-05	7.0312	6.81636	-0.214837	0.0427898	0.799794	0.501851	-0.297943	0.046694	22.8135	0.0623541	1.24888	0.181259	24	DOWN	NO CHANGE	DOWN
ENSMUSG00000032310	Cyp1a2	3.36323e-06	0.199774	14.334	14.2081	-0.12593	0.0393151	0.278801	0.0977171	-0.181084	0.0363425	11.441	14.0797	2.63868	0.284336	24	DOWN	NO CHANGE	DOWN
ENSMUSG00000086152	Gm11454	5.57236e-06	0.000974164	5.02521	4.85981	-0.165391	0.0313844	0.524328	0.28482	-0.239508	0.0278196	1.29069	2.52723	1.23654	0.277472	24	DOWN	NO CHANGE	DOWN
ENSMUSG00000028617	Lrrc42	7.84186e-06	9.69654e-05	9.46949	9.38321	-0.0862742	0.0152293	0.251607	0.149734	-0.101873	0.0397998	5.55659	6.26401	0.707428	0.482556	24	DOWN	NO CHANGE	DOWN
ENSMUSG00000107800	Gm44478	1.10662e-05	0.000878946	5.28316	5.05193	-0.231228	0.0049614	0.527619	0.290155	-0.237463	0.0354625	4.75916	3.50246	-1.2567	0.281304	24	DOWN	NO CHANGE	DOWN
ENSMUSG00000037706	Cd81	1.56649e-05	0.0536563	12.7835	12.6777	-0.105857	0.00144696	0.161244	0.0711668	-0.0900768	0.0432541	2.8141	3.41941	0.605311	0.734821	24	DOWN	NO CHANGE	DOWN
ENSMUSG00000001493	Meox1	4.50168e-05	0.0393233	5.5022	5.27665	-0.225546	0.0156977	0.470348	0.209491	-0.260857	0.0447515	0.769533	23.511	-1.25851	0.479526	24	DOWN	NO CHANGE	DOWN
ENSMUSG00000111253	Gm34654	5.36288e-05	0.00622929	6.0821	5.59028	-0.491814	0.00297406	1.01755	0.361062	-0.656485	0.00473288	0.881977	0.757132	-0.124845	0.942204	24	DOWN	NO CHANGE	DOWN
ENSMUSG00000021806	Nid2	7.25261e-05	0.133735	8.03091	7.31729	-0.713617	7.07591e-08	0.47642	0.17752	-0.2989	0.044434	23.0194	21.8962	-1.12311	0.630843	24	DOWN	NO CHANGE	DOWN
ENSMUSG00000027455	Nsfl1c	0.000219902	0.0519713	11.0891	11.0195	-0.0696126	0.046672	0.180824	0.0615628	-0.119262	0.0175527	3.31304	4.95534	1.6423	0.460973	24	DOWN	NO CHANGE	DOWN
ENSMUSG00000059864	Olfr1393	0.000600106	0.509042	5.53763	5.35245	-0.185176	0.00685596	0.236071	0.0485697	-0.187502	0.046261	1.86931	13.7627	11.8934	0.0271595	24	DOWN	NO CHANGE	DOWN
ENSMUSG00000096883	Shisa8	0.000607846	0.593913	5.27177	5.1243	-0.147469	0.0343239	0.249926	0.0403977	-0.209528	0.0335513	16.3872	16.9567	0.569504	0.929357	24	DOWN	NO CHANGE	DOWN
ENSMUSG00000111580	Gm19572	0.000808643	0.011283	6.06233	5.68533	-0.377007	0.0193733	0.778949	0.313481	-0.465468	0.0391181	2.639	2.88414	0.245139	0.903454	24	DOWN	NO CHANGE	DOWN
ENSMUSG00000030120	Mlf2	0.0010497	0.230625	12.4264	12.3704	-0.0560579	0.000793971	0.0723694	0.0143494	-0.05802	0.010472	2.76489	7.01482	4.24993	0.305522	24	DOWN	NO CHANGE	DOWN
ENSMUSG00000025178	Pi4k2a	6.57353e-10	4.04999e-08	11.3638	11.3082	-0.0555977	0.0123922	0.245288	0.239358	-0.00593004	0.842295	22.1362	22.7851	0.648891	0.173898	24	NO CHANGE	NO CHANGE	DOWN
ENSMUSG00000038366	Lasp1	3.87264e-09	4.77034e-08	12.1915	12.074	-0.117515	0.0164219	0.500547	0.507944	0.00739751	0.910663	22.6057	23.4568	0.851132	0.0960106	24	NO CHANGE	NO CHANGE	DOWN
ENSMUSG00000006392	Med8	1.46798e-08	6.37399e-07	10.3695	10.3155	-0.0539309	0.0331258	0.223253	0.224718	0.00146598	0.966042	21.7615	22.2036	0.442114	0.453671	24	NO CHANGE	NO CHANGE	DOWN
ENSMUSG00000035198	Tubg1	4.18214e-08	0.000167816	10.4951	10.3901	-0.105047	0.0164257	0.294926	0.251907	-0.0430194	0.467388	18.6485	18.4554	-0.193143	0.816288	24	NO CHANGE	NO CHANGE	DOWN
ENSMUSG00000071711	Mpst	4.47542e-08	1.36736e-05	12.1237	12.0148	-0.108832	0.0194143	0.350335	0.32705	-0.0232852	0.711252	20.8541	21.2277	0.37365	0.599476	24	NO CHANGE	NO CHANGE	DOWN
ENSMUSG00000026389	Steap3	5.23499e-08	7.24357e-09	10.0241	9.88826	-0.135855	0.00903464	0.537786	0.493398	-0.0443873	0.523852	0.0285983	0.120706	0.0921073	0.858245	24	NO CHANGE	NO CHANGE	DOWN
ENSMUSG00000047797	Gjb1	5.28324e-08	2.29011e-09	14.5571	14.458	-0.0991196	0.000298806	0.268411	0.266212	-0.00219854	0.949289	3.83933	4.33267	0.493345	0.321942	24	NO CHANGE	NO CHANGE	DOWN
ENSMUSG00000041560	Nop53	6.9442e-08	1.09385e-08	11.5642	11.491	-0.0731755	0.0442326	0.356708	0.370054	0.0133464	0.788362	7.35139	7.47927	0.127877	0.806779	24	NO CHANGE	NO CHANGE	DOWN
ENSMUSG00000022391	Rangap1	7.17174e-08	0.0031056	11.2629	11.0973	-0.165617	0.0030434	0.312223	0.229287	-0.0829362	0.262633	16.6893	17.212	0.522779	0.626031	24	NO CHANGE	NO CHANGE	DOWN
ENSMUSG00000024644	Cndp2	8.70415e-08	5.24694e-06	10.8242	10.7439	-0.0802932	0.00760939	0.269713	0.192446	-0.077267	0.0609241	20.3915	20.5475	0.155925	0.821263	24	NO CHANGE	NO CHANGE	DOWN
ENSMUSG00000030806	Stx1b	9.37951e-08	2.2687e-06	7.53246	7.25054	-0.281915	0.00384251	0.804145	0.703414	-0.100732	0.434763	23.7415	23.9247	0.18316	0.779749	24	NO CHANGE	NO CHANGE	DOWN
ENSMUSG00000022848	Dirc2	9.98991e-08	1.29519e-06	10.2846	10.0763	-0.208291	0.000356195	0.381465	0.473031	0.0915654	0.220515	3.13853	3.42407	0.285545	0.671	24	NO CHANGE	NO CHANGE	DOWN
ENSMUSG00000027198	Ext2	9.99229e-08	3.12178e-08	10.1599	10.1004	-0.0594951	0.0406495	0.269955	0.281179	0.0112241	0.777291	1.34858	2.18999	0.841401	0.133419	24	NO CHANGE	NO CHANGE	DOWN
ENSMUSG00000017493	Igfbp4	1.00511e-07	4.20466e-08	15.8091	15.6414	-0.167684	4.47418e-05	0.334001	0.355556	0.0215546	0.667795	12.0964	12.2144	0.117959	0.832155	24	NO CHANGE	NO CHANGE	DOWN
ENSMUSG00000002031	Ift46	1.05161e-07	1.42845e-06	9.70895	9.6252	-0.0837514	0.0176883	0.29268	0.273132	-0.0195478	0.681606	6.17453	7.14392	0.969399	0.139241	24	NO CHANGE	NO CHANGE	DOWN
ENSMUSG00000056941	Commd7	1.07947e-07	6.40486e-08	9.74035	9.63672	-0.103629	0.0319573	0.470273	0.411082	-0.059191	0.370779	0.29173	0.483273	0.191543	0.738506	24	NO CHANGE	NO CHANGE	DOWN
ENSMUSG00000069806	Cacng7	1.11715e-07	0.0241266	6.49862	6.27234	-0.226276	0.00212206	0.393268	0.214376	-0.178892	0.0698778	22.3492	23.3724	1.0232	0.459519	24	NO CHANGE	NO CHANGE	DOWN
ENSMUSG00000045672	Col27a1	1.16179e-07	0.00070753	12.21	11.7867	-0.423232	0.0118467	0.946881	0.8454	-0.101481	0.652849	18.0253	17.461	-0.564321	0.559669	24	NO CHANGE	NO CHANGE	DOWN
ENSMUSG00000001761	Smo	2.07669e-07	9.13981e-06	7.98928	7.79535	-0.193933	0.00468968	0.42539	0.499312	0.0739224	0.416748	0.592819	1.2738	0.680978	0.370371	24	NO CHANGE	NO CHANGE	DOWN
ENSMUSG00000021504	B4galt7	2.59561e-07	0.000593352	9.12939	9.01544	-0.113955	0.0171371	0.27669	0.240752	-0.0359381	0.577742	16.2395	16.8825	0.642994	0.50351	24	NO CHANGE	NO CHANGE	DOWN
ENSMUSG00000002844	Adprh	2.88847e-07	4.39923e-06	8.47453	8.28008	-0.194449	0.00860227	0.615185	0.473653	-0.141532	0.158229	22.7292	0.0961383	1.36699	0.0615607	24	NO CHANGE	NO CHANGE	DOWN
ENSMUSG00000013833	Med16	3.00361e-07	2.36952e-08	9.36168	9.22555	-0.136121	0.000476061	0.355114	0.289243	-0.0658716	0.18992	6.73697	6.41774	-0.31923	0.593392	24	NO CHANGE	NO CHANGE	DOWN
ENSMUSG00000029186	Pi4k2b	3.46928e-07	1.69651e-08	10.267	10.1711	-0.0959276	0.0180319	0.331317	0.414123	0.0828056	0.137195	15.1907	15.7299	0.539162	0.34848	24	NO CHANGE	NO CHANGE	DOWN
ENSMUSG00000036613	Eipr1	4.90139e-07	5.76382e-06	8.69272	8.50869	-0.184022	0.00115216	0.403289	0.369023	-0.034266	0.639568	22.9292	22.7051	-0.224062	0.757333	24	NO CHANGE	NO CHANGE	DOWN
ENSMUSG00000020733	Slc9a3r1	5.00443e-07	1.6341e-07	13.3328	13.2344	-0.0984376	0.0115659	0.327491	0.308676	-0.0188153	0.718753	13.8086	13.6992	-0.109318	0.861742	24	NO CHANGE	NO CHANGE	DOWN
ENSMUSG00000024429	Gnl1	5.71905e-07	7.24258e-07	10.0315	9.93757	-0.0939082	0.0168352	0.297387	0.30987	0.0124823	0.813555	11.3228	10.916	-0.406827	0.542528	24	NO CHANGE	NO CHANGE	DOWN
ENSMUSG00000050777	Tmem37	6.01244e-07	2.02861e-05	11.4816	11.3321	-0.149515	0.0249776	0.445922	0.435517	-0.0104054	0.908319	19.2205	18.2969	-0.923552	0.243739	24	NO CHANGE	NO CHANGE	DOWN
ENSMUSG00000036820	Amdhd2	8.51251e-07	0.000633108	9.58479	9.4574	-0.127392	0.0220591	0.317398	0.271752	-0.0456461	0.545296	8.91385	10.2114	1.29755	0.193832	24	NO CHANGE	NO CHANGE	DOWN
ENSMUSG00000037089	Slc35b2	9.8319e-07	7.76752e-06	10.4195	10.3346	-0.0848966	0.0187525	0.246563	0.245479	-0.00108355	0.982257	6.53591	6.2316	-0.304307	0.687851	24	NO CHANGE	NO CHANGE	DOWN
ENSMUSG00000027496	Aurka	1.04841e-06	0.000107221	7.43266	7.20843	-0.224232	6.10178e-05	0.327194	0.280489	-0.0467048	0.497918	21.6841	20.6977	-0.98632	0.262334	24	NO CHANGE	NO CHANGE	DOWN
ENSMUSG00000021211	Akr1c12	1.07926e-06	1.32564e-08	11.5353	11.4591	-0.07617	0.00621164	0.221221	0.258177	0.0369565	0.320663	10.8066	11.8376	1.03102	0.0899632	24	NO CHANGE	NO CHANGE	DOWN
ENSMUSG00000113660	Gm5626	1.16008e-06	0.00398483	7.3776	7.1898	-0.1878	0.0127516	0.449596	0.278783	-0.170813	0.0987756	4.38785	5.89325	1.5054	0.197766	24	NO CHANGE	NO CHANGE	DOWN
ENSMUSG00000025491	Ifitm1	1.60187e-06	0.000202249	8.47357	8.34961	-0.123964	0.0099139	0.336413	0.223144	-0.113268	0.0853638	16.5754	18.1137	1.53826	0.106639	24	NO CHANGE	NO CHANGE	DOWN
ENSMUSG00000085772	D630024D03Rik	1.64183e-06	7.14199e-07	6.23556	6.05451	-0.181049	0.0174127	0.519956	0.61063	0.0906742	0.379827	6.11571	6.34787	0.232161	0.740323	24	NO CHANGE	NO CHANGE	DOWN
ENSMUSG00000039934	Gsap	1.74737e-06	1.57473e-06	9.97038	9.85823	-0.112154	0.0191522	0.335068	0.351665	0.0165973	0.79733	6.54146	6.17267	-0.368793	0.608896	24	NO CHANGE	NO CHANGE	DOWN
ENSMUSG00000026411	Tmem9	1.91421e-06	5.22699e-05	9.35329	9.19764	-0.155648	0.00278943	0.32422	0.289705	-0.0345149	0.613217	7.12373	7.64115	0.517422	0.54483	24	NO CHANGE	NO CHANGE	DOWN
ENSMUSG00000041782	Lad1	2.08445e-06	0.0112115	7.8546	7.49845	-0.356149	0.0160986	0.797525	0.47933	-0.318195	0.117584	19.9046	20.7911	0.886437	0.499979	24	NO CHANGE	NO CHANGE	DOWN
ENSMUSG00000031788	Kifc3	2.10154e-06	2.70407e-05	9.53101	9.34417	-0.186841	0.0184738	0.477511	0.501367	0.0238561	0.823544	20.381	21.8939	1.51296	0.0777598	24	NO CHANGE	NO CHANGE	DOWN
ENSMUSG00000106352	5033403H07Rik	2.26015e-06	0.000184361	9.67512	9.57543	-0.0996864	0.0424036	0.344469	0.233416	-0.111053	0.105348	0.496747	1.95578	1.45903	0.127005	24	NO CHANGE	NO CHANGE	DOWN
ENSMUSG00000035863	Palm	2.26365e-06	0.00766082	7.726	7.46797	-0.258034	0.00609146	0.476999	0.324534	-0.152465	0.227136	20.2671	19.9787	-0.288426	0.818323	24	NO CHANGE	NO CHANGE	DOWN
ENSMUSG00000038422	Hdhd3	2.33723e-06	6.36941e-05	10.987	10.7522	-0.234845	0.0330632	0.674148	0.641663	-0.0324843	0.828492	20.0529	21.038	0.985131	0.26312	24	NO CHANGE	NO CHANGE	DOWN
ENSMUSG00000025869	Nop16	2.62616e-06	8.72131e-05	10.3401	10.1519	-0.188197	0.00353186	0.391807	0.343448	-0.0483591	0.569372	18.5766	18.4931	-0.0835202	0.924938	24	NO CHANGE	NO CHANGE	DOWN
ENSMUSG00000002963	Pnkp	2.71647e-06	5.51396e-06	10.1464	10.036	-0.110435	0.0192518	0.317199	0.312747	-0.00445215	0.944249	23.3201	23.6565	0.336387	0.663573	24	NO CHANGE	NO CHANGE	DOWN
ENSMUSG00000087006	Gm13889	3.00559e-06	6.62892e-06	7.02619	6.88846	-0.137724	0.0183738	0.400298	0.370433	-0.0298657	0.704854	21.541	23.0063	1.46537	0.0686328	24	NO CHANGE	NO CHANGE	DOWN
ENSMUSG00000025277	Abhd6	3.03818e-06	0.000795719	10.329	9.94914	-0.379835	1.92003e-06	0.339472	0.3272	-0.0122722	0.893933	16.8391	16.7176	-0.121459	0.908366	24	NO CHANGE	NO CHANGE	DOWN
ENSMUSG00000030004	Nat8	3.27916e-06	0.00139392	9.83325	9.55396	-0.27929	0.0173288	0.652378	0.498892	-0.153485	0.33546	18.5305	19.0717	0.541265	0.616207	24	NO CHANGE	NO CHANGE	DOWN
ENSMUSG00000020051	Pah	3.49332e-06	1.58852e-05	15.2236	15.1223	-0.101319	0.037512	0.350891	0.272369	-0.0785225	0.242294	12.8298	13.7596	0.929822	0.269442	24	NO CHANGE	NO CHANGE	DOWN
ENSMUSG00000021420	Fars2	3.50229e-06	7.51212e-05	10.0286	9.94512	-0.083497	0.024762	0.238665	0.199648	-0.0390173	0.440891	7.91626	8.62515	0.708895	0.427403	24	NO CHANGE	NO CHANGE	DOWN
ENSMUSG00000021748	Pdhb	3.85776e-06	3.21597e-06	12.3211	12.1874	-0.133678	0.000429619	0.239425	0.241442	0.00201739	0.966598	11.6376	12.8134	1.17579	0.131842	24	NO CHANGE	NO CHANGE	DOWN
ENSMUSG00000025224	Gbf1	4.24398e-06	0.00134397	11.1569	11.0278	-0.129042	0.0184238	0.247041	0.251967	0.00492579	0.946803	21.7962	21.7354	-0.0607764	0.95712	24	NO CHANGE	NO CHANGE	DOWN
ENSMUSG00000070704	Ugt2b36	5.53316e-06	9.98604e-07	14.3668	14.221	-0.145849	0.000688094	0.298896	0.257955	-0.0409406	0.458411	9.06984	10.5199	1.45007	0.0639367	24	NO CHANGE	NO CHANGE	DOWN
ENSMUSG00000039648	Kyat1	5.88393e-06	0.00128699	12.8728	12.7247	-0.148048	0.0111843	0.328227	0.239351	-0.0888758	0.260167	21.8837	20.4297	-1.45393	0.188919	24	NO CHANGE	NO CHANGE	DOWN
ENSMUSG00000031167	Rbm3	6.08901e-06	4.13508e-06	10.2669	10.1618	-0.105101	0.0492044	0.409281	0.283003	-0.126278	0.0918334	11.2638	12.1373	0.873519	0.307453	24	NO CHANGE	NO CHANGE	DOWN
ENSMUSG00000098037	Gm7765	6.15445e-06	7.32747e-05	5.19762	4.96593	-0.231692	0.000354505	0.422785	0.282659	-0.140126	0.0953366	0.998913	0.546779	-0.452135	0.632295	24	NO CHANGE	NO CHANGE	DOWN
ENSMUSG00000026520	Pycr2	6.99748e-06	0.000314195	8.23562	8.02542	-0.210199	0.0037786	0.384382	0.350467	-0.0339148	0.722676	20.0238	20.9986	0.974774	0.331413	24	NO CHANGE	NO CHANGE	DOWN
ENSMUSG00000035637	Grhpr	7.17503e-06	5.965e-06	12.9392	12.8296	-0.109578	0.00981574	0.261325	0.274984	0.013659	0.809609	3.45831	4.24324	0.784929	0.3351	24	NO CHANGE	NO CHANGE	DOWN
ENSMUSG00000031844	Hsd17b2	8.08344e-06	1.37413e-05	12.3524	12.001	-0.351353	0.000145261	0.492502	0.548357	0.055855	0.628501	0.326027	1.75606	1.43003	0.0998743	24	NO CHANGE	NO CHANGE	DOWN
ENSMUSG00000073155	1810058I24Rik	8.11402e-06	7.31498e-07	11.3187	11.1617	-0.157083	0.026818	0.48194	0.500162	0.0182221	0.849819	9.85508	10.5156	0.660534	0.380772	24	NO CHANGE	NO CHANGE	DOWN
ENSMUSG00000038605	Samd10	8.4186e-06	1.98633e-05	7.01881	6.83892	-0.179892	9.55211e-05	0.281379	0.22716	-0.0542188	0.345336	22.3824	22.9478	0.56536	0.517944	24	NO CHANGE	NO CHANGE	DOWN
ENSMUSG00000033099	Nol12	9.096e-06	0.00168768	9.14275	9.00849	-0.134258	0.0346134	0.308384	0.273726	-0.034658	0.689052	19.6201	19.3847	-0.235402	0.836636	24	NO CHANGE	NO CHANGE	DOWN
ENSMUSG00000021951	Eef1akmt1	9.47967e-06	1.15941e-06	8.06454	7.94773	-0.11681	0.0340503	0.384346	0.35532	-0.0290256	0.69912	21.8537	21.6774	-0.176336	0.820414	24	NO CHANGE	NO CHANGE	DOWN
ENSMUSG00000086841	2410006H16Rik	1.0371e-05	4.22832e-07	8.71999	8.57613	-0.143852	0.0127813	0.381835	0.417645	0.0358103	0.644494	8.06544	8.01418	-0.0512595	0.944961	24	NO CHANGE	NO CHANGE	DOWN
ENSMUSG00000033427	Upb1	1.06521e-05	0.000682227	13.3637	13.2891	-0.0745231	0.00450785	0.155214	0.104536	-0.0506777	0.150214	8.89163	9.25559	0.363961	0.73591	24	NO CHANGE	NO CHANGE	DOWN
ENSMUSG00000021613	Hapln1	1.09837e-05	0.00322014	5.3644	5.02429	-0.34011	0.000320761	0.51642	0.305117	-0.211303	0.0843671	20.2074	19.0487	-1.1588	0.348652	24	NO CHANGE	NO CHANGE	DOWN
ENSMUSG00000009640	Dmap1	1.13661e-05	3.72929e-05	8.88891	8.8025	-0.0864157	0.0219815	0.240848	0.195915	-0.0449332	0.381424	2.19897	1.96252	-0.236455	0.794312	24	NO CHANGE	NO CHANGE	DOWN
ENSMUSG00000004846	Plod3	1.28325e-05	0.00026153	10.1548	10.0914	-0.0633833	0.0189742	0.169253	0.115982	-0.0532709	0.150933	17.4568	17.3599	-0.0969891	0.924902	24	NO CHANGE	NO CHANGE	DOWN
ENSMUSG00000019804	Snx3	1.31732e-05	4.26731e-06	11.3483	11.2812	-0.0670427	0.0416938	0.218681	0.19773	-0.0209509	0.641639	18.9657	18.8348	-0.130884	0.874349	24	NO CHANGE	NO CHANGE	DOWN
ENSMUSG00000017664	Slc35c2	1.35068e-05	3.73324e-06	9.9227	9.83301	-0.0896879	0.010754	0.216316	0.224708	0.00839169	0.858398	6.81633	6.29161	-0.52472	0.521122	24	NO CHANGE	NO CHANGE	DOWN
ENSMUSG00000030946	Lhpp	1.56992e-05	0.00148544	10.4784	10.3042	-0.174187	0.0495598	0.407823	0.39216	-0.0156628	0.89734	9.12637	9.82113	0.694763	0.550343	24	NO CHANGE	NO CHANGE	DOWN
ENSMUSG00000030871	Ears2	1.58273e-05	0.000392575	8.77651	8.66513	-0.111373	0.0254546	0.229001	0.254253	0.0252522	0.708811	20.5108	20.637	0.126211	0.906294	24	NO CHANGE	NO CHANGE	DOWN
ENSMUSG00000061111	Mcrip1	1.68009e-05	3.23234e-05	9.1183	8.97318	-0.145117	0.00335057	0.266051	0.280838	0.0147873	0.819945	3.92296	3.70086	-0.222098	0.806882	24	NO CHANGE	NO CHANGE	DOWN
ENSMUSG00000091370	5730435O14Rik	1.70526e-05	0.00865715	5.94782	5.74761	-0.200208	0.00277976	0.346729	0.200574	-0.146155	0.102885	1.17357	1.52393	0.350355	0.797228	24	NO CHANGE	NO CHANGE	DOWN
ENSMUSG00000079110	Capn3	1.72712e-05	0.000139311	6.71263	6.54041	-0.172218	0.0265586	0.423199	0.399821	-0.023378	0.824342	7.27449	8.60448	1.32999	0.180634	24	NO CHANGE	NO CHANGE	DOWN
ENSMUSG00000040134	Rdh7	1.84218e-05	4.56105e-07	15.4865	15.4001	-0.0864419	0.004198	0.176901	0.227534	0.0506332	0.209159	6.79921	7.55184	0.752621	0.331807	24	NO CHANGE	NO CHANGE	DOWN
ENSMUSG00000114828	AI463229	1.87641e-05	0.000713	8.98526	8.72161	-0.263655	0.00144305	0.289416	0.4039	0.114484	0.289929	4.78091	5.97347	1.19256	0.33616	24	NO CHANGE	NO CHANGE	DOWN
ENSMUSG00000034591	Slc41a2	1.90211e-05	0.0115235	9.25896	8.56153	-0.697436	0.000164255	0.77417	0.550243	-0.223927	0.336227	23.3691	0.526402	1.15734	0.408239	24	NO CHANGE	NO CHANGE	DOWN
ENSMUSG00000097134	1110002J07Rik	2.00437e-05	0.000617452	5.8765	5.70283	-0.173666	0.0166089	0.305499	0.357305	0.0518058	0.596463	22.3938	22.0348	-0.358993	0.752066	24	NO CHANGE	NO CHANGE	DOWN
ENSMUSG00000020961	Ston2	2.09521e-05	0.00021067	8.41118	8.24274	-0.168442	0.0251417	0.416689	0.360636	-0.0560531	0.583258	21.6135	21.3933	-0.22016	0.827411	24	NO CHANGE	NO CHANGE	DOWN
ENSMUSG00000033111	3830406C13Rik	2.14011e-05	0.00091807	8.37072	8.21636	-0.154357	0.00430676	0.298101	0.209177	-0.0889237	0.218025	23.6716	23.2555	-0.416101	0.711595	24	NO CHANGE	NO CHANGE	DOWN
ENSMUSG00000022408	Fam83f	2.14559e-05	0.00729609	6.5776	6.21579	-0.361804	0.0355206	0.876919	0.564578	-0.312341	0.189036	21.1092	20.5865	-0.522662	0.695446	24	NO CHANGE	NO CHANGE	DOWN
ENSMUSG00000038524	Fchsd1	2.1608e-05	0.000120261	6.21216	6.01531	-0.196845	0.000525397	0.286875	0.277024	-0.0098517	0.891605	0.531264	1.3196	0.788335	0.423525	24	NO CHANGE	NO CHANGE	DOWN
ENSMUSG00000039130	Zc3hc1	2.30421e-05	0.00195679	8.61758	8.54633	-0.071245	0.0222795	0.165445	0.118067	-0.047378	0.266039	1.67198	0.756069	-0.915913	0.44173	24	NO CHANGE	NO CHANGE	DOWN
ENSMUSG00000031090	Nadsyn1	2.93811e-05	4.75275e-05	9.92894	9.84535	-0.0835899	0.0203336	0.205846	0.187632	-0.0182144	0.708453	8.48795	8.19925	-0.288699	0.760815	24	NO CHANGE	NO CHANGE	DOWN
ENSMUSG00000052707	Tnrc6a	3.00667e-05	0.0208783	10.377	10.2865	-0.0905161	0.0458421	0.20883	0.129443	-0.0793868	0.20622	6.56571	7.55709	0.991379	0.516045	24	NO CHANGE	NO CHANGE	DOWN
ENSMUSG00000063904	Dpp3	3.18402e-05	9.37343e-07	11.2179	11.1603	-0.0576371	0.014162	0.125885	0.180543	0.0546581	0.0909144	23.3805	23.6352	0.254651	0.757855	24	NO CHANGE	NO CHANGE	DOWN
ENSMUSG00000004098	Col5a3	3.29411e-05	6.57308e-05	11.3794	11.1258	-0.253594	0.01275	0.540293	0.539179	-0.00111351	0.993492	4.25031	5.80904	1.55873	0.114221	24	NO CHANGE	NO CHANGE	DOWN
ENSMUSG00000029616	Erp29	3.30186e-05	0.000315597	10.9239	10.8167	-0.107184	0.0461825	0.294972	0.243888	-0.051084	0.488752	20.6787	20.0704	-0.608222	0.565737	24	NO CHANGE	NO CHANGE	DOWN
ENSMUSG00000027950	Chrnb2	3.36298e-05	1.45788e-05	7.40738	7.2671	-0.14028	0.00232281	0.236283	0.274473	0.0381898	0.526607	13.336	13.2021	-0.133905	0.882605	24	NO CHANGE	NO CHANGE	DOWN
ENSMUSG00000020087	Tysnd1	3.4541e-05	0.0052783	11.3859	11.2569	-0.128956	0.0180342	0.275635	0.180328	-0.0953077	0.20097	17.7475	17.9502	0.202697	0.877576	24	NO CHANGE	NO CHANGE	DOWN
ENSMUSG00000115338	Pnp	3.72634e-05	0.00339512	10.321	10.1792	-0.14173	0.0326868	0.355593	0.225373	-0.13022	0.15606	20.5667	20.3589	-0.207877	0.871066	24	NO CHANGE	NO CHANGE	DOWN
ENSMUSG00000067071	Hes6	3.80618e-05	0.000583287	12.3496	12.0084	-0.341145	0.00039843	0.419011	0.419833	0.000821595	0.994631	17.8309	16.0559	-1.775	0.117942	24	NO CHANGE	NO CHANGE	DOWN
ENSMUSG00000055923	Aasdh	3.91927e-05	1.17197e-05	8.52606	8.43821	-0.0878462	0.0288194	0.212736	0.252613	0.0398775	0.466798	21.8126	22.3127	0.50006	0.581762	24	NO CHANGE	NO CHANGE	DOWN
ENSMUSG00000030007	Cct7	4.32411e-05	8.34421e-07	11.965	11.8991	-0.0659009	0.0304468	0.177238	0.213918	0.0366792	0.378428	18.1459	18.1426	-0.00330186	0.996783	24	NO CHANGE	NO CHANGE	DOWN
ENSMUSG00000022544	Eef2kmt	4.47345e-05	0.00887598	8.4842	8.34655	-0.137645	0.00503896	0.162146	0.173101	0.0109551	0.865886	16.4217	17.3785	0.956843	0.519462	24	NO CHANGE	NO CHANGE	DOWN
ENSMUSG00000064264	Zfp428	4.5266e-05	0.00129545	7.18448	6.97778	-0.206703	0.0126358	0.433549	0.312569	-0.12098	0.280985	18.155	18.4827	0.327727	0.782015	24	NO CHANGE	NO CHANGE	DOWN
ENSMUSG00000027801	Tm4sf4	4.59121e-05	0.000290699	11.3251	11.1741	-0.150911	0.0279102	0.373749	0.30246	-0.0712884	0.446262	6.01993	5.74551	-0.274419	0.79769	24	NO CHANGE	NO CHANGE	DOWN
ENSMUSG00000060098	Prmt7	4.59549e-05	0.0182851	9.07893	8.97553	-0.103398	0.0287449	0.176104	0.146935	-0.0291686	0.650053	16.181	18.5101	2.32905	0.136862	24	NO CHANGE	NO CHANGE	DOWN
ENSMUSG00000025858	Get4	4.68192e-05	0.000166406	9.94981	9.87361	-0.0761992	0.0152577	0.172203	0.142634	-0.029569	0.485568	7.78484	8.34377	0.558926	0.59126	24	NO CHANGE	NO CHANGE	DOWN
ENSMUSG00000045039	Megf8	4.95018e-05	4.63531e-05	9.5172	9.42655	-0.0906486	0.0225625	0.169354	0.248211	0.0788573	0.14951	3.96911	3.44169	-0.527425	0.612107	24	NO CHANGE	NO CHANGE	DOWN
ENSMUSG00000006522	Itih3	5.70203e-05	0.155398	14.5923	14.2901	-0.302284	0.00347109	0.276528	0.187188	-0.0893398	0.512317	22.1558	0.762086	2.60628	0.275714	24	NO CHANGE	NO CHANGE	DOWN
ENSMUSG00000005417	Mprip	5.82181e-05	0.071476	11.982	11.8515	-0.130505	0.0173156	0.114507	0.136282	0.0217753	0.768326	4.88704	7.34811	2.46107	0.284196	24	NO CHANGE	NO CHANGE	DOWN
ENSMUSG00000023043	Krt18	5.82915e-05	8.31913e-05	12.8985	12.5648	-0.333693	5.24885e-06	0.307313	0.345546	0.0382332	0.657474	23.0624	22.4417	-0.620706	0.541128	24	NO CHANGE	NO CHANGE	DOWN
ENSMUSG00000021266	Wars	5.83477e-05	2.95822e-05	9.69274	9.52853	-0.164212	0.00565619	0.288953	0.340206	0.0512536	0.515639	18.4555	19.4763	1.02078	0.293879	24	NO CHANGE	NO CHANGE	DOWN
ENSMUSG00000092086	Gm6793	6.04099e-05	1.8721e-05	10.0993	10.0058	-0.0935167	0.0327002	0.234495	0.251444	0.0169488	0.7761	22.8729	21.6225	-1.25034	0.188953	24	NO CHANGE	NO CHANGE	DOWN
ENSMUSG00000036636	Clcn7	6.44952e-05	0.000297056	10.3079	10.0988	-0.209052	9.06213e-05	0.235693	0.230473	-0.00522037	0.936951	6.24026	7.82123	1.58097	0.150936	24	NO CHANGE	NO CHANGE	DOWN
ENSMUSG00000017740	Slc12a5	6.57884e-05	0.000584648	7.19464	7.10211	-0.0925324	0.0422899	0.219136	0.203293	-0.0158424	0.799096	1.99898	2.92622	0.927246	0.413474	24	NO CHANGE	NO CHANGE	DOWN
ENSMUSG00000055302	Mrfap1	6.7722e-05	0.00649003	12.2394	12.1825	-0.0569597	0.00858762	0.112313	0.0627656	-0.0495478	0.0939229	23.4194	23.5937	0.174363	0.902539	24	NO CHANGE	NO CHANGE	DOWN
ENSMUSG00000003934	Efnb3	7.29356e-05	0.0443322	5.59526	5.31728	-0.277978	0.00421551	0.439754	0.213848	-0.225907	0.0852497	17.0715	19.8519	2.78036	0.129332	24	NO CHANGE	NO CHANGE	DOWN
ENSMUSG00000048644	Ctxn1	7.38719e-05	3.24934e-05	6.29469	6.05465	-0.240044	0.000413131	0.358273	0.31469	-0.0435829	0.613885	17.0537	17.6237	0.570005	0.563773	24	NO CHANGE	NO CHANGE	DOWN
ENSMUSG00000025151	Maged1	7.84908e-05	0.00122267	11.7992	11.6927	-0.106459	0.00305207	0.168322	0.137564	-0.0307571	0.515286	21.1743	21.8453	0.671048	0.575255	24	NO CHANGE	NO CHANGE	DOWN
ENSMUSG00000026209	Dnpep	8.24593e-05	0.00192595	10.8888	10.8001	-0.0886397	0.0174146	0.171259	0.14295	-0.028309	0.573992	18.2749	18.431	0.15617	0.899469	24	NO CHANGE	NO CHANGE	DOWN
ENSMUSG00000111250	Gm47818	9.04559e-05	0.000714717	5.11167	4.87427	-0.237407	0.0154074	0.535253	0.350719	-0.184534	0.168208	22.6475	22.165	-0.482432	0.691289	24	NO CHANGE	NO CHANGE	DOWN
ENSMUSG00000027203	Dut	9.46014e-05	0.016301	8.45076	8.36184	-0.0889243	0.0383055	0.202305	0.117691	-0.0846131	0.155232	1.31748	2.66591	1.34843	0.388454	24	NO CHANGE	NO CHANGE	DOWN
ENSMUSG00000024369	Nelfe	9.47783e-05	5.53867e-05	10.2876	10.1083	-0.179222	0.000211924	0.230023	0.229724	-0.000298846	0.996069	22.6917	21.4168	-1.27493	0.211959	24	NO CHANGE	NO CHANGE	DOWN
ENSMUSG00000037583	Nr0b2	9.79257e-05	0.00549432	10.691	10.183	-0.508003	0.00616846	0.765388	0.633335	-0.132053	0.59214	3.4307	2.81868	-0.612016	0.653513	24	NO CHANGE	NO CHANGE	DOWN
ENSMUSG00000055912	Tmem150a	0.000102702	3.89669e-05	12.6046	12.4529	-0.151688	0.0142012	0.335704	0.296138	-0.0395655	0.63455	18.2701	18.4304	0.160331	0.873949	24	NO CHANGE	NO CHANGE	DOWN
ENSMUSG00000072582	Ptrh2	0.00010689	0.0117162	9.50178	9.34849	-0.153287	0.00151124	0.161885	0.154155	-0.0077297	0.901758	19.3895	20.2387	0.849152	0.576103	24	NO CHANGE	NO CHANGE	DOWN
ENSMUSG00000005553	Atp4a	0.000109387	0.000124422	6.43495	5.91079	-0.524162	3.12151e-06	0.569931	0.354681	-0.215251	0.107578	23.5755	0.475079	0.899535	0.445648	24	NO CHANGE	NO CHANGE	DOWN
ENSMUSG00000031816	Mthfsd	0.000114404	0.0202989	9.09471	8.91136	-0.183344	0.000191274	0.171923	0.132718	-0.0392056	0.525347	22.2223	22.5915	0.369239	0.815489	24	NO CHANGE	NO CHANGE	DOWN
ENSMUSG00000026281	Dtymk	0.000120471	0.00450358	9.51316	9.39603	-0.117128	0.035763	0.243468	0.195564	-0.0479036	0.529723	20.6151	21.284	0.668927	0.619898	24	NO CHANGE	NO CHANGE	DOWN
ENSMUSG00000023072	Cep89	0.000121548	4.79552e-05	7.88367	7.79605	-0.0876256	0.0459451	0.209499	0.244001	0.0345021	0.566416	4.00767	5.28715	1.27948	0.215532	24	NO CHANGE	NO CHANGE	DOWN
ENSMUSG00000090330	9130221H12Rik	0.000125081	0.00135536	6.79034	6.64419	-0.146153	0.00562427	0.184886	0.232038	0.0471519	0.501394	9.10663	8.68181	-0.424817	0.745012	24	NO CHANGE	NO CHANGE	DOWN
ENSMUSG00000028164	Manba	0.000125142	0.00161865	9.47061	9.37074	-0.0998688	0.0111294	0.193521	0.138169	-0.0553512	0.297426	18.4179	19.2004	0.782482	0.537275	24	NO CHANGE	NO CHANGE	DOWN
ENSMUSG00000023274	Cd4	0.000127911	0.0122982	6.43538	6.22902	-0.206363	0.0286179	0.460121	0.254477	-0.205643	0.11564	21.8436	22.828	0.984387	0.527371	24	NO CHANGE	NO CHANGE	DOWN
ENSMUSG00000084761	Gm12406	0.000129225	4.21188e-05	5.83948	5.66318	-0.1763	0.0189153	0.329403	0.439007	0.109604	0.284036	23.4904	23.5371	0.046786	0.964071	24	NO CHANGE	NO CHANGE	DOWN
ENSMUSG00000049382	Krt8	0.000136389	0.000470757	13.4115	13.1867	-0.224799	0.0051125	0.304333	0.384628	0.0802957	0.451415	22.1779	21.491	-0.686927	0.568388	24	NO CHANGE	NO CHANGE	DOWN
ENSMUSG00000040350	Trim7	0.000152575	0.0012004	9.07254	8.83706	-0.235476	0.0468839	0.472394	0.518612	0.0462183	0.775576	17.6759	19.1097	1.43382	0.257642	24	NO CHANGE	NO CHANGE	DOWN
ENSMUSG00000003420	Fcgrt	0.000157066	2.81786e-06	12.5872	12.5178	-0.0694191	0.0319054	0.162738	0.210891	0.0481527	0.278442	8.82557	9.77301	0.947437	0.30848	24	NO CHANGE	NO CHANGE	DOWN
ENSMUSG00000025410	Dctn2	0.000163165	2.48487e-07	11.9023	11.8404	-0.0618926	0.0105406	0.131347	0.161687	0.0303401	0.351862	6.79092	8.21079	1.41987	0.105228	24	NO CHANGE	NO CHANGE	DOWN
ENSMUSG00000034403	Pja1	0.000170719	0.000638062	11.1905	11.0985	-0.092025	0.00382186	0.157326	0.115024	-0.0423022	0.316269	1.26723	3.28667	2.01943	0.104797	24	NO CHANGE	NO CHANGE	DOWN
ENSMUSG00000042328	Hps4	0.000172393	0.00226595	9.04275	8.89592	-0.146824	0.0210684	0.241955	0.256782	0.0148266	0.863154	2.67236	3.4446	0.772236	0.559379	24	NO CHANGE	NO CHANGE	DOWN
ENSMUSG00000021795	Sftpd	0.000177523	0.015374	6.61475	6.45778	-0.156964	0.0185043	0.314834	0.170348	-0.144486	0.115422	2.63052	1.19722	-1.4333	0.37942	24	NO CHANGE	NO CHANGE	DOWN
ENSMUSG00000028582	Cc2d1b	0.000189431	5.64917e-05	9.02595	8.94038	-0.0855744	0.0289218	0.177211	0.213017	0.0358061	0.502389	21.4181	21.6703	0.252234	0.811017	24	NO CHANGE	NO CHANGE	DOWN
ENSMUSG00000054716	Zfp771	0.000192273	0.000773614	9.4557	9.29056	-0.165143	0.0075612	0.258744	0.260937	0.00219349	0.978717	7.85206	8.7063	0.854241	0.481574	24	NO CHANGE	NO CHANGE	DOWN
ENSMUSG00000016933	Plcg1	0.000193837	7.33805e-06	10.9557	10.8321	-0.123592	0.00489336	0.217946	0.243453	0.0255069	0.660664	10.273	9.92613	-0.346842	0.719534	24	NO CHANGE	NO CHANGE	DOWN
ENSMUSG00000020935	Dcakd	0.000200221	0.00640561	9.70299	9.61046	-0.0925358	0.0348661	0.230464	0.113023	-0.117441	0.0565386	22.3899	0.0391939	1.64931	0.303677	24	NO CHANGE	NO CHANGE	DOWN
ENSMUSG00000026740	Dnajc1	0.000214272	0.000166928	9.98138	9.90634	-0.0750354	0.0201116	0.160487	0.138103	-0.0223835	0.60839	18.0073	19.011	1.00366	0.375357	24	NO CHANGE	NO CHANGE	DOWN
ENSMUSG00000024330	Col11a2	0.000215208	0.00131559	6.97374	6.81523	-0.158518	0.0271227	0.33799	0.262344	-0.075646	0.439188	18.7904	21.1023	2.31187	0.0759158	24	NO CHANGE	NO CHANGE	DOWN
ENSMUSG00000027932	Slc27a3	0.000236349	0.00446041	6.8764	6.66568	-0.210722	0.0365579	0.475365	0.311929	-0.163435	0.239448	18.0285	20.2905	2.26199	0.119206	24	NO CHANGE	NO CHANGE	DOWN
ENSMUSG00000030269	Mtmr14	0.000266108	0.0161402	9.49642	9.41168	-0.0847349	0.0205056	0.163952	0.0938693	-0.0700831	0.162834	8.48557	7.41749	-1.06809	0.515774	24	NO CHANGE	NO CHANGE	DOWN
ENSMUSG00000035824	Tk2	0.000272099	0.000204069	9.74683	9.64594	-0.100896	0.0146884	0.187167	0.186446	-0.000721774	0.989635	6.22382	7.73768	1.51386	0.189154	24	NO CHANGE	NO CHANGE	DOWN
ENSMUSG00000019494	Cops6	0.000274689	1.10004e-06	11.702	11.6156	-0.086398	0.00116676	0.135741	0.142822	0.00708181	0.836648	3.38708	3.87419	0.487116	0.606092	24	NO CHANGE	NO CHANGE	DOWN
ENSMUSG00000061718	Ppp1r1b	0.000282089	0.00364806	8.80719	8.53995	-0.267231	0.014202	0.403432	0.402825	-0.000607132	0.99669	18.9688	20.2669	1.29805	0.352795	24	NO CHANGE	NO CHANGE	DOWN
ENSMUSG00000025196	Cpn1	0.000301252	0.046845	13.3074	13.2304	-0.0769892	0.00867883	0.107032	0.0677454	-0.0392868	0.319042	3.74965	6.22222	2.47258	0.18663	24	NO CHANGE	NO CHANGE	DOWN
ENSMUSG00000024055	Cyp4f13	0.000309647	0.00284857	11.696	11.6275	-0.0684737	0.0422199	0.132101	0.127293	-0.00480827	0.916793	8.93276	9.12029	0.187525	0.890027	24	NO CHANGE	NO CHANGE	DOWN
ENSMUSG00000075227	Znhit2	0.000312076	0.0648465	9.85846	9.73264	-0.125828	0.026022	0.216826	0.119598	-0.0972281	0.210518	15.7681	13.4964	-2.27165	0.255552	24	NO CHANGE	NO CHANGE	DOWN
ENSMUSG00000024082	Ndufaf7	0.000319347	0.0019393	9.0394	8.96218	-0.0772167	0.0241497	0.163981	0.11032	-0.0536612	0.252404	1.57643	0.67321	-0.903221	0.510701	24	NO CHANGE	NO CHANGE	DOWN
ENSMUSG00000043162	Pyurf	0.000320277	0.000105709	9.73119	9.65605	-0.0751389	0.0328323	0.167266	0.161104	-0.00616269	0.897618	23.3438	1.14729	1.80352	0.113247	24	NO CHANGE	NO CHANGE	DOWN
ENSMUSG00000091648	C2cd4d	0.000361143	0.0161238	6.63501	6.50776	-0.127246	0.0383921	0.292068	0.144329	-0.14774	0.0855071	19.5757	17.7968	-1.77894	0.313211	24	NO CHANGE	NO CHANGE	DOWN
ENSMUSG00000020752	Recql5	0.000373058	0.00277431	9.39148	9.327	-0.0644825	0.0359478	0.135718	0.103542	-0.0321759	0.444471	20.4545	19.49	-0.964504	0.484439	24	NO CHANGE	NO CHANGE	DOWN
ENSMUSG00000036099	Vezt	0.000374755	0.000729169	9.37116	9.28299	-0.0881768	0.0260178	0.174751	0.156382	-0.0183687	0.732528	7.01245	8.33641	1.32396	0.291929	24	NO CHANGE	NO CHANGE	DOWN
ENSMUSG00000024271	Elp2	0.000386608	8.53566e-06	10.1397	10.049	-0.0906985	0.005829	0.136837	0.204331	0.0674939	0.128734	19.1916	20.6083	1.41669	0.177695	24	NO CHANGE	NO CHANGE	DOWN
ENSMUSG00000040688	Tbl3	0.000402415	0.00605526	9.96049	9.86577	-0.0947166	0.016749	0.163731	0.123071	-0.0406596	0.447864	18.4745	21.3871	2.91264	0.0538725	24	NO CHANGE	NO CHANGE	DOWN
ENSMUSG00000105565	Gm43566	0.00043221	0.000274268	5.38398	5.23322	-0.150753	0.0124759	0.204528	0.311504	0.106976	0.192313	18.9108	17.0939	-1.81696	0.161916	24	NO CHANGE	NO CHANGE	DOWN
ENSMUSG00000035919	Bbs9	0.000467012	2.94979e-05	7.35984	7.24112	-0.118728	0.0179766	0.232098	0.248622	0.0165241	0.807085	1.2663	2.50777	1.24147	0.254146	24	NO CHANGE	NO CHANGE	DOWN
ENSMUSG00000030423	Pop4	0.000471156	0.0352222	8.80129	8.65171	-0.149582	0.00937796	0.156381	0.156435	5.3865e-05	0.99944	3.79755	4.51134	0.713789	0.703975	24	NO CHANGE	NO CHANGE	DOWN
ENSMUSG00000040722	Scamp5	0.000484763	0.158038	9.53313	9.40734	-0.125783	0.028658	0.230979	0.0849893	-0.14599	0.068921	1.60206	3.84059	2.23854	0.399714	24	NO CHANGE	NO CHANGE	DOWN
ENSMUSG00000029148	Nrbp1	0.000506595	1.13029e-05	10.7621	10.6993	-0.0627259	0.00510768	0.0979703	0.123462	0.0254921	0.392148	7.04258	5.81065	-1.23193	0.242525	24	NO CHANGE	NO CHANGE	DOWN
ENSMUSG00000101904	Gm29427	0.000516809	0.359963	5.49213	5.32578	-0.166352	0.0302766	0.257443	0.0805648	-0.176878	0.097627	15.2325	17.3352	2.10265	0.567176	24	NO CHANGE	NO CHANGE	DOWN
ENSMUSG00000090207	4930524O07Rik	0.000517236	0.268559	6.03627	5.80664	-0.229632	0.00118935	0.255752	0.0799657	-0.175787	0.0620177	15.2072	16.45	1.24279	0.701287	24	NO CHANGE	NO CHANGE	DOWN
ENSMUSG00000061207	Stk19	0.000532993	0.0213147	9.38635	9.21539	-0.170953	0.0150017	0.247065	0.192397	-0.0546674	0.563914	16.2298	13.0446	-3.18527	0.0656278	24	NO CHANGE	NO CHANGE	DOWN
ENSMUSG00000030284	Creld1	0.000539964	0.0463328	11.2868	11.1281	-0.158679	0.013367	0.217604	0.150682	-0.0669217	0.43914	20.5565	19.2602	-1.29629	0.491417	24	NO CHANGE	NO CHANGE	DOWN
ENSMUSG00000026385	Dbi	0.000546569	0.18719	14.8379	14.7405	-0.0973918	0.0476169	0.191093	0.0696075	-0.121485	0.0784746	1.64009	2.83099	1.1909	0.668511	24	NO CHANGE	NO CHANGE	DOWN
ENSMUSG00000057132	Rpgrip1	0.000555493	0.0148425	5.81713	5.68889	-0.128241	0.0184937	0.239566	0.131577	-0.107988	0.148426	23.9818	21.3916	-2.59013	0.139204	24	NO CHANGE	NO CHANGE	DOWN
ENSMUSG00000020878	Lrrc46	0.000583577	0.0737759	6.35013	6.07852	-0.271609	3.96394e-06	0.182437	0.103361	-0.0790754	0.255789	23.5214	0.187843	0.666458	0.747355	24	NO CHANGE	NO CHANGE	DOWN
ENSMUSG00000017188	Coa3	0.00058975	0.0111312	10.8207	10.6826	-0.138111	0.000722719	0.147877	0.113025	-0.0348522	0.506696	20.1919	18.5254	-1.66645	0.293881	24	NO CHANGE	NO CHANGE	DOWN
ENSMUSG00000078201	Tmem203	0.000610544	0.00260661	8.47737	8.33616	-0.141205	0.00915079	0.19216	0.202398	0.0102378	0.88736	5.61279	5.57622	-0.0365622	0.979175	24	NO CHANGE	NO CHANGE	DOWN
ENSMUSG00000071103	1700029J07Rik	0.000627411	0.00136107	6.10176	5.96313	-0.138632	0.028243	0.25162	0.24216	-0.00946046	0.912166	19.0708	20.0744	1.0036	0.451809	24	NO CHANGE	NO CHANGE	DOWN
ENSMUSG00000015937	H2afy	0.000647977	0.00401395	11.2724	11.2125	-0.0598913	0.0170479	0.0849689	0.0917719	0.00680301	0.840589	4.60735	5.70037	1.09303	0.457614	24	NO CHANGE	NO CHANGE	DOWN
ENSMUSG00000075020	Mir670hg	0.000648353	0.000426642	5.6057	5.45904	-0.146661	0.016579	0.260595	0.245588	-0.0150076	0.85553	14.5765	15.7879	1.21145	0.334471	24	NO CHANGE	NO CHANGE	DOWN
ENSMUSG00000019579	Mydgf	0.000667484	0.00343963	11.2958	11.1946	-0.101191	0.0460958	0.209387	0.167373	-0.0420136	0.545889	20.1442	20.3486	0.204316	0.886624	24	NO CHANGE	NO CHANGE	DOWN
ENSMUSG00000028099	Polr3c	0.000688717	0.0385142	9.73099	9.6831	-0.0478856	0.0316624	0.0977812	0.0439337	-0.0538475	0.0831913	4.09303	4.76984	0.676815	0.74053	24	NO CHANGE	NO CHANGE	DOWN
ENSMUSG00000028358	Zfp618	0.000716277	0.013106	6.14413	5.95787	-0.186254	0.0125078	0.239269	0.229223	-0.0100462	0.919954	3.58153	4.49148	0.90995	0.577936	24	NO CHANGE	NO CHANGE	DOWN
ENSMUSG00000000303	Cdh1	0.000724399	0.00013624	10.9527	10.7156	-0.237097	0.0172484	0.418837	0.451193	0.0323563	0.809447	23.2521	23.2127	-0.0394626	0.973323	24	NO CHANGE	NO CHANGE	DOWN
ENSMUSG00000102112	1810041H14Rik	0.000731107	0.155627	5.88889	5.70172	-0.18717	0.00272821	0.212894	0.0949284	-0.117965	0.155874	20.4136	20.4181	0.0044817	0.998596	24	NO CHANGE	NO CHANGE	DOWN
ENSMUSG00000087054	Gm12405	0.000754164	0.0044365	5.72012	5.50927	-0.210849	0.0333584	0.361572	0.342803	-0.0187692	0.889294	0.0056541	23.4437	-0.561999	0.701381	24	NO CHANGE	NO CHANGE	DOWN
ENSMUSG00000031684	Slc10a7	0.000755355	0.00155064	8.27164	8.15817	-0.113477	0.0103692	0.144619	0.183522	0.0389031	0.512383	21.4006	21.6898	0.289268	0.837154	24	NO CHANGE	NO CHANGE	DOWN
ENSMUSG00000045555	Mettl24	0.000757182	0.208707	5.21296	5.07862	-0.134347	0.0411511	0.216119	0.0955733	-0.120546	0.185904	11.6936	11.6615	-0.0321342	0.990758	24	NO CHANGE	NO CHANGE	DOWN
ENSMUSG00000073684	Faap20	0.000767307	0.00195386	8.75391	8.57391	-0.179992	0.000915622	0.197869	0.189894	-0.00797445	0.909017	22.5413	23.3268	0.785532	0.569	24	NO CHANGE	NO CHANGE	DOWN
ENSMUSG00000040482	Dxo	0.000785011	0.0252767	10.0702	9.89322	-0.176965	0.00315282	0.225386	0.140239	-0.0851477	0.283409	15.3102	12.921	-2.38917	0.18676	24	NO CHANGE	NO CHANGE	DOWN
ENSMUSG00000038732	Mboat1	0.000787406	0.00169191	5.68375	5.50553	-0.178219	0.0313018	0.335715	0.296206	-0.0395097	0.725712	22.6772	22.6238	-0.0533287	0.968905	24	NO CHANGE	NO CHANGE	DOWN
ENSMUSG00000015377	Dennd6b	0.000787619	0.12431	8.84799	8.75106	-0.0969253	0.0339945	0.173353	0.0745298	-0.0988228	0.119695	0.389104	22.666	-1.7231	0.48442	24	NO CHANGE	NO CHANGE	DOWN
ENSMUSG00000027463	Slc52a3	0.000791456	0.000764118	5.74331	5.62053	-0.122784	0.0171453	0.250588	0.142907	-0.107681	0.128078	20.1526	22.4125	2.25997	0.141606	24	NO CHANGE	NO CHANGE	DOWN
ENSMUSG00000009894	Snap47	0.000806518	0.00228598	11.2812	11.1857	-0.0955238	0.0189225	0.15078	0.149538	-0.00124226	0.981948	20.2871	22.1286	1.84149	0.193678	24	NO CHANGE	NO CHANGE	DOWN
ENSMUSG00000048445	Ccdc57	0.000812327	0.000356956	7.60339	7.44005	-0.163348	0.0296844	0.276191	0.351132	0.0749404	0.464681	12.22	13.1133	0.893292	0.483461	24	NO CHANGE	NO CHANGE	DOWN
ENSMUSG00000016356	Col20a1	0.000828195	0.0022807	7.3496	7.10651	-0.243089	0.0492153	0.472356	0.45337	-0.0189859	0.910624	19.6656	19.3188	-0.34677	0.803993	24	NO CHANGE	NO CHANGE	DOWN
ENSMUSG00000037257	Aagab	0.000863843	0.00172417	10.1165	10.0441	-0.0723689	0.0452246	0.160283	0.114373	-0.0459102	0.356038	2.27607	2.81919	0.543119	0.70497	24	NO CHANGE	NO CHANGE	DOWN
ENSMUSG00000041355	Ssr2	0.000878353	0.000263698	11.5472	11.4229	-0.124361	0.0319594	0.2298	0.260663	0.0308632	0.695788	18.8574	18.3462	-0.511209	0.679401	24	NO CHANGE	NO CHANGE	DOWN
ENSMUSG00000030056	Isy1	0.000908168	0.00205369	8.81184	8.74576	-0.0660815	0.049567	0.127358	0.125048	-0.00230974	0.959998	20.0846	18.9775	-1.10713	0.429486	24	NO CHANGE	NO CHANGE	DOWN
ENSMUSG00000079243	Xirp1	0.00093171	0.0880298	6.82888	6.4037	-0.425178	0.00514837	0.508255	0.284901	-0.223354	0.271125	19.1539	19.8395	0.685556	0.753718	24	NO CHANGE	NO CHANGE	DOWN
ENSMUSG00000044042	Fmn1	0.00093693	0.0351983	6.9789	6.72809	-0.250811	0.00769334	0.37457	0.19485	-0.17972	0.158078	0.771001	21.5417	-3.2293	0.106365	24	NO CHANGE	NO CHANGE	DOWN
ENSMUSG00000020792	Exoc7	0.00095299	0.0344944	10.2117	10.1272	-0.0844874	0.0028082	0.0872694	0.0695058	-0.0177636	0.631941	5.78846	6.59564	0.807177	0.661188	24	NO CHANGE	NO CHANGE	DOWN
ENSMUSG00000030086	Chchd6	0.000955984	0.269753	7.41544	7.24031	-0.175135	0.00498418	0.210969	0.0726862	-0.138283	0.100955	3.35587	2.15491	-1.20096	0.711074	24	NO CHANGE	NO CHANGE	DOWN
ENSMUSG00000035754	Wdr18	0.000972645	0.00324107	11.1571	10.9716	-0.185469	1.74073e-07	0.0974737	0.107229	0.00975483	0.803436	17.1004	16.271	-0.829479	0.572773	24	NO CHANGE	NO CHANGE	DOWN
ENSMUSG00000038398	Upf3a	0.000991931	0.000311062	9.22535	9.11143	-0.113913	0.0161872	0.171318	0.219873	0.0485557	0.448466	7.24906	8.57481	1.32576	0.302449	24	NO CHANGE	NO CHANGE	DOWN
ENSMUSG00000049728	Zfp668	0.000996539	0.0118786	7.62118	7.45399	-0.167196	0.000933925	0.155723	0.148352	-0.00737106	0.909643	16.3033	15.7638	-0.539462	0.74137	24	NO CHANGE	NO CHANGE	DOWN
ENSMUSG00000003526	Prodh	0.00100076	0.00525736	12.8172	12.3679	-0.449284	7.42375e-06	0.313035	0.290086	-0.0229493	0.846536	14.6689	15.2087	0.539785	0.720092	24	NO CHANGE	NO CHANGE	DOWN
ENSMUSG00000060038	Dhps	0.00104431	0.0229117	8.95299	8.75336	-0.19963	0.0357201	0.261025	0.281387	0.020362	0.875042	14.6627	13.7688	-0.893877	0.62538	24	NO CHANGE	NO CHANGE	DOWN
ENSMUSG00000070953	Rabepk	0.00105654	0.00332373	8.74962	8.63477	-0.114851	0.0371297	0.205638	0.189635	-0.0160025	0.83129	18.698	18.0368	-0.661201	0.650022	24	NO CHANGE	NO CHANGE	DOWN
ENSMUSG00000002968	Med25	0.00106371	0.00579032	10.7867	10.6965	-0.0901748	0.00102216	0.0917234	0.085895	-0.00582846	0.869066	8.6775	6.11125	-2.56625	0.0996171	24	NO CHANGE	NO CHANGE	DOWN
ENSMUSG00000068921	Dap3	0.00108036	0.0150499	10.3761	10.2747	-0.101316	0.0018368	0.124558	0.0778558	-0.046702	0.274157	5.52052	8.09775	2.57723	0.143408	24	NO CHANGE	NO CHANGE	DOWN
ENSMUSG00000038599	Capn8	0.00109941	0.067049	6.42295	5.78973	-0.633218	9.92573e-06	0.518527	0.215727	-0.3028	0.0830924	22.2488	0.365922	2.11711	0.36267	24	NO CHANGE	NO CHANGE	DOWN
ENSMUSG00000107374	Gm43172	0.00117705	0.0132709	5.51601	5.3546	-0.161411	0.0400516	0.27207	0.229196	-0.0428734	0.689712	19.3907	21.3787	1.98806	0.234532	24	NO CHANGE	NO CHANGE	DOWN
ENSMUSG00000022750	Klhl22	0.00119307	0.0123378	9.14653	9.02976	-0.116774	0.00718539	0.126873	0.135275	0.00840216	0.884292	0.744813	23.6736	-1.07123	0.526298	24	NO CHANGE	NO CHANGE	DOWN
ENSMUSG00000024911	Fibp	0.0012191	4.10129e-05	9.88043	9.70152	-0.178909	0.00100293	0.182376	0.297672	0.115295	0.107148	7.56401	9.03541	1.4714	0.231813	24	NO CHANGE	NO CHANGE	DOWN
ENSMUSG00000036138	Acaa1a	0.0012566	2.15643e-06	13.1183	13.0017	-0.116631	0.0182976	0.216787	0.274711	0.0579236	0.387758	10.7191	11.6546	0.935576	0.379526	24	NO CHANGE	NO CHANGE	DOWN
ENSMUSG00000115219	Eef1akmt4	0.0012658	0.000118294	7.7536	7.60692	-0.146683	0.00926747	0.241528	0.220785	-0.0207428	0.782837	17.2582	16.9776	-0.280633	0.821955	24	NO CHANGE	NO CHANGE	DOWN
ENSMUSG00000074657	Kif5a	0.00129759	0.001593	7.58042	7.42564	-0.154782	0.0287969	0.254491	0.269689	0.0151983	0.874376	7.69068	8.64539	0.954718	0.497707	24	NO CHANGE	NO CHANGE	DOWN
ENSMUSG00000023048	Prr13	0.00140789	0.0666028	10.5741	10.4874	-0.0867504	0.0477274	0.172461	0.0786508	-0.0938105	0.12494	23.5845	22.1213	-1.46328	0.51915	24	NO CHANGE	NO CHANGE	DOWN
ENSMUSG00000097080	1700086O06Rik	0.00147538	0.333078	6.79794	6.67092	-0.127018	0.0324411	0.180293	0.0652553	-0.115038	0.161232	21.8675	23.8148	1.94723	0.584792	24	NO CHANGE	NO CHANGE	DOWN
ENSMUSG00000026494	Kif26b	0.0014899	0.0109161	5.88214	5.65875	-0.223389	0.00480237	0.257087	0.231582	-0.0255056	0.807437	11.3612	12.7454	1.38416	0.401991	24	NO CHANGE	NO CHANGE	DOWN
ENSMUSG00000056201	Cfl1	0.00151487	0.0498728	12.9685	12.886	-0.0824201	0.0391538	0.137839	0.0866617	-0.0511778	0.351199	22.4302	20.2944	-2.13578	0.291597	24	NO CHANGE	NO CHANGE	DOWN
ENSMUSG00000054630	Ugt2b5	0.00157698	7.59791e-05	14.9304	14.6494	-0.28102	7.52029e-06	0.197305	0.284271	0.0869662	0.24659	10.5839	12.1283	1.5444	0.21759	24	NO CHANGE	NO CHANGE	DOWN
ENSMUSG00000026669	Mcm10	0.00158485	0.000218143	11.4898	11.2123	-0.277458	0.026576	0.445827	0.589617	0.143791	0.399473	8.91419	9.5651	0.650912	0.614178	24	NO CHANGE	NO CHANGE	DOWN
ENSMUSG00000040472	Rabggta	0.0017481	2.97499e-05	10.6758	10.5199	-0.155893	1.93287e-05	0.123728	0.169956	0.0462278	0.296588	17.0972	17.4899	0.392674	0.740573	24	NO CHANGE	NO CHANGE	DOWN
ENSMUSG00000045752	Tssc4	0.0019804	0.000890919	9.30313	9.12099	-0.182147	0.0200403	0.31185	0.26235	-0.0494998	0.640324	19.1786	20.5634	1.38475	0.334198	24	NO CHANGE	NO CHANGE	DOWN
ENSMUSG00000029304	Spp1	0.00215658	0.0395577	10.2153	10.0032	-0.212114	0.00553938	0.258952	0.161974	-0.0969784	0.341595	2.27962	2.64523	0.365612	0.854297	24	NO CHANGE	NO CHANGE	DOWN
ENSMUSG00000086245	Gm16170	0.00218251	0.00550043	6.33459	6.10038	-0.234211	0.015398	0.321094	0.308108	-0.0129865	0.920425	16.0809	18.0073	1.92645	0.228229	24	NO CHANGE	NO CHANGE	DOWN
ENSMUSG00000042446	Zmym4	0.00221481	0.0143316	8.37588	8.2609	-0.114972	0.00823528	0.151479	0.111116	-0.0403632	0.487837	4.25024	6.72094	2.4707	0.164118	24	NO CHANGE	NO CHANGE	DOWN
ENSMUSG00000013160	Atp6v0d1	0.00225235	0.0389485	11.3756	11.3065	-0.0690642	0.0279569	0.102666	0.0718088	-0.0308574	0.471196	16.2813	15.8048	-0.476502	0.807733	24	NO CHANGE	NO CHANGE	DOWN
ENSMUSG00000073434	Wdr90	0.00226159	0.165751	8.2133	8.0614	-0.151895	0.0218637	0.200153	0.102186	-0.0979664	0.278812	20.6169	20.1889	-0.427965	0.872112	24	NO CHANGE	NO CHANGE	DOWN
ENSMUSG00000044986	Tst	0.0022616	0.00381606	13.0898	12.9274	-0.162377	0.000629694	0.139983	0.159089	0.0191067	0.752992	20.8893	21.4423	0.553087	0.723062	24	NO CHANGE	NO CHANGE	DOWN
ENSMUSG00000022837	Iqcb1	0.00226937	0.00670435	7.71583	7.60289	-0.112939	0.0472006	0.204396	0.167964	-0.0364319	0.640297	3.70636	5.97047	2.2641	0.168966	24	NO CHANGE	NO CHANGE	DOWN
ENSMUSG00000022089	Bin3	0.002276	0.0553234	8.83806	8.68562	-0.152445	0.000144794	0.13128	0.0712659	-0.0600145	0.235377	0.926797	6.22068	5.29389	0.0191103	24	NO CHANGE	NO CHANGE	DOWN
ENSMUSG00000019737	Syne4	0.00237278	0.000780956	7.96123	7.71084	-0.25039	0.0479733	0.372958	0.578978	0.20602	0.239677	19.0393	21.9291	2.88983	0.0601606	24	NO CHANGE	NO CHANGE	DOWN
ENSMUSG00000022560	Slc52a2	0.00243775	0.0187122	8.78082	8.64464	-0.136179	0.0368816	0.195281	0.184299	-0.0109818	0.901702	17.1199	19.9425	2.82258	0.122605	24	NO CHANGE	NO CHANGE	DOWN
ENSMUSG00000000915	Hip1r	0.0024707	0.194397	10.3221	10.0901	-0.23201	0.0279494	0.281752	0.161593	-0.120159	0.404275	14.8841	14.3852	-0.498933	0.856574	24	NO CHANGE	NO CHANGE	DOWN
ENSMUSG00000021550	2210016F16Rik	0.00247747	0.00116136	10.2755	10.1879	-0.0875827	0.0189765	0.139711	0.127203	-0.0125084	0.803948	0.719231	2.00258	1.28335	0.378001	24	NO CHANGE	NO CHANGE	DOWN
ENSMUSG00000080824	Gm9001	0.00255122	0.0232254	5.95258	5.83991	-0.112664	0.0325128	0.187803	0.122517	-0.0652864	0.36561	12.9668	11.3247	-1.64206	0.387027	24	NO CHANGE	NO CHANGE	DOWN
ENSMUSG00000043445	Pgp	0.00255733	0.297227	10.0607	9.94696	-0.113699	0.0434326	0.167695	0.0653369	-0.102358	0.189566	17.8308	20.3703	2.53943	0.458728	24	NO CHANGE	NO CHANGE	DOWN
ENSMUSG00000049751	Rpl36al	0.00257652	0.116849	6.79707	6.58064	-0.216434	0.0439102	0.336165	0.18603	-0.150135	0.310418	15.5693	15.3693	-0.20004	0.934523	24	NO CHANGE	NO CHANGE	DOWN
ENSMUSG00000088689	Scarna17	0.00264892	0.0550397	5.61458	5.47066	-0.143928	0.00408304	0.181628	0.0866078	-0.0950204	0.156974	20.7121	11.8872	-8.82492	0.000499219	24	NO CHANGE	NO CHANGE	DOWN
ENSMUSG00000030538	Cib1	0.00268438	0.220426	11.0679	10.9492	-0.118719	0.0166729	0.162675	0.0617268	-0.100948	0.137846	21.4604	19.9296	-1.53073	0.624931	24	NO CHANGE	NO CHANGE	DOWN
ENSMUSG00000019837	Gtf3c6	0.00269108	0.000172693	9.62697	9.48997	-0.137007	0.00152324	0.161286	0.161682	0.000395472	0.994366	20.9844	19.2576	-1.72678	0.198707	24	NO CHANGE	NO CHANGE	DOWN
ENSMUSG00000036452	Arhgap26	0.00276405	0.000222538	8.86772	8.31691	-0.550812	3.7895e-07	0.345168	0.347226	0.00205748	0.986481	0.614066	1.83611	1.22204	0.365024	24	NO CHANGE	NO CHANGE	DOWN
ENSMUSG00000006315	Tmem147	0.00277552	0.00485787	11.5687	11.4513	-0.117462	0.0138456	0.175037	0.133526	-0.0415103	0.518531	22.5413	22.7435	0.202222	0.90128	24	NO CHANGE	NO CHANGE	DOWN
ENSMUSG00000003421	Nosip	0.00284479	0.000299448	9.68231	9.57086	-0.111453	0.0101864	0.15766	0.171309	0.0136492	0.813898	5.98468	6.35672	0.372042	0.782899	24	NO CHANGE	NO CHANGE	DOWN
ENSMUSG00000022546	Gpt	0.00285711	0.00238617	13.399	13.2218	-0.177249	0.000669955	0.166168	0.17044	0.00427228	0.948868	11.9682	13.8017	1.83345	0.231033	24	NO CHANGE	NO CHANGE	DOWN
ENSMUSG00000114267	Gm48600	0.00292562	0.168797	5.28142	4.86958	-0.411834	7.18193e-06	0.215366	0.128304	-0.0870617	0.424487	15.4803	11.0985	-4.38179	0.106705	24	NO CHANGE	NO CHANGE	DOWN
ENSMUSG00000055897	Ppp4r1l-ps	0.00299331	0.00186156	9.13416	9.03274	-0.101422	0.0354813	0.193331	0.133379	-0.0599523	0.364673	4.68138	6.20675	1.52537	0.348733	24	NO CHANGE	NO CHANGE	DOWN
ENSMUSG00000038781	Stap2	0.0031153	0.00264542	10.6798	10.5925	-0.0873547	0.0397562	0.157124	0.129962	-0.0271627	0.639861	12.7858	11.9941	-0.791707	0.613214	24	NO CHANGE	NO CHANGE	DOWN
ENSMUSG00000078974	Sec61g	0.00312775	0.159367	11.4684	11.3247	-0.143704	0.0383654	0.215751	0.105053	-0.110698	0.247289	20.9831	19.9475	-1.03563	0.702201	24	NO CHANGE	NO CHANGE	DOWN
ENSMUSG00000032470	Mras	0.00314029	0.0111495	7.66919	7.54419	-0.124997	0.0181165	0.213472	0.104584	-0.108888	0.134058	17.0649	18.7761	1.7112	0.406723	24	NO CHANGE	NO CHANGE	DOWN
ENSMUSG00000110165	Gm4032	0.00315666	0.169352	6.90768	6.74859	-0.159096	0.0123099	0.160895	0.102434	-0.0584611	0.494178	21.9863	23.8504	1.86409	0.485613	24	NO CHANGE	NO CHANGE	DOWN
ENSMUSG00000056476	Med12l	0.00316022	0.010324	6.23956	6.08046	-0.159106	0.0222978	0.245054	0.181691	-0.0633628	0.502578	22.0291	19.7483	-2.2808	0.196821	24	NO CHANGE	NO CHANGE	DOWN
ENSMUSG00000046811	Gltpd2	0.00316243	0.0131355	11.3766	11.2926	-0.0839878	0.0242803	0.118682	0.103808	-0.0148741	0.76844	22.8639	1.2519	2.38799	0.177826	24	NO CHANGE	NO CHANGE	DOWN
ENSMUSG00000035781	R3hdm4	0.00316979	0.0199336	10.5714	10.4693	-0.102071	0.0062198	0.0983059	0.104839	0.00653359	0.894924	6.18113	7.85394	1.67281	0.372436	24	NO CHANGE	NO CHANGE	DOWN
ENSMUSG00000078570	1110065P20Rik	0.00328563	0.0694953	8.88894	8.76339	-0.125546	0.0450131	0.204019	0.120311	-0.0837075	0.331897	18.4803	18.2407	-0.239645	0.914449	24	NO CHANGE	NO CHANGE	DOWN
ENSMUSG00000027570	Col9a3	0.00340744	0.544117	5.75579	5.57774	-0.178051	0.0206053	0.206003	0.0522802	-0.153723	0.146082	18.8877	17.7471	-1.1406	0.836845	24	NO CHANGE	NO CHANGE	DOWN
ENSMUSG00000040220	Gas8	0.00341122	0.794885	7.35775	7.26106	-0.0966932	0.0146684	0.100081	0.0117066	-0.0883748	0.10455	21.9074	21.6882	-0.21918	0.98586	24	NO CHANGE	NO CHANGE	DOWN
ENSMUSG00000029843	Slc13a4	0.00344636	0.000295997	5.64235	5.47911	-0.16324	0.0451935	0.279779	0.35305	0.0732709	0.512175	12.3638	11.6746	-0.689212	0.616165	24	NO CHANGE	NO CHANGE	DOWN
ENSMUSG00000003402	Prkcsh	0.00351416	0.0581737	12.2278	12.1767	-0.0510608	0.0445693	0.0661346	0.0587464	-0.00738818	0.831603	1.88657	3.20803	1.32146	0.537412	24	NO CHANGE	NO CHANGE	DOWN
ENSMUSG00000033735	Spr	0.00351447	0.000195255	11.9273	11.8399	-0.0874213	0.0273237	0.148667	0.154019	0.00535285	0.920654	8.09037	8.43721	0.346838	0.798346	24	NO CHANGE	NO CHANGE	DOWN
ENSMUSG00000035215	Lsm7	0.00354445	0.0907521	9.04387	8.8501	-0.193776	0.00330828	0.209178	0.110011	-0.0991671	0.257211	1.57716	2.84368	1.26652	0.598809	24	NO CHANGE	NO CHANGE	DOWN
ENSMUSG00000028457	Atp8b5	0.00365558	0.136652	6.28223	6.05236	-0.229871	0.000437099	0.212936	0.0852175	-0.127719	0.131112	5.12703	5.45464	0.327607	0.907935	24	NO CHANGE	NO CHANGE	DOWN
ENSMUSG00000024694	Keg1	0.00370477	0.146529	13.12	12.8333	-0.286763	0.00472003	0.345433	0.132788	-0.212646	0.119942	18.1458	12.9301	-5.21566	0.08167	24	NO CHANGE	NO CHANGE	DOWN
ENSMUSG00000111639	1700019L13Rik	0.00374311	0.0157468	5.14679	4.99199	-0.154799	0.0484968	0.203192	0.240622	0.0374294	0.727558	12.3694	14.8733	2.50389	0.186444	24	NO CHANGE	NO CHANGE	DOWN
ENSMUSG00000027953	Slc50a1	0.00386346	0.00052465	8.68495	8.55965	-0.125306	0.00788134	0.141847	0.203426	0.0615794	0.330356	16.4558	18.2816	1.82589	0.216016	24	NO CHANGE	NO CHANGE	DOWN
ENSMUSG00000064105	Cnnm2	0.00389009	0.000627502	8.26406	8.16966	-0.0943991	0.0100305	0.118204	0.146323	0.0281192	0.566933	7.35663	7.5504	0.193771	0.892869	24	NO CHANGE	NO CHANGE	DOWN
ENSMUSG00000039221	Rpl22l1	0.0039301	0.0944984	9.47083	9.28643	-0.184401	0.00406554	0.147889	0.127936	-0.0199522	0.813466	4.9714	5.52534	0.553946	0.814457	24	NO CHANGE	NO CHANGE	DOWN
ENSMUSG00000032182	Yipf2	0.00401375	0.0986971	8.86781	8.71515	-0.152658	0.00875112	0.161404	0.106539	-0.0548652	0.481492	16.5163	22.7995	6.28328	0.0116367	24	NO CHANGE	NO CHANGE	DOWN
ENSMUSG00000028851	Nudc	0.00401653	0.000573937	11.2374	11.144	-0.0934303	0.0130978	0.120969	0.152972	0.0320032	0.527739	18.3041	17.5029	-0.801231	0.578342	24	NO CHANGE	NO CHANGE	DOWN
ENSMUSG00000093803	Ppp2r3d	0.00407477	0.000208869	9.2153	9.11776	-0.0975446	0.0481041	0.191564	0.173841	-0.017723	0.793023	3.70267	4.68852	0.98585	0.48816	24	NO CHANGE	NO CHANGE	DOWN
ENSMUSG00000031157	Pqbp1	0.00409253	0.00250528	10.1387	9.97843	-0.160299	0.00339334	0.165083	0.188106	0.0230236	0.748821	21.0533	18.6739	-2.37935	0.135471	24	NO CHANGE	NO CHANGE	DOWN
ENSMUSG00000104116	Gm37296	0.00417945	0.14677	5.54434	5.40278	-0.141563	0.0125203	0.167521	0.0867361	-0.0807852	0.292258	0.274424	3.8811	3.60667	0.182445	24	NO CHANGE	NO CHANGE	DOWN
ENSMUSG00000114355	Gm40916	0.00421204	0.0022846	6.18803	5.95617	-0.231861	0.0187894	0.250109	0.400323	0.150214	0.264101	4.04995	6.23954	2.18959	0.20256	24	NO CHANGE	NO CHANGE	DOWN
ENSMUSG00000043909	Trp53bp1	0.00421701	0.00332296	8.01236	7.8533	-0.159058	0.00366087	0.18524	0.158522	-0.0267183	0.710719	0.207864	0.170569	-0.0372952	0.981561	24	NO CHANGE	NO CHANGE	DOWN
ENSMUSG00000027111	Itga6	0.00430556	0.0418208	6.95909	6.73552	-0.223566	0.00980058	0.239742	0.199596	-0.0401456	0.728611	21.3181	18.4254	-2.89273	0.162131	24	NO CHANGE	NO CHANGE	DOWN
ENSMUSG00000097148	Gm3839	0.00434689	0.111209	8.29383	6.17708	-2.11675	6.05174e-15	0.281511	0.32423	0.0427188	0.839534	7.65406	10.1821	2.52801	0.349056	24	NO CHANGE	NO CHANGE	DOWN
ENSMUSG00000029650	Slc46a3	0.00435592	0.00102907	10.5777	10.1024	-0.475282	1.24479e-06	0.27515	0.30504	0.02989	0.79006	15.7457	15.0636	-0.682011	0.64625	24	NO CHANGE	NO CHANGE	DOWN
ENSMUSG00000058569	Tmed9	0.0043911	0.0149156	11.6678	11.4788	-0.189083	0.0312815	0.275522	0.233913	-0.0416086	0.727619	19.2368	19.2582	0.0214171	0.990547	24	NO CHANGE	NO CHANGE	DOWN
ENSMUSG00000059316	Slc27a4	0.00471202	0.0219	10.5085	10.4368	-0.0716802	0.00715415	0.0835886	0.0624961	-0.0210925	0.552608	21.8819	21.461	-0.420887	0.825742	24	NO CHANGE	NO CHANGE	DOWN
ENSMUSG00000086150	Bach2os	0.00472966	0.00370294	6.3732	6.23653	-0.136668	0.0173604	0.219373	0.13322	-0.0861535	0.270543	22.4341	22.2984	-0.135756	0.941051	24	NO CHANGE	NO CHANGE	DOWN
ENSMUSG00000041429	Nthl1	0.00482983	0.000837191	8.1777	8.06003	-0.117668	0.0173913	0.171033	0.170923	-0.000109775	0.998686	19.3915	19.2614	-0.130049	0.930408	24	NO CHANGE	NO CHANGE	DOWN
ENSMUSG00000030945	Acsm2	0.00518573	0.0730495	6.99766	6.30284	-0.694815	7.85044e-08	0.311333	0.196381	-0.114952	0.416343	22.4246	4.96539	6.5408	0.00720116	24	NO CHANGE	NO CHANGE	DOWN
ENSMUSG00000020831	0610010K14Rik	0.00524209	0.0110721	6.15638	6.03412	-0.122259	0.0339025	0.189642	0.149726	-0.0399167	0.611574	17.2111	18.279	1.06791	0.554748	24	NO CHANGE	NO CHANGE	DOWN
ENSMUSG00000037166	Ppp1r14a	0.00526667	0.000579203	7.50213	7.22969	-0.272443	0.00449888	0.337405	0.307971	-0.0294342	0.816077	23.3568	1.59203	2.23518	0.143905	24	NO CHANGE	NO CHANGE	DOWN
ENSMUSG00000000126	Wnt9a	0.0052782	0.0298065	6.36438	6.1578	-0.206577	0.00563787	0.215498	0.173531	-0.0419677	0.671426	9.25288	10.2164	0.963504	0.626191	24	NO CHANGE	NO CHANGE	DOWN
ENSMUSG00000045948	Mrps12	0.00528021	0.0019291	10.4082	10.3259	-0.0823669	0.0345804	0.119706	0.141306	0.0216005	0.684328	19.8598	20.9624	1.10258	0.48401	24	NO CHANGE	NO CHANGE	DOWN
ENSMUSG00000087331	1810021B22Rik	0.00531184	0.00157316	7.3015	7.17163	-0.129865	0.0185472	0.159637	0.212209	0.0525716	0.481524	15.3565	17.195	1.83854	0.248343	24	NO CHANGE	NO CHANGE	DOWN
ENSMUSG00000049489	Fam58b	0.00534835	0.0062302	8.25138	8.13245	-0.118936	0.0335571	0.18183	0.161376	-0.0204537	0.788338	2.85454	2.11145	-0.743093	0.663254	24	NO CHANGE	NO CHANGE	DOWN
ENSMUSG00000038383	Pigu	0.005418	0.0482674	9.20683	9.10055	-0.106279	0.00187816	0.0982776	0.0689237	-0.0293539	0.510628	23.3717	23.9219	0.550193	0.796087	24	NO CHANGE	NO CHANGE	DOWN
ENSMUSG00000061666	Gdpd1	0.00549057	0.102902	6.18918	6.00312	-0.186059	0.016621	0.262237	0.112672	-0.149565	0.159658	22.3576	20.8121	-1.54546	0.572186	24	NO CHANGE	NO CHANGE	DOWN
ENSMUSG00000007035	Msh5	0.00550304	0.000470576	6.67865	6.50142	-0.177231	0.00101595	0.166839	0.203223	0.0363839	0.601108	23.686	23.5335	-0.152507	0.91649	24	NO CHANGE	NO CHANGE	DOWN
ENSMUSG00000068762	Gstm6	0.00553609	0.0208781	12.0246	11.878	-0.146673	0.0333942	0.211235	0.171071	-0.0401639	0.669008	3.90503	4.29165	0.386618	0.839294	24	NO CHANGE	NO CHANGE	DOWN
ENSMUSG00000010044	Zmynd10	0.00563465	0.156314	5.95796	5.7128	-0.245161	0.0219698	0.294578	0.16524	-0.129338	0.374549	14.2785	14.2133	-0.0651728	0.980825	24	NO CHANGE	NO CHANGE	DOWN
ENSMUSG00000060216	Arrb2	0.00566777	0.047633	9.65863	9.55879	-0.0998372	0.0320239	0.148061	0.0923767	-0.0556845	0.382184	19.7829	19.2639	-0.519012	0.812062	24	NO CHANGE	NO CHANGE	DOWN
ENSMUSG00000062300	Nectin2	0.0056792	0.0819313	11.2073	11.0572	-0.150097	0.00670003	0.132872	0.112049	-0.0208228	0.777031	18.1414	23.275	5.13352	0.0330731	24	NO CHANGE	NO CHANGE	DOWN
ENSMUSG00000097706	E030037K01Rik	0.00578751	0.0153162	6.3529	6.19813	-0.154771	0.0121879	0.194779	0.151324	-0.0434543	0.600242	6.40914	8.57833	2.16919	0.251289	24	NO CHANGE	NO CHANGE	DOWN
ENSMUSG00000020755	Sap30bp	0.00589046	0.125567	9.37482	9.30494	-0.0698799	0.0385971	0.111367	0.0481234	-0.0632436	0.17641	9.16147	9.00123	-0.160242	0.954626	24	NO CHANGE	NO CHANGE	DOWN
ENSMUSG00000027649	Ctnnbl1	0.00590729	0.0508702	9.31538	9.21684	-0.098538	0.0343253	0.163249	0.078124	-0.0851255	0.18571	3.98564	5.60154	1.6159	0.50747	24	NO CHANGE	NO CHANGE	DOWN
ENSMUSG00000025500	Lmntd2	0.0059727	0.00586564	7.39535	7.18776	-0.207589	0.0288004	0.307084	0.270846	-0.0362374	0.778757	22.6929	21.1532	-1.53973	0.372232	24	NO CHANGE	NO CHANGE	DOWN
ENSMUSG00000097203	4732419C18Rik	0.00606326	0.0866784	8.69321	8.49079	-0.202424	0.010497	0.228526	0.140462	-0.0880642	0.407659	0.00358913	20.6166	-3.38699	0.162808	24	NO CHANGE	NO CHANGE	DOWN
ENSMUSG00000040017	Saa4	0.00619733	0.0129854	13.078	12.7601	-0.317835	0.000182682	0.248272	0.199409	-0.0488622	0.646136	13.2421	11.1388	-2.10329	0.259557	24	NO CHANGE	NO CHANGE	DOWN
ENSMUSG00000098234	Snhg6	0.00621902	0.0019822	8.96564	8.85108	-0.114558	0.0250587	0.134694	0.20208	0.0673856	0.334439	11.5039	11.2425	-0.261331	0.875617	24	NO CHANGE	NO CHANGE	DOWN
ENSMUSG00000062944	9130023H24Rik	0.00623701	0.00873793	7.21893	7.04151	-0.177413	0.0178182	0.184385	0.245689	0.0613038	0.544771	19.9585	20.3073	0.348775	0.850363	24	NO CHANGE	NO CHANGE	DOWN
ENSMUSG00000085204	Gm15327	0.00625124	0.297751	5.58412	5.38633	-0.1978	0.0196144	0.261069	0.0843745	-0.176695	0.129844	3.33705	22.8246	-4.51247	0.246366	24	NO CHANGE	NO CHANGE	DOWN
ENSMUSG00000033533	Acsm1	0.00632122	0.0394373	13.7857	13.6157	-0.170062	1.93447e-07	0.0642484	0.0666531	0.00240463	0.946928	8.69337	11.1547	2.46134	0.248568	24	NO CHANGE	NO CHANGE	DOWN
ENSMUSG00000024084	Qpct	0.00633229	0.151849	7.94615	7.73753	-0.208619	0.00475715	0.194104	0.113116	-0.0809875	0.409157	7.0839	2.56928	-4.51462	0.101688	24	NO CHANGE	NO CHANGE	DOWN
ENSMUSG00000020805	Slc13a5	0.00633429	0.0208102	5.85681	5.52382	-0.332989	0.000337872	0.288542	0.187565	-0.100978	0.392693	5.1619	4.1206	-1.0413	0.606393	24	NO CHANGE	NO CHANGE	DOWN
ENSMUSG00000027566	Psma7	0.00645289	0.00012904	11.9246	11.8598	-0.0647528	0.0362534	0.104209	0.131011	0.0268017	0.525985	6.94431	8.8943	1.94999	0.168944	24	NO CHANGE	NO CHANGE	DOWN
ENSMUSG00000025207	Sema4g	0.00657938	0.0714007	14.2565	14.0955	-0.161003	0.00265801	0.103174	0.11894	0.0157661	0.822068	4.80895	7.04274	2.23378	0.361075	24	NO CHANGE	NO CHANGE	DOWN
ENSMUSG00000003378	Grik5	0.00670249	0.00188799	8.91545	8.62249	-0.292957	3.14622e-05	0.202221	0.206961	0.00474028	0.955722	6.77754	6.14734	-0.6302	0.693003	24	NO CHANGE	NO CHANGE	DOWN
ENSMUSG00000037190	Cyb561d2	0.00718759	0.00693683	8.52042	8.3867	-0.133716	0.00856751	0.138713	0.157145	0.0184317	0.785795	6.88585	6.74204	-0.143813	0.934892	24	NO CHANGE	NO CHANGE	DOWN
ENSMUSG00000022706	Mrpl40	0.00720833	0.689906	9.58568	9.50759	-0.0780898	0.0357867	0.108983	0.0146322	-0.0943504	0.0701249	20.6602	16.6929	-3.96729	0.674587	24	NO CHANGE	NO CHANGE	DOWN
ENSMUSG00000090306	Adh6-ps1	0.00723992	0.0025877	10.6678	10.3592	-0.308589	0.0347787	0.368295	0.568985	0.20069	0.317334	22.5947	2.01118	3.41644	0.0567521	24	NO CHANGE	NO CHANGE	DOWN
ENSMUSG00000039474	Wfs1	0.00726674	0.025759	9.26149	9.02733	-0.234156	0.0126998	0.206075	0.261867	0.0557916	0.658376	16.553	18.425	1.87196	0.376108	24	NO CHANGE	NO CHANGE	DOWN
ENSMUSG00000045257	Morn2	0.0077699	0.0466509	7.57199	7.37792	-0.194077	0.00261018	0.179162	0.129783	-0.0493792	0.559145	23.6239	2.93462	3.31076	0.133754	24	NO CHANGE	NO CHANGE	DOWN
ENSMUSG00000061118	Dnajc30	0.00777043	0.00168172	9.00886	8.89504	-0.113819	0.00425346	0.104131	0.150648	0.0465169	0.378432	21.3224	22.2839	0.961454	0.562239	24	NO CHANGE	NO CHANGE	DOWN
ENSMUSG00000006241	Ccdc159	0.00797833	0.380018	8.38106	8.23217	-0.148892	0.0256921	0.141036	0.0695853	-0.0714506	0.431963	0.854456	0.473149	-0.381307	0.922414	24	NO CHANGE	NO CHANGE	DOWN
ENSMUSG00000005204	Senp3	0.00853373	0.00049413	10.4159	10.3648	-0.0511028	0.0389575	0.0739842	0.101042	0.0270574	0.425236	10.9259	9.0494	-1.87648	0.224942	24	NO CHANGE	NO CHANGE	DOWN
ENSMUSG00000092008	Cyp2c69	0.00867382	0.288709	6.2121	5.74815	-0.463948	0.0149194	0.515943	0.206587	-0.309356	0.232792	23.6382	11.2726	11.6344	0.0028308	24	NO CHANGE	NO CHANGE	DOWN
ENSMUSG00000035506	Slc12a8	0.00901866	0.00703783	5.58581	5.45128	-0.134531	0.046674	0.225722	0.163194	-0.0625286	0.500527	2.47796	2.95999	0.482028	0.798632	24	NO CHANGE	NO CHANGE	DOWN
ENSMUSG00000106073	Gm42892	0.00918368	0.19343	5.61792	5.31723	-0.300694	0.00034975	0.234128	0.0961509	-0.137977	0.200737	5.80472	5.6815	-0.123217	0.969567	24	NO CHANGE	NO CHANGE	DOWN
ENSMUSG00000024371	C2	0.00925191	0.00389038	10.5133	10.2778	-0.23554	0.000209056	0.157892	0.199861	0.041969	0.599022	13.6542	13.2564	-0.39786	0.818806	24	NO CHANGE	NO CHANGE	DOWN
ENSMUSG00000035236	Scai	0.00930921	0.000513474	7.67203	7.45638	-0.215648	0.00291496	0.200557	0.289824	0.0892667	0.350411	4.63912	7.76889	3.12976	0.0512255	24	NO CHANGE	NO CHANGE	DOWN
ENSMUSG00000029381	Shroom3	0.00952158	0.0786103	8.81727	8.60621	-0.211062	0.0173766	0.210488	0.179386	-0.0311024	0.794834	0.900351	23.0336	-1.86676	0.432286	24	NO CHANGE	NO CHANGE	DOWN
ENSMUSG00000039865	Slc44a3	0.00954324	0.00865364	8.17812	7.95149	-0.226627	2.34159e-05	0.108831	0.158792	0.0499613	0.441996	7.57423	6.78214	-0.792097	0.684309	24	NO CHANGE	NO CHANGE	DOWN
ENSMUSG00000022364	Tbc1d31	0.009759	0.283096	7.95158	7.84489	-0.106689	0.0169305	0.11787	0.0494419	-0.0684278	0.260459	1.29993	8.86427	7.56434	0.0405788	24	NO CHANGE	NO CHANGE	DOWN
ENSMUSG00000047909	Ankrd16	0.00977294	0.000143246	9.74838	9.60794	-0.140437	0.00959531	0.162849	0.232668	0.0698189	0.338475	8.36808	10.3325	1.96441	0.186522	24	NO CHANGE	NO CHANGE	DOWN
ENSMUSG00000028797	Tmem234	0.0101349	0.000217373	11.1116	11.06	-0.05158	0.0466897	0.073481	0.119627	0.0461458	0.199313	9.66916	9.58002	-0.0891384	0.953524	24	NO CHANGE	NO CHANGE	DOWN
ENSMUSG00000106028	Gm8493	0.0104724	0.11581	5.43783	5.25748	-0.180347	0.0190264	0.244061	0.10042	-0.143641	0.172941	20.3955	20.4979	0.102382	0.972934	24	NO CHANGE	NO CHANGE	DOWN
ENSMUSG00000034714	Ttyh2	0.0104862	0.0181612	11.2193	11.1424	-0.0769276	0.0200049	0.0928337	0.0817847	-0.0110489	0.804637	20.8071	22.9403	2.13328	0.282352	24	NO CHANGE	NO CHANGE	DOWN
ENSMUSG00000116164	1110013H19Rik	0.0105508	0.00259357	6.28339	6.10894	-0.174451	0.00424067	0.182773	0.178049	-0.00472345	0.953145	21.8402	21.833	-0.00716439	0.996642	24	NO CHANGE	NO CHANGE	DOWN
ENSMUSG00000027160	Ccdc34	0.0108193	0.129707	6.54924	6.37494	-0.1743	0.00727333	0.163612	0.103416	-0.0601964	0.487295	4.48246	7.28134	2.79888	0.298341	24	NO CHANGE	NO CHANGE	DOWN
ENSMUSG00000045799	Gm9800	0.0108806	0.00582899	8.79851	8.65698	-0.14153	0.0353346	0.216384	0.166829	-0.049555	0.589317	20.4681	19.2281	-1.23995	0.5093	24	NO CHANGE	NO CHANGE	DOWN
ENSMUSG00000084411	Gm11510	0.0112113	0.108625	5.21487	4.9711	-0.243772	0.00401717	0.216871	0.138708	-0.0781632	0.485339	5.34822	22.9824	-6.36583	0.0185727	24	NO CHANGE	NO CHANGE	DOWN
ENSMUSG00000081223	Gm12247	0.0112291	0.000344575	6.53953	6.25958	-0.279947	0.000683591	0.240365	0.291545	0.0511794	0.628028	1.56532	23.5327	-2.0326	0.19193	24	NO CHANGE	NO CHANGE	DOWN
ENSMUSG00000117027	CT025652.1	0.0112763	0.226285	5.58908	5.42206	-0.167019	0.00607605	0.119435	0.0864173	-0.0330182	0.682771	23.4687	12.4873	-10.9814	0.00126613	24	NO CHANGE	NO CHANGE	DOWN
ENSMUSG00000107529	Gm44291	0.0113009	0.0255954	5.31656	5.14129	-0.175265	0.00687955	0.18281	0.141959	-0.0408505	0.635876	1.6891	3.96153	2.27243	0.278109	24	NO CHANGE	NO CHANGE	DOWN
ENSMUSG00000031608	Galnt7	0.0113524	0.00423875	6.93755	6.7931	-0.144455	0.0257153	0.157128	0.228532	0.0714036	0.418486	14.6582	13.5491	-1.1091	0.545906	24	NO CHANGE	NO CHANGE	DOWN
ENSMUSG00000001418	Glmp	0.0113711	0.00029899	11.1766	11.1107	-0.0658975	0.0251981	0.0784388	0.134246	0.055807	0.168563	8.28665	8.66498	0.378329	0.812092	24	NO CHANGE	NO CHANGE	DOWN
ENSMUSG00000052369	Tmem106c	0.0115625	0.0214721	9.18592	9.0483	-0.137613	0.00258998	0.106416	0.118656	0.01224	0.83765	2.98481	3.82217	0.83736	0.68128	24	NO CHANGE	NO CHANGE	DOWN
ENSMUSG00000032591	Mst1	0.011675	0.875119	12.5337	12.3572	-0.176594	0.00819135	0.0942373	0.0130862	-0.0811511	0.364846	21.4799	16.1632	-5.31678	0.774339	24	NO CHANGE	NO CHANGE	DOWN
ENSMUSG00000028952	Zbtb48	0.0116966	0.0322688	9.35841	9.25137	-0.107046	0.0498011	0.155292	0.119288	-0.036004	0.630386	10.5413	8.8845	-1.65681	0.439435	24	NO CHANGE	NO CHANGE	DOWN
ENSMUSG00000033703	Fuk	0.0118936	0.0177981	9.305	9.22472	-0.0802841	0.0181572	0.0695107	0.10216	0.0326491	0.477937	20.7305	20.1117	-0.618827	0.773955	24	NO CHANGE	NO CHANGE	DOWN
ENSMUSG00000031645	F11	0.0120742	4.42607e-05	11.3431	11.0492	-0.293911	0.000413457	0.232819	0.371994	0.139176	0.193656	5.40052	6.30516	0.904641	0.532493	24	NO CHANGE	NO CHANGE	DOWN
ENSMUSG00000031954	Cfdp1	0.012194	0.575901	10.4481	10.3786	-0.0695108	0.0496874	0.113522	0.0153686	-0.0981533	0.0500146	3.7134	2.81235	-0.901048	0.916519	24	NO CHANGE	NO CHANGE	DOWN
ENSMUSG00000085001	Rapgef4os2	0.0124073	0.000147511	6.5499	6.18883	-0.361075	0.0156251	0.477704	0.537761	0.0600574	0.765135	9.44958	7.21677	-2.23282	0.148763	24	NO CHANGE	NO CHANGE	DOWN
ENSMUSG00000051518	Rps19bp1	0.0125878	0.0412503	9.37024	9.23041	-0.139826	0.0206959	0.18123	0.110798	-0.0704324	0.391242	19.5936	19.2078	-0.385806	0.868663	24	NO CHANGE	NO CHANGE	DOWN
ENSMUSG00000105315	Gm18635	0.0129357	0.00751854	7.9249	7.69976	-0.225144	0.0238713	0.271153	0.287094	0.0159402	0.905952	6.17857	8.65687	2.4783	0.186478	24	NO CHANGE	NO CHANGE	DOWN
ENSMUSG00000086119	Gm2415	0.0134146	0.0329906	6.32261	6.16071	-0.161904	0.0265257	0.195982	0.161607	-0.0343753	0.728559	23.0194	18.8465	-4.17292	0.0589707	24	NO CHANGE	NO CHANGE	DOWN
ENSMUSG00000022621	Rabl2	0.0134342	0.0616075	7.29102	7.15313	-0.137889	0.0454926	0.202481	0.1196	-0.0828806	0.382144	20.7285	20.3499	-0.378572	0.878276	24	NO CHANGE	NO CHANGE	DOWN
ENSMUSG00000104291	A130071D04Rik	0.0136058	0.0525111	5.2291	5.00114	-0.227954	0.000590683	0.174177	0.118385	-0.0557919	0.511342	9.02756	6.67727	-2.3503	0.318223	24	NO CHANGE	NO CHANGE	DOWN
ENSMUSG00000115837	9130002K18Rik	0.0137534	0.00268056	5.67503	5.47196	-0.203067	0.00266721	0.187669	0.201879	0.0142096	0.872355	5.73556	3.41108	-2.32448	0.187428	24	NO CHANGE	NO CHANGE	DOWN
ENSMUSG00000097727	F630040K05Rik	0.0138855	0.0251031	5.16112	5.00507	-0.156044	0.0428826	0.173232	0.208452	0.0352194	0.738105	23.9504	1.17412	1.22374	0.567299	24	NO CHANGE	NO CHANGE	DOWN
ENSMUSG00000006019	Dhx34	0.0139748	0.000311302	8.69538	8.57743	-0.117952	0.0187048	0.123663	0.233891	0.110228	0.110847	21.9787	23.061	1.08238	0.518748	24	NO CHANGE	NO CHANGE	DOWN
ENSMUSG00000001604	Tcea3	0.014049	0.00793799	11.2877	11.1636	-0.124061	0.0431211	0.146161	0.19676	0.0505989	0.547046	9.9537	12.6649	2.71115	0.166573	24	NO CHANGE	NO CHANGE	DOWN
ENSMUSG00000035401	Emsy	0.0147853	0.0404282	8.88324	8.77995	-0.103291	0.029902	0.141153	0.0862173	-0.0549361	0.398041	9.92167	12.6213	2.69961	0.260151	24	NO CHANGE	NO CHANGE	DOWN
ENSMUSG00000061046	Haghl	0.0147949	0.0124999	7.83221	7.66374	-0.168472	0.00748674	0.155239	0.173027	0.0177883	0.831885	2.00678	2.47512	0.468346	0.811038	24	NO CHANGE	NO CHANGE	DOWN
ENSMUSG00000076617	Ighm	0.0151064	0.0392204	8.00084	7.58984	-0.411006	0.00922744	0.505588	0.221766	-0.283823	0.184292	23.1068	4.00599	4.89919	0.0879483	24	NO CHANGE	NO CHANGE	DOWN
ENSMUSG00000075467	Dnlz	0.015129	0.630339	9.72769	9.59973	-0.127965	0.00158923	0.1085	0.0166634	-0.0918362	0.088241	20.8804	15.9012	-4.97915	0.56453	24	NO CHANGE	NO CHANGE	DOWN
ENSMUSG00000018569	Cldn7	0.0151716	0.467748	5.98533	5.8106	-0.174729	0.0186433	0.122651	0.0660704	-0.0565805	0.573187	7.14121	21.8242	-9.31704	0.0523933	24	NO CHANGE	NO CHANGE	DOWN
ENSMUSG00000005881	Ergic3	0.0157087	0.0119731	11.4823	11.384	-0.0983288	0.00402493	0.0960274	0.0782225	-0.0178049	0.69281	6.31924	9.62273	3.30349	0.106978	24	NO CHANGE	NO CHANGE	DOWN
ENSMUSG00000063931	Pepd	0.0157369	0.00161235	10.8515	10.7221	-0.129358	0.000395415	0.0958618	0.112893	0.0170308	0.7131	8.3008	10.5333	2.23246	0.198012	24	NO CHANGE	NO CHANGE	DOWN
ENSMUSG00000045795	Whamm	0.0159758	0.000102234	11.0795	10.9686	-0.110899	0.00238909	0.100115	0.154656	0.0545406	0.257764	8.67086	11.4635	2.79265	0.0759843	24	NO CHANGE	NO CHANGE	DOWN
ENSMUSG00000038092	Hsd3b5	0.016135	0.00925285	12.6874	12.1364	-0.551061	0.0233179	0.487451	0.811676	0.324226	0.327963	2.51928	3.99994	1.48066	0.487704	24	NO CHANGE	NO CHANGE	DOWN
ENSMUSG00000043614	Vps37d	0.0162718	0.000307247	6.05447	5.91781	-0.136663	0.0303175	0.189714	0.224051	0.0343374	0.689132	23.7987	23.4425	-0.356182	0.823814	24	NO CHANGE	NO CHANGE	DOWN
ENSMUSG00000041594	Tmtc4	0.0163769	0.00380104	7.64056	7.50754	-0.133014	0.0160911	0.148647	0.167994	0.0193462	0.79486	11.8423	10.9308	-0.911496	0.614182	24	NO CHANGE	NO CHANGE	DOWN
ENSMUSG00000051225	Fam83a	0.0173891	0.00753014	6.51835	6.17151	-0.346835	0.00605175	0.359793	0.299999	-0.0597937	0.721309	7.07385	7.99392	0.920077	0.63987	24	NO CHANGE	NO CHANGE	DOWN
ENSMUSG00000040731	Eif4h	0.0175647	0.0657918	12.5415	12.4749	-0.0665402	0.00605243	0.0654507	0.0403286	-0.0251221	0.436556	7.70007	6.12915	-1.57092	0.535519	24	NO CHANGE	NO CHANGE	DOWN
ENSMUSG00000097320	Tmem147os	0.0182621	0.0200329	6.94633	6.79024	-0.156088	0.0181552	0.167134	0.160767	-0.00636714	0.943014	19.242	21.0952	1.85316	0.375289	24	NO CHANGE	NO CHANGE	DOWN
ENSMUSG00000037411	Serpine1	0.0183453	0.00175953	5.99182	5.78766	-0.204168	0.043178	0.272108	0.342091	0.0699826	0.612573	9.276	10.3688	1.09278	0.533436	24	NO CHANGE	NO CHANGE	DOWN
ENSMUSG00000003346	Abhd17a	0.0185123	0.00106029	11.2786	11.2121	-0.0665115	0.0237358	0.0749361	0.111028	0.0360919	0.367922	10.9922	11.9133	0.921042	0.595581	24	NO CHANGE	NO CHANGE	DOWN
ENSMUSG00000033819	Ppp1r16a	0.0191156	0.0171313	10.2631	10.1636	-0.0994881	0.0056467	0.0833447	0.09357	0.0102253	0.829923	9.41721	9.24446	-0.172746	0.933339	24	NO CHANGE	NO CHANGE	DOWN
ENSMUSG00000035852	Misp	0.0195525	0.0585807	5.66009	5.40131	-0.258772	0.00429068	0.222493	0.168555	-0.0539377	0.652065	22.8085	21.9586	-0.849847	0.723618	24	NO CHANGE	NO CHANGE	DOWN
ENSMUSG00000049493	Pls1	0.0196733	0.208003	6.01002	5.79208	-0.217938	0.0233522	0.242534	0.117729	-0.124806	0.34096	0.16578	6.04325	5.87747	0.0840676	24	NO CHANGE	NO CHANGE	DOWN
ENSMUSG00000021177	Tdp1	0.0202139	0.00024914	7.47963	7.34016	-0.139474	0.00822414	0.125217	0.239964	0.114748	0.110122	20.6472	20.8167	0.169459	0.921063	24	NO CHANGE	NO CHANGE	DOWN
ENSMUSG00000112800	Gm40604	0.0207355	0.159169	5.14003	4.98673	-0.1533	0.0407989	0.167206	0.115695	-0.0515105	0.615215	20.3716	19.9944	-0.377177	0.896643	24	NO CHANGE	NO CHANGE	DOWN
ENSMUSG00000000385	Tmprss2	0.020767	0.00726829	7.08765	6.90576	-0.181883	0.0101075	0.176736	0.19864	0.0219046	0.816721	1.42575	22.4086	-3.01717	0.125884	24	NO CHANGE	NO CHANGE	DOWN
ENSMUSG00000057103	Nat8f1	0.0208282	0.0667601	12.698	12.4425	-0.255486	0.00134165	0.132628	0.174599	0.0419708	0.684167	7.03968	5.73611	-1.30357	0.621517	24	NO CHANGE	NO CHANGE	DOWN
ENSMUSG00000074738	Fndc10	0.0209593	0.388709	5.92891	5.80337	-0.125538	0.015259	0.102743	0.0500019	-0.0527408	0.45057	23.0317	6.16691	7.13523	0.0954477	24	NO CHANGE	NO CHANGE	DOWN
ENSMUSG00000002804	Nudt14	0.0211886	0.00153909	8.87548	8.75662	-0.118855	0.00746402	0.114403	0.147284	0.032881	0.578752	8.31207	9.99152	1.67946	0.345203	24	NO CHANGE	NO CHANGE	DOWN
ENSMUSG00000045211	Nudt18	0.0213336	0.3383	9.97071	9.7449	-0.225806	0.0163866	0.22116	0.0904591	-0.130701	0.306279	20.9054	10.555	-10.3504	0.0159305	24	NO CHANGE	NO CHANGE	DOWN
ENSMUSG00000078597	Cyp4a12b	0.0214011	0.271706	11.5818	10.9361	-0.645677	0.000273063	0.322422	0.208311	-0.114112	0.610276	21.1194	14.6519	-6.46747	0.0682996	24	NO CHANGE	NO CHANGE	DOWN
ENSMUSG00000015474	Ppt2	0.0221162	0.135865	9.59065	9.51288	-0.0777731	0.0458021	0.105283	0.0518882	-0.053395	0.31983	19.9821	17.2439	-2.73812	0.378494	24	NO CHANGE	NO CHANGE	DOWN
ENSMUSG00000020600	Slc7a15	0.0221499	0.00692875	5.18034	4.95257	-0.227773	0.0025072	0.175126	0.217134	0.0420075	0.670129	21.4177	21.2871	-0.13057	0.946643	24	NO CHANGE	NO CHANGE	DOWN
ENSMUSG00000021752	Kctd6	0.0221946	0.000111558	8.49777	8.393	-0.104765	0.032271	0.134974	0.204184	0.0692105	0.302616	9.0203	11.3508	2.33052	0.151342	24	NO CHANGE	NO CHANGE	DOWN
ENSMUSG00000051768	Xrcc1	0.0222095	0.0838385	9.29069	9.16743	-0.123262	0.0244109	0.137964	0.0922511	-0.0457127	0.538949	0.71777	1.66648	0.94871	0.71676	24	NO CHANGE	NO CHANGE	DOWN
ENSMUSG00000022099	Dmtn	0.0234056	0.547283	5.73624	5.64467	-0.0915705	0.0436107	0.116708	0.0249297	-0.0917785	0.145862	23.4156	2.62794	3.21229	0.640553	24	NO CHANGE	NO CHANGE	DOWN
ENSMUSG00000043461	Sptssb	0.0236985	0.0343135	5.23666	5.03932	-0.197337	0.00615944	0.150059	0.171306	0.0212472	0.824007	8.80342	6.89176	-1.91167	0.405585	24	NO CHANGE	NO CHANGE	DOWN
ENSMUSG00000019952	Poc1b	0.0238946	0.475295	7.95641	7.83685	-0.119559	0.0237299	0.150308	0.0279613	-0.122347	0.0949978	23.1517	4.16312	5.01146	0.477867	24	NO CHANGE	NO CHANGE	DOWN
ENSMUSG00000001444	Tbx21	0.024061	0.175105	5.42254	5.24856	-0.173979	0.00969004	0.121637	0.106324	-0.0153126	0.864629	22.4535	14.9668	-7.48667	0.0184652	24	NO CHANGE	NO CHANGE	DOWN
ENSMUSG00000031879	Fam96b	0.0259662	0.176427	9.35427	9.22405	-0.130218	0.0108661	0.118285	0.0681325	-0.0501527	0.465302	20.8076	15.5964	-5.2112	0.103387	24	NO CHANGE	NO CHANGE	DOWN
ENSMUSG00000040563	Plppr2	0.0260655	0.0286453	8.9837	8.79151	-0.192194	0.0290973	0.237453	0.167907	-0.0695461	0.561962	1.52451	3.63565	2.11115	0.373403	24	NO CHANGE	NO CHANGE	DOWN
ENSMUSG00000022558	Mroh1	0.026094	0.00424496	10.5132	10.4318	-0.0813722	0.0317229	0.099224	0.10604	0.00681566	0.894735	9.24304	7.31933	-1.92371	0.320425	24	NO CHANGE	NO CHANGE	DOWN
ENSMUSG00000038602	Slc35f1	0.0264304	0.547455	5.17826	4.92883	-0.249436	0.0117248	0.239794	0.0543007	-0.185494	0.168413	22.2011	7.97396	9.77284	0.155216	24	NO CHANGE	NO CHANGE	DOWN
ENSMUSG00000042389	Tsen2	0.0264502	0.13219	8.18055	8.06642	-0.114131	0.0210508	0.118132	0.0727905	-0.0453419	0.4992	22.6998	0.0483782	1.3486	0.644011	24	NO CHANGE	NO CHANGE	DOWN
ENSMUSG00000044786	Zfp36	0.0266992	0.564203	11.3137	11.0617	-0.251966	0.0232318	0.222117	0.0698156	-0.152301	0.314803	9.36756	4.44699	-4.92057	0.421792	24	NO CHANGE	NO CHANGE	DOWN
ENSMUSG00000102694	Gm37496	0.0268353	0.102258	5.20917	4.94109	-0.268072	0.00100651	0.13583	0.153336	0.0175063	0.867517	20.9703	23.6717	2.70136	0.336226	24	NO CHANGE	NO CHANGE	DOWN
ENSMUSG00000035585	Tsen34	0.0270216	0.00899577	10.4847	10.3536	-0.131112	9.15799e-05	0.0748264	0.0823952	0.00756879	0.855055	6.56025	8.92134	2.36109	0.247747	24	NO CHANGE	NO CHANGE	DOWN
ENSMUSG00000039168	Dap	0.0276926	0.000734673	13.0471	12.9683	-0.0788142	0.0339889	0.0965702	0.130066	0.0334959	0.50944	20.1112	19.0349	-1.07632	0.542612	24	NO CHANGE	NO CHANGE	DOWN
ENSMUSG00000044349	Snhg11	0.0283141	0.000258429	9.67301	8.81222	-0.860792	1.06089e-06	0.33096	0.692331	0.361372	0.0802975	7.813	10.3862	2.57324	0.16448	24	NO CHANGE	NO CHANGE	DOWN
ENSMUSG00000024513	Mbd2	0.0292766	0.048441	10.678	10.6056	-0.0724331	0.0333628	0.0625221	0.0814139	0.0188918	0.683769	6.57661	7.8824	1.30578	0.605545	24	NO CHANGE	NO CHANGE	DOWN
ENSMUSG00000028678	Kif2c	0.0292842	0.14706	5.43083	5.25947	-0.171355	0.0103116	0.169619	0.0820737	-0.087545	0.330625	1.28522	17.7784	-7.50686	0.0273646	24	NO CHANGE	NO CHANGE	DOWN
ENSMUSG00000070368	Prok1	0.0298635	0.224229	7.4959	7.01572	-0.48018	0.00417634	0.328329	0.216762	-0.111567	0.614178	19.1624	0.675313	5.51292	0.102183	24	NO CHANGE	NO CHANGE	DOWN
ENSMUSG00000037095	Lrg1	0.0300056	0.114083	13.5465	13.3605	-0.186004	0.0332068	0.196278	0.142168	-0.0541103	0.649399	22.6639	1.19566	2.53177	0.367021	24	NO CHANGE	NO CHANGE	DOWN
ENSMUSG00000035745	Grin3b	0.0304351	0.118146	5.45435	5.21812	-0.236234	0.00659979	0.204694	0.125821	-0.0788731	0.496024	22.7311	21.4061	-1.32505	0.649209	24	NO CHANGE	NO CHANGE	DOWN
ENSMUSG00000001383	Zmat2	0.0309479	0.0217704	10.4931	10.4038	-0.0892703	0.00987378	0.0953299	0.057046	-0.0382839	0.410036	22.4925	18.1059	-4.38654	0.0930028	24	NO CHANGE	NO CHANGE	DOWN
ENSMUSG00000029797	Sspo	0.0318751	0.000626895	6.27872	6.14334	-0.135385	0.0468165	0.159143	0.272285	0.113142	0.230013	21.6541	21.3732	-0.280836	0.878087	24	NO CHANGE	NO CHANGE	DOWN
ENSMUSG00000001844	Zdhhc4	0.0326108	0.351418	9.44368	9.3271	-0.116585	0.0037155	0.0788448	0.0387582	-0.0400866	0.450234	8.83461	14.2871	5.45244	0.190297	24	NO CHANGE	NO CHANGE	DOWN
ENSMUSG00000085289	Gm15337	0.0330644	0.644112	5.15041	4.94801	-0.202393	0.00972847	0.170202	0.0349179	-0.135284	0.20177	21.7346	18.6596	-3.07498	0.709791	24	NO CHANGE	NO CHANGE	DOWN
ENSMUSG00000108884	Gm45792	0.0335428	0.00756472	7.57137	7.02073	-0.550643	0.00347095	0.422181	0.512956	0.0907747	0.714071	1.80689	5.84387	4.03698	0.056324	24	NO CHANGE	NO CHANGE	DOWN
ENSMUSG00000028049	Scamp3	0.0343371	0.160636	10.4993	10.413	-0.0863863	0.0106347	0.0710407	0.0484841	-0.0225565	0.618601	19.4634	16.8611	-2.60234	0.396337	24	NO CHANGE	NO CHANGE	DOWN
ENSMUSG00000037419	Endod1	0.0345319	0.0154289	7.3548	7.12555	-0.229256	0.00180359	0.163661	0.172961	0.00929997	0.922404	20.3289	19.2577	-1.07128	0.622105	24	NO CHANGE	NO CHANGE	DOWN
ENSMUSG00000037499	Nenf	0.0349016	0.178203	8.81735	8.66378	-0.153577	0.0106861	0.133185	0.078214	-0.0549708	0.496064	3.91962	5.31123	1.39161	0.666244	24	NO CHANGE	NO CHANGE	DOWN
ENSMUSG00000027505	Fam209	0.0351383	0.0113156	5.52022	5.27705	-0.243176	0.000408695	0.142455	0.175535	0.03308	0.704875	19.2531	15.9141	-3.33901	0.124445	24	NO CHANGE	NO CHANGE	DOWN
ENSMUSG00000080942	Zfp36l1-ps	0.0351688	0.0305306	6.23738	5.94325	-0.294135	0.00016338	0.163784	0.157045	-0.00673919	0.944837	20.9585	0.971696	4.01315	0.0914381	24	NO CHANGE	NO CHANGE	DOWN
ENSMUSG00000027015	Cybrd1	0.0351773	0.011111	5.46564	5.28034	-0.1853	0.0114344	0.175144	0.176924	0.00177953	0.985522	7.73596	4.85721	-2.87875	0.182686	24	NO CHANGE	NO CHANGE	DOWN
ENSMUSG00000082575	Gm13050	0.0351807	0.000158089	8.34468	8.22923	-0.115449	0.0192849	0.128531	0.178663	0.0501323	0.453568	10.3991	8.82419	-1.57487	0.364146	24	NO CHANGE	NO CHANGE	DOWN
ENSMUSG00000069678	Pcgf1	0.0357983	0.487778	8.26084	8.10644	-0.154397	0.0119181	0.128349	0.0424083	-0.085941	0.30041	23.924	10.7538	10.8298	0.0569806	24	NO CHANGE	NO CHANGE	DOWN
ENSMUSG00000026659	Dusp12	0.035809	0.0028033	7.63187	7.50714	-0.124731	0.020008	0.148659	0.112712	-0.0359472	0.62022	5.40516	7.02059	1.61543	0.460127	24	NO CHANGE	NO CHANGE	DOWN
ENSMUSG00000050490	Gm8394	0.0366659	0.0959047	7.10836	7.00805	-0.100313	0.0453045	0.119764	0.0771575	-0.042607	0.535165	4.24353	4.27416	0.0306271	0.991431	24	NO CHANGE	NO CHANGE	DOWN
ENSMUSG00000028743	Akr7a5	0.0369314	0.0665339	12.5919	12.4563	-0.135665	0.000646724	0.075695	0.0752593	-0.000435738	0.993158	6.89698	7.85916	0.962178	0.708624	24	NO CHANGE	NO CHANGE	DOWN
ENSMUSG00000079225	Gm9531	0.0376495	0.0638739	7.5019	7.40762	-0.0942835	0.0477696	0.0987943	0.0958655	-0.00292876	0.964142	20.2867	17.9242	-2.3625	0.359037	24	NO CHANGE	NO CHANGE	DOWN
ENSMUSG00000074227	Spint2	0.0377476	0.209713	11.8727	11.7083	-0.164394	0.0026642	0.118321	0.0634213	-0.0548999	0.4453	4.38473	5.05263	0.6679	0.846909	24	NO CHANGE	NO CHANGE	DOWN
ENSMUSG00000075419	Dolk	0.0383143	0.000207069	9.13257	9.04263	-0.0899326	0.027903	0.108299	0.133613	0.0253146	0.648883	4.40243	4.92087	0.518444	0.771231	24	NO CHANGE	NO CHANGE	DOWN
ENSMUSG00000085207	Gm11767	0.039105	0.27058	5.91716	5.72246	-0.194706	0.00409601	0.165165	0.0572866	-0.107878	0.232794	0.853819	1.38127	0.527456	0.905821	24	NO CHANGE	NO CHANGE	DOWN
ENSMUSG00000110151	Gm38416	0.0391783	0.084578	7.64404	6.92007	-0.723976	0.000329078	0.369362	0.355537	-0.0138254	0.956706	23.4705	23.8764	0.405838	0.879893	24	NO CHANGE	NO CHANGE	DOWN
ENSMUSG00000040694	Apobec2	0.0392687	0.000975633	5.21148	5.07236	-0.139123	0.0146011	0.163066	0.0955533	-0.0675129	0.380855	17.7064	17.1835	-0.522895	0.834883	24	NO CHANGE	NO CHANGE	DOWN
ENSMUSG00000002102	Psmc3	0.0395014	0.0166669	11.9488	11.8842	-0.0645751	0.0202418	0.0709356	0.0537124	-0.0172232	0.647097	4.3466	8.60518	4.25858	0.0798742	24	NO CHANGE	NO CHANGE	DOWN
ENSMUSG00000041203	Trir	0.0403103	0.100303	11.3438	11.2402	-0.103591	0.036754	0.117924	0.0728652	-0.0450588	0.50651	1.87292	2.05136	0.178439	0.951679	24	NO CHANGE	NO CHANGE	DOWN
ENSMUSG00000032562	Gnai2	0.0405136	0.00477427	11.5313	11.4739	-0.0574694	0.0322036	0.0620768	0.0770561	0.0149793	0.681817	6.51246	6.38926	-0.123205	0.951807	24	NO CHANGE	NO CHANGE	DOWN
ENSMUSG00000006378	Gcat	0.0415101	0.156781	10.0804	9.92778	-0.15264	0.0492172	0.17477	0.104816	-0.069954	0.511603	23.465	21.8042	-1.66086	0.603537	24	NO CHANGE	NO CHANGE	DOWN
ENSMUSG00000059022	Kcp	0.0418167	0.0360015	9.05138	8.70743	-0.343947	0.000513212	0.19668	0.203512	0.00683224	0.956765	21.1331	23.0534	1.92037	0.427381	24	NO CHANGE	NO CHANGE	DOWN
ENSMUSG00000029098	Acox3	0.0418673	0.0436852	10.2359	10.1543	-0.0815559	0.0491569	0.079638	0.0955746	0.0159366	0.778889	9.26185	7.28885	-1.973	0.433148	24	NO CHANGE	NO CHANGE	DOWN
ENSMUSG00000036995	Asap3	0.0433525	0.000536747	9.52374	9.36016	-0.163587	0.019493	0.158898	0.262811	0.103913	0.276365	12.6273	12.2973	-0.329947	0.860518	24	NO CHANGE	NO CHANGE	DOWN
ENSMUSG00000005150	Wdr83	0.0435322	0.0616991	9.53632	9.41555	-0.120769	0.0120945	0.0848013	0.10313	0.0183285	0.77635	19.7841	16.2212	-3.56287	0.186697	24	NO CHANGE	NO CHANGE	DOWN
ENSMUSG00000053965	Pde5a	0.0435642	0.0203342	6.47098	6.32417	-0.146804	0.0253131	0.151404	0.143477	-0.00792656	0.928983	0.89522	1.61493	0.719706	0.755202	24	NO CHANGE	NO CHANGE	DOWN
ENSMUSG00000028848	Gpn2	0.0440551	0.0660469	8.82632	8.70335	-0.122973	0.0121196	0.0875379	0.102166	0.0146276	0.823815	3.60061	5.30057	1.69996	0.525493	24	NO CHANGE	NO CHANGE	DOWN
ENSMUSG00000037148	Arhgap10	0.0446077	0.000883326	6.61317	6.51801	-0.0951675	0.0412173	0.11973	0.130494	0.0107639	0.865688	19.311	23.0369	3.72589	0.0632626	24	NO CHANGE	NO CHANGE	DOWN
ENSMUSG00000091561	Gm6665	0.0449205	0.360154	7.07406	6.84416	-0.229896	0.00940815	0.160617	0.0861871	-0.0744297	0.530052	2.46299	22.4135	-4.04947	0.338889	24	NO CHANGE	NO CHANGE	DOWN
ENSMUSG00000027983	Cyp2u1	0.0451624	0.0487758	10.438	10.0927	-0.345311	0.0119945	0.315371	0.239829	-0.0755416	0.682013	2.61806	4.48322	1.86516	0.475883	24	NO CHANGE	NO CHANGE	DOWN
ENSMUSG00000030403	Vasp	0.0454603	0.385351	9.5991	9.53602	-0.0630772	0.0370196	0.0540188	0.0290734	-0.0249453	0.546211	22.1755	23.019	0.843459	0.846227	24	NO CHANGE	NO CHANGE	DOWN
ENSMUSG00000068922	Msto1	0.0459808	0.237837	8.14155	8.01703	-0.124521	0.00495202	0.0657924	0.0609201	-0.00487228	0.933667	1.76005	1.87776	0.117712	0.973451	24	NO CHANGE	NO CHANGE	DOWN
ENSMUSG00000105896	Gm43311	0.0466926	0.268299	6.23069	6.08249	-0.148205	0.0313676	0.157141	0.0666285	-0.0905129	0.337266	3.91335	6.97634	3.06299	0.459398	24	NO CHANGE	NO CHANGE	DOWN
ENSMUSG00000012117	Dhdds	0.0475637	0.00889958	10.0865	9.99471	-0.0918277	0.0467891	0.0914005	0.138565	0.0471642	0.457243	20.4299	21.8356	1.4057	0.530838	24	NO CHANGE	NO CHANGE	DOWN
ENSMUSG00000022181	C6	0.0476079	0.87832	13.2775	12.9275	-0.350015	0.0449525	0.318407	0.0287894	-0.289618	0.230359	19.7565	13.7041	-6.05234	0.787784	24	NO CHANGE	NO CHANGE	DOWN
ENSMUSG00000109555	Gm44891	0.0486757	0.0106704	6.30413	6.0317	-0.272436	0.00358892	0.2027	0.224653	0.021953	0.858319	7.98586	5.18286	-2.803	0.210013	24	NO CHANGE	NO CHANGE	DOWN
ENSMUSG00000095532	Mup-ps13	0.0491679	0.430491	6.41337	5.69876	-0.714614	0.000881883	0.394612	0.163872	-0.23074	0.405847	4.16681	16.3341	-11.8327	0.0216592	24	NO CHANGE	NO CHANGE	DOWN
ENSMUSG00000051007	Gatd1	0.0496491	0.01046	9.42282	9.30746	-0.115363	0.0481872	0.121852	0.160632	0.0387802	0.627971	23.5279	0.651001	1.12313	0.614013	24	NO CHANGE	NO CHANGE	DOWN
ENSMUSG00000048376	F2r	0.0498259	0.00329999	9.79778	9.42862	-0.369162	8.33563e-05	0.187167	0.258327	0.0711594	0.540062	23.8192	0.77899	0.959749	0.642386	24	NO CHANGE	NO CHANGE	DOWN
ENSMUSG00000110639	Gm6831	0.0499101	0.000170171	5.53127	5.39358	-0.137685	0.0439283	0.17098	0.229637	0.0586565	0.531135	14.3736	16.7435	2.36997	0.203545	24	NO CHANGE	NO CHANGE	DOWN
ENSMUSG00000052926	Rnaseh2a	0.0504586	0.00551112	9.66176	9.51199	-0.14977	0.00640037	0.100226	0.17737	0.0771442	0.294188	14.5946	14.7854	0.190745	0.932601	24	NO CHANGE	NO CHANGE	DOWN
ENSMUSG00000064208	Gm10145	0.0511909	0.109388	6.32503	6.14806	-0.176973	0.0305527	0.169662	0.129	-0.0406615	0.714864	19.7329	9.61523	-10.1177	0.00152064	24	NO CHANGE	NO CHANGE	DOWN
ENSMUSG00000097207	6030443J06Rik	0.0520023	0.520809	5.52731	5.4145	-0.112805	0.0404609	0.116162	0.0330052	-0.0831569	0.273131	23.0826	4.37652	5.29388	0.410105	24	NO CHANGE	NO CHANGE	DOWN
ENSMUSG00000038793	Lefty1	0.0520982	0.00552005	6.01555	5.76387	-0.251681	0.00140731	0.174338	0.18897	0.0146322	0.88597	12.7852	10.9971	-1.7881	0.408388	24	NO CHANGE	NO CHANGE	DOWN
ENSMUSG00000024339	Tap2	0.0532561	0.000988063	9.56051	9.43676	-0.123751	0.0186699	0.112938	0.184851	0.0719132	0.314983	3.8031	4.54016	0.737064	0.711229	24	NO CHANGE	NO CHANGE	DOWN
ENSMUSG00000030034	Ino80b	0.0538415	0.0566329	9.38476	9.28889	-0.0958688	0.0487741	0.0943938	0.099499	0.00510525	0.938862	5.14556	4.07519	-1.07037	0.683884	24	NO CHANGE	NO CHANGE	DOWN
ENSMUSG00000028086	Fbxw7	0.0546032	0.0261727	8.42432	8.30728	-0.117039	0.00205426	0.0714678	0.086504	0.0150363	0.761269	6.10524	5.71113	-0.394102	0.870891	24	NO CHANGE	NO CHANGE	DOWN
ENSMUSG00000019853	Hebp2	0.0576232	0.152827	5.7017	5.43235	-0.269356	0.000703074	0.152216	0.103172	-0.0490447	0.630342	3.41885	7.55089	4.13203	0.205104	24	NO CHANGE	NO CHANGE	DOWN
ENSMUSG00000035759	Bbs10	0.0576598	0.00443439	7.89541	7.76626	-0.129157	0.0155737	0.111367	0.15462	0.0432535	0.548209	20.7462	19.0708	-1.67537	0.437431	24	NO CHANGE	NO CHANGE	DOWN
ENSMUSG00000028681	Ptch2	0.0582504	0.00287228	6.43935	6.3033	-0.136051	0.0219429	0.121648	0.188739	0.0670912	0.406027	16.8875	21.5464	4.65887	0.0344603	24	NO CHANGE	NO CHANGE	DOWN
ENSMUSG00000009828	Ick	0.0585305	0.0100882	9.31349	9.14952	-0.16398	0.0390256	0.16858	0.203123	0.0345426	0.750063	19.69	20.9065	1.21646	0.590614	24	NO CHANGE	NO CHANGE	DOWN
ENSMUSG00000043398	Gpr135	0.0594087	0.00644854	7.15572	6.89603	-0.259682	0.00374301	0.149321	0.287835	0.138515	0.245048	17.3479	15.2217	-2.12613	0.378891	24	NO CHANGE	NO CHANGE	DOWN
ENSMUSG00000091192	Sardhos	0.0606565	0.538456	5.28333	5.10959	-0.173739	0.00781278	0.107295	0.0428367	-0.0644584	0.460335	19.1749	5.89582	10.7209	0.0768565	24	NO CHANGE	NO CHANGE	DOWN
ENSMUSG00000034108	Ccs	0.0606785	0.23719	12.7303	12.6288	-0.101439	0.0440538	0.0939013	0.0617376	-0.0321637	0.640849	3.7122	6.83563	3.12343	0.389001	24	NO CHANGE	NO CHANGE	DOWN
ENSMUSG00000045942	BC049762	0.0609947	0.300551	5.66484	5.44352	-0.221328	0.000472208	0.11099	0.0621973	-0.0487922	0.545501	7.01416	13.8307	6.8165	0.0964632	24	NO CHANGE	NO CHANGE	DOWN
ENSMUSG00000069744	Psmb3	0.0615121	0.318154	11.7216	11.6162	-0.105379	0.0372677	0.108584	0.0436635	-0.0649205	0.349956	3.52083	8.39739	4.87657	0.293265	24	NO CHANGE	NO CHANGE	DOWN
ENSMUSG00000078685	Mup-ps4	0.0630868	0.179796	6.3997	5.36499	-1.0347	3.67991e-05	0.489641	0.251617	-0.238024	0.437476	1.52958	16.1212	-9.4084	0.015112	24	NO CHANGE	NO CHANGE	DOWN
ENSMUSG00000002608	Ccdc97	0.0637147	0.00645926	10.0282	9.97655	-0.0516613	0.0383738	0.0559887	0.059592	0.00360337	0.91563	20.8737	0.0187665	3.14506	0.169194	24	NO CHANGE	NO CHANGE	DOWN
ENSMUSG00000082762	Gm12366	0.0642578	0.0371705	5.31726	5.20801	-0.10925	0.0281786	0.0879499	0.115442	0.027492	0.684436	15.3496	22.257	6.9074	0.0121051	24	NO CHANGE	NO CHANGE	DOWN
ENSMUSG00000029771	Irf5	0.0646492	0.00659693	8.90528	8.51849	-0.386787	0.000184457	0.172164	0.299062	0.126897	0.330581	22.318	2.61998	4.30197	0.0738672	24	NO CHANGE	NO CHANGE	DOWN
ENSMUSG00000042724	Map3k9	0.0647784	0.00258635	5.39417	5.28331	-0.11086	0.0231762	0.0992346	0.153615	0.0543805	0.413089	19.6929	19.9245	0.231603	0.913855	24	NO CHANGE	NO CHANGE	DOWN
ENSMUSG00000056290	Ms4a4b	0.0661377	0.846164	5.7957	5.59163	-0.204065	0.0174661	0.127044	0.0187796	-0.108265	0.352835	23.8034	19.8607	-3.94275	0.814729	24	NO CHANGE	NO CHANGE	DOWN
ENSMUSG00000040562	Gstm2	0.0662578	0.526117	11.1428	10.7371	-0.405683	0.0014642	0.184285	0.0874774	-0.0968074	0.558869	2.40315	1.87117	-0.531978	0.924914	24	NO CHANGE	NO CHANGE	DOWN
ENSMUSG00000051504	Siglech	0.0672896	0.692423	5.66055	5.49939	-0.161159	0.0180887	0.115902	0.0280964	-0.0878058	0.343049	20.5035	0.0684348	3.56492	0.695325	24	NO CHANGE	NO CHANGE	DOWN
ENSMUSG00000023939	Mrpl14	0.0681698	0.00658357	11.1941	11.0821	-0.112049	0.0141964	0.0952495	0.115999	0.0207494	0.735509	7.84674	12.0138	4.1671	0.0718102	24	NO CHANGE	NO CHANGE	DOWN
ENSMUSG00000054520	Sh3bp2	0.0699467	0.00117452	9.68692	9.5384	-0.148519	0.0174836	0.132494	0.194133	0.0616391	0.466163	4.88333	7.36554	2.48221	0.237857	24	NO CHANGE	NO CHANGE	DOWN
ENSMUSG00000047182	Irs3	0.071074	0.078356	5.4582	5.3087	-0.149501	0.0194795	0.0819473	0.140811	0.0588633	0.497168	19.9526	19.4967	-0.455866	0.889925	24	NO CHANGE	NO CHANGE	DOWN
ENSMUSG00000030122	Ptms	0.0735938	0.295986	14.6854	14.5283	-0.157098	0.00837441	0.111105	0.0578978	-0.0532074	0.504215	23.6482	21.7821	-1.86618	0.65543	24	NO CHANGE	NO CHANGE	DOWN
ENSMUSG00000045467	Ttll13	0.0741513	0.210146	6.17389	5.98831	-0.185571	0.00902117	0.118174	0.0929762	-0.0251977	0.790457	21.6305	0.827318	3.19683	0.364803	24	NO CHANGE	NO CHANGE	DOWN
ENSMUSG00000038879	Nipal2	0.0756252	0.607929	5.32275	5.13473	-0.18802	0.0130134	0.100194	0.045031	-0.0551631	0.587888	20.5683	4.9769	8.40859	0.213919	24	NO CHANGE	NO CHANGE	DOWN
ENSMUSG00000037740	Mrps26	0.0759677	2.07174e-05	9.95904	9.88106	-0.0779782	0.0254173	0.0788776	0.134201	0.0553231	0.247255	7.90738	7.74096	-0.166423	0.92938	24	NO CHANGE	NO CHANGE	DOWN
ENSMUSG00000078689	Mup6	0.0761723	0.55903	5.59323	5.37499	-0.218234	0.0183448	0.130003	0.0616607	-0.0683424	0.584769	22.3292	4.26825	5.93902	0.330013	24	NO CHANGE	NO CHANGE	DOWN
ENSMUSG00000028195	Cyr61	0.0764763	0.132363	8.48262	8.12208	-0.360539	0.0112521	0.248007	0.217264	-0.0307428	0.871716	1.00165	2.02438	1.02273	0.745319	24	NO CHANGE	NO CHANGE	DOWN
ENSMUSG00000008999	Bmp7	0.0768666	0.00631532	6.75374	6.57327	-0.180468	0.0392934	0.134158	0.301533	0.167374	0.167833	12.3354	11.799	-0.536453	0.838506	24	NO CHANGE	NO CHANGE	DOWN
ENSMUSG00000030282	Cmas	0.0769454	0.0296301	10.9166	10.8192	-0.0974372	0.00465035	0.0640035	0.0718671	0.00786362	0.862617	19.9337	11.7156	-8.21816	0.00301372	24	NO CHANGE	NO CHANGE	DOWN
ENSMUSG00000029433	Diablo	0.0777635	0.64048	7.60115	7.46618	-0.134972	0.0421277	0.135663	0.0258919	-0.109771	0.231658	1.52617	8.96494	7.43877	0.442072	24	NO CHANGE	NO CHANGE	DOWN
ENSMUSG00000029049	Morn1	0.0792596	0.0395324	7.21184	7.04716	-0.164676	0.00407325	0.083533	0.135977	0.0524442	0.489029	9.27568	9.23379	-0.0418847	0.988336	24	NO CHANGE	NO CHANGE	DOWN
ENSMUSG00000095742	CAAA01147332.1	0.0799303	0.0724888	5.97903	5.60258	-0.376447	0.00920285	0.174198	0.323049	0.14885	0.44241	6.10311	8.44065	2.33754	0.493047	24	NO CHANGE	NO CHANGE	DOWN
ENSMUSG00000006373	Pgrmc1	0.0812954	0.000539512	15.419	15.3612	-0.0578347	0.041954	0.0608896	0.0897558	0.0288662	0.459154	8.20862	11.9781	3.7695	0.0776768	24	NO CHANGE	NO CHANGE	DOWN
ENSMUSG00000036459	Wtip	0.0834346	0.0226484	6.9019	6.77343	-0.128478	0.0281299	0.114228	0.124638	0.0104101	0.89572	21.1537	1.05292	3.89922	0.133146	24	NO CHANGE	NO CHANGE	DOWN
ENSMUSG00000091345	Col6a5	0.0842001	0.0196996	5.41711	5.25168	-0.165429	0.0214894	0.112214	0.195636	0.0834221	0.393869	23.982	18.8444	-5.13765	0.0644112	24	NO CHANGE	NO CHANGE	DOWN
ENSMUSG00000028601	Echdc2	0.0856047	0.00168628	13.0274	12.8488	-0.178558	0.00543543	0.114703	0.216411	0.101707	0.236875	8.29189	8.91349	0.621604	0.783838	24	NO CHANGE	NO CHANGE	DOWN
ENSMUSG00000067148	Polr1c	0.0860264	0.0425492	9.32639	9.23287	-0.093517	0.0265629	0.0636418	0.0994813	0.0358394	0.532087	9.40359	6.83898	-2.56461	0.376419	24	NO CHANGE	NO CHANGE	DOWN
ENSMUSG00000041035	Gm17018	0.0861181	0.169561	8.30969	8.19894	-0.110748	0.00950562	0.0673182	0.0621019	-0.00521637	0.927085	23.9262	8.67603	8.74982	0.0137927	24	NO CHANGE	NO CHANGE	DOWN
ENSMUSG00000005873	Reep5	0.088946	0.30045	9.6206	9.47176	-0.148833	0.0023943	0.0902867	0.0424139	-0.0478728	0.456545	20.9477	14.5985	-6.34917	0.165371	24	NO CHANGE	NO CHANGE	DOWN
ENSMUSG00000029913	Prdm5	0.0890175	0.256858	5.32009	5.18547	-0.134621	0.0496631	0.11505	0.080467	-0.0345832	0.71283	19.7779	11.6645	-8.11333	0.0416571	24	NO CHANGE	NO CHANGE	DOWN
ENSMUSG00000094613	A630076J17Rik	0.0892559	0.125529	6.33519	5.97768	-0.357515	0.00254707	0.201988	0.171855	-0.0301337	0.845742	19.5255	0.236316	4.71077	0.147524	24	NO CHANGE	NO CHANGE	DOWN
ENSMUSG00000031451	Gas6	0.0907878	0.00413696	10.4644	10.306	-0.158393	0.0315886	0.131216	0.229065	0.097849	0.332487	20.6307	20.7094	0.0786418	0.973598	24	NO CHANGE	NO CHANGE	DOWN
ENSMUSG00000003528	Slc25a1	0.0912892	0.124758	13.4101	13.3279	-0.082138	0.0283158	0.0622677	0.0597577	-0.00250998	0.960621	5.53032	8.5027	2.97239	0.354127	24	NO CHANGE	NO CHANGE	DOWN
ENSMUSG00000033423	Eri3	0.0916471	0.0129145	9.90663	9.84188	-0.0647442	0.0259676	0.0553745	0.0681238	0.0127493	0.746532	8.48708	7.38932	-1.09776	0.658192	24	NO CHANGE	NO CHANGE	DOWN
ENSMUSG00000042249	Grk3	0.092903	0.308772	7.44707	7.22787	-0.219205	0.00793529	0.0819738	0.10424	0.0222666	0.839483	22.2858	4.18735	5.90157	0.206246	24	NO CHANGE	NO CHANGE	DOWN
ENSMUSG00000040794	C1qtnf4	0.0939803	0.868293	5.69717	5.538	-0.15917	0.0499468	0.108712	0.015503	-0.0932087	0.404323	1.57944	1.15477	-0.424673	0.982673	24	NO CHANGE	NO CHANGE	DOWN
ENSMUSG00000047547	Cltb	0.0972019	0.243711	11.3128	11.2101	-0.102707	0.013355	0.0701079	0.0466914	-0.0234164	0.674638	20.6205	14.0775	-6.54299	0.0986533	24	NO CHANGE	NO CHANGE	DOWN
ENSMUSG00000058260	Serpina9	0.097726	0.6183	7.72917	7.10261	-0.626552	0.031678	0.424311	0.158342	-0.265968	0.503916	18.892	23.7095	4.81753	0.506095	24	NO CHANGE	NO CHANGE	DOWN
ENSMUSG00000022211	Carmil3	0.0981526	0.03191	5.75854	5.56736	-0.191179	0.0138087	0.141937	0.153437	0.0115006	0.912153	17.0611	19.1624	2.10126	0.439087	24	NO CHANGE	NO CHANGE	DOWN
ENSMUSG00000079164	Tlr5	0.0983235	0.362082	7.86599	7.57328	-0.292715	0.000333035	0.101901	0.0792477	-0.0226534	0.826116	5.90002	8.47227	2.57225	0.564369	24	NO CHANGE	NO CHANGE	DOWN
ENSMUSG00000074240	Cib3	0.0985623	0.0596045	8.49084	7.54725	-0.943593	0.000234485	0.480924	0.338051	-0.142873	0.657959	7.37483	10.4827	3.10783	0.327212	24	NO CHANGE	NO CHANGE	DOWN
ENSMUSG00000053070	Cfap300	0.100277	0.0350667	5.49169	5.33154	-0.160152	0.0242323	0.126393	0.144673	0.0182797	0.849386	3.4302	6.51909	3.08889	0.263028	24	NO CHANGE	NO CHANGE	DOWN
ENSMUSG00000027133	Nop10	0.101428	0.261847	10.8265	10.6763	-0.150235	0.0053282	0.0901551	0.056293	-0.0338621	0.635508	20.8929	16.0366	-4.85631	0.234182	24	NO CHANGE	NO CHANGE	DOWN
ENSMUSG00000049881	2810025M15Rik	0.102851	0.0466749	7.98566	7.89272	-0.0929356	0.0178593	0.0651879	0.0794155	0.0142277	0.788023	14.773	19.3976	4.62468	0.110392	24	NO CHANGE	NO CHANGE	DOWN
ENSMUSG00000037221	Mospd3	0.104778	0.0155243	10.3145	10.2151	-0.0994361	0.0309849	0.0806101	0.111834	0.0312241	0.618892	7.63625	7.11135	-0.524899	0.839286	24	NO CHANGE	NO CHANGE	DOWN
ENSMUSG00000002847	Pla1a	0.105258	0.0321156	10.7944	10.6657	-0.128696	0.00199098	0.0669308	0.0877594	0.0208285	0.701049	7.41488	7.8746	0.459713	0.867271	24	NO CHANGE	NO CHANGE	DOWN
ENSMUSG00000091957	Rps2-ps10	0.105916	0.0438895	7.62438	7.47445	-0.149925	0.0140517	0.117021	0.0979388	-0.0190823	0.816007	1.89412	0.777224	-1.11689	0.705118	24	NO CHANGE	NO CHANGE	DOWN
ENSMUSG00000027546	Atp9a	0.11031	0.460287	10.9794	10.8385	-0.140896	0.00572729	0.0887023	0.0317185	-0.0569838	0.401494	3.28786	6.79068	3.50282	0.567267	24	NO CHANGE	NO CHANGE	DOWN
ENSMUSG00000031158	Timm17b	0.111326	0.225854	10.3135	10.2291	-0.0844341	0.0184989	0.0680159	0.0329795	-0.0350365	0.470511	1.98321	14.1083	-11.875	0.0107083	24	NO CHANGE	NO CHANGE	DOWN
ENSMUSG00000028847	Trappc3	0.112607	0.0269432	10.379	10.2684	-0.110589	0.0102965	0.0630556	0.10583	0.0427743	0.459792	5.6956	7.60489	1.90929	0.507757	24	NO CHANGE	NO CHANGE	DOWN
ENSMUSG00000054057	A930004D18Rik	0.114331	0.00307663	6.67968	6.52036	-0.159317	0.0410029	0.129486	0.253224	0.123738	0.250109	19.5519	22.9128	3.36081	0.184071	24	NO CHANGE	NO CHANGE	DOWN
ENSMUSG00000019470	Xab2	0.114575	0.0737397	9.6635	9.59693	-0.0665651	0.0149236	0.0384556	0.0544327	0.0159772	0.664275	4.89469	0.0855936	-4.80909	0.135436	24	NO CHANGE	NO CHANGE	DOWN
ENSMUSG00000114014	Gm48350	0.119439	0.0430449	5.45884	5.25755	-0.20129	0.000712398	0.0966263	0.105373	0.00874653	0.908517	7.7296	5.72116	-2.00844	0.488312	24	NO CHANGE	NO CHANGE	DOWN
ENSMUSG00000034194	R3hcc1	0.121934	0.00966416	8.82773	8.70595	-0.121786	0.0154219	0.0831335	0.129983	0.0468496	0.490087	4.01389	4.94462	0.93073	0.721408	24	NO CHANGE	NO CHANGE	DOWN
ENSMUSG00000113948	Rpl17-ps3	0.123107	0.737571	11.0932	10.9287	-0.164542	0.022723	0.116485	0.022398	-0.0940868	0.339292	7.87234	19.9337	-11.9386	0.323694	24	NO CHANGE	NO CHANGE	DOWN
ENSMUSG00000079480	Pin4	0.12318	0.00319847	9.62032	9.50101	-0.119312	0.0326806	0.0848645	0.191172	0.106307	0.168522	19.0353	14.8031	-4.23216	0.117173	24	NO CHANGE	NO CHANGE	DOWN
ENSMUSG00000022748	Cmss1	0.123242	0.103483	7.46871	7.3528	-0.115912	0.0405486	0.0937165	0.0879066	-0.0058099	0.940026	3.62465	6.53774	2.91309	0.373706	24	NO CHANGE	NO CHANGE	DOWN
ENSMUSG00000047501	Cldn4	0.126931	0.0127171	5.31466	5.13237	-0.182287	0.00509809	0.0862237	0.188224	0.102	0.241163	21.2043	0.154818	2.95049	0.323472	24	NO CHANGE	NO CHANGE	DOWN
ENSMUSG00000018821	Avpi1	0.128214	0.00137398	10.3947	10.2889	-0.105776	0.0212865	0.0765755	0.153057	0.0764819	0.223682	16.5117	15.1039	-1.40775	0.566338	24	NO CHANGE	NO CHANGE	DOWN
ENSMUSG00000031565	Fgfr1	0.129368	0.0483688	7.94666	7.54717	-0.399487	0.000428421	0.187037	0.177091	-0.00994646	0.944907	10.8102	10.0346	-0.775561	0.797637	24	NO CHANGE	NO CHANGE	DOWN
ENSMUSG00000033987	Dnah17	0.129592	0.0509223	6.52526	6.32628	-0.19898	0.00695224	0.123953	0.124719	0.000765607	0.993761	20.7074	1.71275	5.00531	0.103744	24	NO CHANGE	NO CHANGE	DOWN
ENSMUSG00000078348	Sf3b5	0.132021	0.056979	9.76997	9.67176	-0.0982075	0.0317243	0.069755	0.0894626	0.0197076	0.751409	7.40012	6.86895	-0.531171	0.861869	24	NO CHANGE	NO CHANGE	DOWN
ENSMUSG00000115388	Eppk1	0.133812	0.0140787	9.24891	9.0945	-0.154407	0.0459841	0.12306	0.195897	0.0728369	0.492761	10.6363	9.37841	-1.25786	0.646935	24	NO CHANGE	NO CHANGE	DOWN
ENSMUSG00000003531	Dgcr6	0.134627	0.157433	10.8689	10.653	-0.215891	6.23235e-05	0.0726788	0.0697593	-0.00291949	0.964822	7.41995	12.2674	4.84744	0.179034	24	NO CHANGE	NO CHANGE	DOWN
ENSMUSG00000047414	Flrt2	0.136424	0.0542956	5.66756	5.47568	-0.191882	0.0225382	0.147253	0.131591	-0.0156614	0.890526	16.6629	3.55844	10.8956	0.00144468	24	NO CHANGE	NO CHANGE	DOWN
ENSMUSG00000018669	Cdk5rap3	0.136594	0.103079	11.4059	11.2943	-0.11161	0.0226897	0.0676713	0.0862039	0.0185326	0.779837	19.6455	20.0391	0.393605	0.90681	24	NO CHANGE	NO CHANGE	DOWN
ENSMUSG00000030990	Pgap2	0.137632	0.0426105	9.26138	9.03724	-0.224134	1.58382e-05	0.078836	0.0793102	0.000474234	0.993918	2.03995	1.87636	-0.163599	0.956596	24	NO CHANGE	NO CHANGE	DOWN
ENSMUSG00000030079	Ruvbl1	0.13816	0.000556707	9.38692	9.30884	-0.0780729	0.0337155	0.054687	0.153776	0.0990891	0.0549416	20.5379	19.0432	-1.49473	0.569753	24	NO CHANGE	NO CHANGE	DOWN
ENSMUSG00000046056	Sbsn	0.139001	0.0850045	5.92477	5.79183	-0.132943	0.043253	0.0955223	0.119488	0.0239656	0.789744	8.77591	20.023	11.2471	0.00152544	24	NO CHANGE	NO CHANGE	DOWN
ENSMUSG00000055945	Prr18	0.142658	0.0589673	5.70932	5.4701	-0.239219	0.0350401	0.156867	0.234782	0.0779154	0.614825	17.9553	5.17523	11.2199	0.00134172	24	NO CHANGE	NO CHANGE	DOWN
ENSMUSG00000022756	Slc7a4	0.143373	0.0456781	6.57971	6.38707	-0.192634	0.0095866	0.0852492	0.177609	0.0923597	0.355626	7.56448	6.45889	-1.10559	0.751508	24	NO CHANGE	NO CHANGE	DOWN
ENSMUSG00000026109	Tmeff2	0.144617	0.544802	5.57516	5.31132	-0.263838	0.0300853	0.197276	0.0632583	-0.134017	0.419897	1.39783	14.0536	-11.3442	0.133087	24	NO CHANGE	NO CHANGE	DOWN
ENSMUSG00000037375	Hhat	0.146376	0.0017122	6.28427	6.12688	-0.157394	0.0368011	0.13246	0.204989	0.0725287	0.481905	3.25839	2.65736	-0.601028	0.809608	24	NO CHANGE	NO CHANGE	DOWN
ENSMUSG00000038576	Susd4	0.147161	0.11162	9.53537	9.04055	-0.494825	0.0105766	0.277122	0.307049	0.0299272	0.907941	22.4055	2.26288	3.85736	0.261319	24	NO CHANGE	NO CHANGE	DOWN
ENSMUSG00000038936	Sccpdh	0.158406	0.0792938	6.63325	6.45037	-0.182883	0.00325953	0.0683384	0.125209	0.0568707	0.48742	3.88969	6.30294	2.41326	0.512641	24	NO CHANGE	NO CHANGE	DOWN
ENSMUSG00000079942	Rpl28-ps3	0.159207	0.277417	6.00475	5.89384	-0.110902	0.0274724	0.0675618	0.0563462	-0.0112157	0.869475	8.56831	2.09416	-6.47415	0.135813	24	NO CHANGE	NO CHANGE	DOWN
ENSMUSG00000071181	3830408C21Rik	0.159415	0.242405	5.78442	5.65583	-0.128591	0.0145231	0.087822	0.0454631	-0.0423589	0.550207	3.75715	1.20947	-2.54768	0.590956	24	NO CHANGE	NO CHANGE	DOWN
ENSMUSG00000098014	Gm26967	0.160511	0.0368786	7.49535	7.27727	-0.218081	0.0391457	0.165221	0.203887	0.0386658	0.78869	1.5777	3.55281	1.97511	0.516511	24	NO CHANGE	NO CHANGE	DOWN
ENSMUSG00000049299	Trappc1	0.162813	0.225527	9.83307	9.7236	-0.109477	0.013946	0.069692	0.0448787	-0.0248133	0.678546	0.671704	10.2047	9.53304	0.0322035	24	NO CHANGE	NO CHANGE	DOWN
ENSMUSG00000017747	Ghdc	0.163518	0.0706569	9.52406	9.46125	-0.0628147	0.0255548	0.0378692	0.0536826	0.0158134	0.678706	5.14225	4.78956	-0.352686	0.915591	24	NO CHANGE	NO CHANGE	DOWN
ENSMUSG00000001751	Naglu	0.165699	0.11083	10.3569	10.2597	-0.097169	0.00697555	0.0438273	0.0621593	0.0183321	0.701898	10.7695	1.70045	-9.06903	0.0166838	24	NO CHANGE	NO CHANGE	DOWN
ENSMUSG00000080783	Gm8250	0.170033	0.0145321	5.7063	5.57343	-0.132874	0.0408372	0.0867359	0.177031	0.0902947	0.312613	16.1424	6.90536	-9.23709	0.00499929	24	NO CHANGE	NO CHANGE	DOWN
ENSMUSG00000056812	St8sia3	0.171082	0.308955	5.70936	5.46642	-0.242944	0.00736678	0.129743	0.0825128	-0.0472306	0.695502	0.477049	19.0555	-5.4215	0.251466	24	NO CHANGE	NO CHANGE	DOWN
ENSMUSG00000022057	Adamdec1	0.1745	0.131576	7.0999	6.83278	-0.267122	0.00975687	0.131171	0.161591	0.0304202	0.825615	19.2453	7.27786	-11.9675	0.00251921	24	NO CHANGE	NO CHANGE	DOWN
ENSMUSG00000028692	Akr1a1	0.177869	0.00212974	13.841	13.7772	-0.0638411	0.0236822	0.0392974	0.0952664	0.055969	0.149954	9.16474	13.3037	4.13897	0.152071	24	NO CHANGE	NO CHANGE	DOWN
ENSMUSG00000021007	Spata7	0.193385	0.290861	6.51532	6.39861	-0.116716	0.0273873	0.0716185	0.0525049	-0.0191136	0.79012	3.44653	1.87162	-1.57491	0.731088	24	NO CHANGE	NO CHANGE	DOWN
ENSMUSG00000102649	Gm38021	0.198954	0.0643709	5.60586	5.35045	-0.255409	0.000564396	0.0695963	0.155758	0.0861619	0.364851	4.13343	4.18064	0.0472095	0.990615	24	NO CHANGE	NO CHANGE	DOWN
ENSMUSG00000026083	Eif5b	0.200168	0.0915393	11.1936	10.9933	-0.200269	0.00249028	0.09216	0.0924577	0.000297631	0.997255	9.9291	4.80425	-5.12484	0.159202	24	NO CHANGE	NO CHANGE	DOWN
ENSMUSG00000066175	2510046G10Rik	0.207186	0.08146	6.02548	5.9117	-0.113775	0.0359697	0.0720426	0.0911692	0.0191267	0.795854	12.4883	6.55011	-5.93823	0.100239	24	NO CHANGE	NO CHANGE	DOWN
ENSMUSG00000042293	Gm5617	0.214149	0.0349466	9.17832	8.91177	-0.266555	0.000156148	0.082614	0.138111	0.0554974	0.529324	5.26086	9.04711	3.78625	0.263415	24	NO CHANGE	NO CHANGE	DOWN
ENSMUSG00000003279	Dlgap1	0.216952	0.0074035	7.24555	7.06381	-0.181733	0.0249173	0.0992823	0.237999	0.138717	0.21233	6.39094	7.00166	0.610715	0.850332	24	NO CHANGE	NO CHANGE	DOWN
ENSMUSG00000073002	Vamp5	0.219158	0.428047	8.82641	8.69589	-0.130515	0.0214467	0.0745994	0.0399112	-0.0346881	0.651605	2.06213	1.5735	-0.488634	0.933843	24	NO CHANGE	NO CHANGE	DOWN
ENSMUSG00000068396	Rpl34-ps1	0.221559	0.544397	8.66562	8.42864	-0.236981	0.00993621	0.113886	0.0513383	-0.0625479	0.611205	0.140046	18.7922	-5.34785	0.452528	24	NO CHANGE	NO CHANGE	DOWN
ENSMUSG00000100863	Gm12669	0.224205	0.0988811	5.74119	5.61951	-0.12168	0.00780927	0.0499996	0.0803853	0.0303857	0.618333	19.1431	7.10833	11.9652	0.00401497	24	NO CHANGE	NO CHANGE	DOWN
ENSMUSG00000062470	Fbxl12os	0.225508	0.064609	5.48296	5.37461	-0.108344	0.0472438	0.0690738	0.0996706	0.0305968	0.68241	19.5803	1.77193	6.19167	0.0890312	24	NO CHANGE	NO CHANGE	DOWN
ENSMUSG00000029649	Pomp	0.227585	0.585092	11.9216	11.8095	-0.112107	0.0375838	0.0687629	0.026891	-0.0418719	0.569831	0.974127	15.5148	-9.45929	0.238132	24	NO CHANGE	NO CHANGE	DOWN
ENSMUSG00000072421	Gm10357	0.230051	0.0493772	5.15511	5.02475	-0.130365	0.0409162	0.0669694	0.144719	0.07775	0.37477	7.61149	7.27132	-0.340172	0.929907	24	NO CHANGE	NO CHANGE	DOWN
ENSMUSG00000020308	Tpgs1	0.232754	0.142917	9.68065	9.57485	-0.105802	0.0406274	0.0619687	0.0758455	0.0138769	0.844033	0.146179	7.9294	7.78322	0.0572291	24	NO CHANGE	NO CHANGE	DOWN
ENSMUSG00000067929	Gm10226	0.240064	0.030945	5.953	5.78518	-0.167815	0.0115334	0.0791208	0.142778	0.0636571	0.476019	18.5127	21.5945	3.08172	0.377749	24	NO CHANGE	NO CHANGE	DOWN
ENSMUSG00000026923	Notch1	0.241548	0.0690379	8.42957	8.23862	-0.19095	0.0463691	0.0989752	0.198762	0.0997872	0.448579	20.3014	21.7983	1.49688	0.708216	24	NO CHANGE	NO CHANGE	DOWN
ENSMUSG00000025731	Mettl26	0.241808	0.0684329	12.2125	12.0573	-0.155221	0.0292318	0.0471178	0.172214	0.125097	0.201827	6.19537	8.86531	2.66995	0.642707	24	NO CHANGE	NO CHANGE	DOWN
ENSMUSG00000062619	2310039H08Rik	0.246696	0.0281739	10.4527	10.2908	-0.161884	0.00772649	0.0644071	0.145211	0.0808037	0.321601	5.7035	7.26388	1.56037	0.674426	24	NO CHANGE	NO CHANGE	DOWN
ENSMUSG00000081929	Rps11-ps2	0.249594	0.0389181	5.63309	5.5055	-0.127584	0.0493241	0.0696222	0.149713	0.0800903	0.370386	6.74522	21.5936	-9.15159	0.0213532	24	NO CHANGE	NO CHANGE	DOWN
ENSMUSG00000107470	Gm3375	0.253976	0.0145347	10.1719	9.7318	-0.440068	0.0194988	0.155453	0.594945	0.439492	0.0915697	23.2799	8.97228	9.69241	0.040556	24	NO CHANGE	NO CHANGE	DOWN
ENSMUSG00000103034	Gm8797	0.254285	0.000130768	5.44747	5.34837	-0.0990957	0.0253908	0.0605417	0.156331	0.0957893	0.118288	6.59642	12.1281	5.53168	0.0616926	24	NO CHANGE	NO CHANGE	DOWN
ENSMUSG00000090925	1810064F22Rik	0.255923	0.055137	8.04991	7.62063	-0.429281	0.00685797	0.170768	0.314092	0.143324	0.498296	22.0577	3.59504	5.53736	0.151677	24	NO CHANGE	NO CHANGE	DOWN
ENSMUSG00000026799	Med27	0.256137	0.0790922	7.91062	7.79623	-0.114381	0.0408447	0.0601402	0.10546	0.0453202	0.553799	19.9965	23.6911	3.69461	0.352606	24	NO CHANGE	NO CHANGE	DOWN
ENSMUSG00000114863	Gm48824	0.258789	0.150847	5.47115	5.18978	-0.281374	0.00207543	0.0660397	0.157091	0.0910511	0.446528	18.7666	7.73912	-11.0275	0.0437065	24	NO CHANGE	NO CHANGE	DOWN
ENSMUSG00000086136	Gm12718	0.25896	0.000386473	6.6113	6.32379	-0.287508	0.027998	0.186286	0.34606	0.159774	0.371419	5.42903	7.27191	1.84288	0.529836	24	NO CHANGE	NO CHANGE	DOWN
ENSMUSG00000054091	1810037I17Rik	0.262912	0.245828	9.31073	9.18275	-0.127981	0.0102108	0.0565446	0.0539601	-0.00258454	0.969033	22.0412	11.7493	-10.2919	0.0317256	24	NO CHANGE	NO CHANGE	DOWN
ENSMUSG00000004127	Trmt10a	0.268912	0.0239436	7.72953	7.62461	-0.104919	0.0418958	0.0538059	0.12996	0.0761536	0.284016	17.5507	19.9011	2.35038	0.540137	24	NO CHANGE	NO CHANGE	DOWN
ENSMUSG00000115938	Gm17241	0.269626	0.149238	5.29503	5.14385	-0.151181	0.0373076	0.0787079	0.106547	0.0278392	0.778555	18.6191	8.42554	-10.1936	0.0210408	24	NO CHANGE	NO CHANGE	DOWN
ENSMUSG00000103574	Gm37116	0.274556	0.0959802	5.67449	5.5092	-0.16529	0.0309336	0.0863338	0.123839	0.0375053	0.71891	2.20295	16.0018	-10.2012	0.0146278	24	NO CHANGE	NO CHANGE	DOWN
ENSMUSG00000036466	Megf11	0.277658	0.156076	5.77697	5.64889	-0.128076	0.0324348	0.0690678	0.0784772	0.00940938	0.908014	1.00479	23.1992	-1.80557	0.670833	24	NO CHANGE	NO CHANGE	DOWN
ENSMUSG00000025868	Higd2a	0.279108	0.0826113	11.0515	10.9511	-0.10044	0.0215213	0.0445456	0.0801372	0.0355916	0.547945	0.0425597	9.31845	9.27589	0.0296789	24	NO CHANGE	NO CHANGE	DOWN
ENSMUSG00000094862	Ighv1-56	0.279929	0.0770521	5.5445	5.33576	-0.208741	0.0238079	0.0969817	0.168579	0.071597	0.567911	1.30288	6.25608	4.9532	0.223324	24	NO CHANGE	NO CHANGE	DOWN
ENSMUSG00000020738	Sumo2	0.283952	0.0968015	8.14541	7.83138	-0.314031	0.0320495	0.20739	0.114579	-0.0928114	0.641832	5.32249	20.7447	-8.57777	0.117315	24	NO CHANGE	NO CHANGE	DOWN
ENSMUSG00000087336	Gm15860	0.290822	0.124517	5.72927	5.53725	-0.192021	0.00584318	0.0672779	0.110322	0.0430446	0.64145	7.62801	4.38203	-3.24598	0.456473	24	NO CHANGE	NO CHANGE	DOWN
ENSMUSG00000008318	Relt	0.295407	0.00105847	5.73076	5.6056	-0.12516	0.0487609	0.0792002	0.184839	0.105639	0.229747	21.8622	7.21559	9.35339	0.00649113	24	NO CHANGE	NO CHANGE	DOWN
ENSMUSG00000027371	Fahd2a	0.30206	0.141435	9.51858	9.40585	-0.112737	0.0374504	0.0560374	0.0793438	0.0233064	0.752467	6.01809	9.73607	3.71798	0.396341	24	NO CHANGE	NO CHANGE	DOWN
ENSMUSG00000098620	Gm27209	0.30482	0.0465757	5.5422	5.31398	-0.228224	0.00411098	0.0914631	0.126121	0.0346578	0.740982	2.46432	22.1641	-4.30023	0.265449	24	NO CHANGE	NO CHANGE	DOWN
ENSMUSG00000008845	Cd163	0.30771	0.114457	8.63217	8.34979	-0.282382	0.0406404	0.169961	0.158376	-0.0115855	0.950917	13.2306	0.892013	11.6615	0.011832	24	NO CHANGE	NO CHANGE	DOWN
ENSMUSG00000073842	Mup7	0.308195	0.348522	13.4803	11.7765	-1.70377	0.041592	0.700421	0.887009	0.186588	0.870164	3.6033	2.92534	-0.677955	0.903785	24	NO CHANGE	NO CHANGE	DOWN
ENSMUSG00000024608	Rps14	0.308235	0.167655	13.3011	13.1662	-0.134919	0.00977891	0.0614056	0.0541097	-0.00729591	0.916677	6.1095	9.63783	3.52833	0.449132	24	NO CHANGE	NO CHANGE	DOWN
ENSMUSG00000030417	Pdcd5	0.309782	0.491243	9.68807	9.56988	-0.118181	0.0311121	0.0561607	0.0360212	-0.0201395	0.787064	1.66632	13.5128	11.8465	0.0819656	24	NO CHANGE	NO CHANGE	DOWN
ENSMUSG00000028070	Naxe	0.312712	0.159774	10.968	10.8535	-0.114483	0.0082666	0.0463964	0.0534425	0.00704606	0.902869	6.06604	13.999	7.93293	0.0823465	24	NO CHANGE	NO CHANGE	DOWN
ENSMUSG00000074235	Gm10649	0.314152	0.0456499	5.47217	5.35594	-0.116227	0.0234494	0.0467007	0.113831	0.0671303	0.337262	1.0612	5.41449	4.35329	0.319809	24	NO CHANGE	NO CHANGE	DOWN
ENSMUSG00000087163	Gm16230	0.314337	0.0139103	5.65334	5.4807	-0.172635	0.0254948	0.0979081	0.122621	0.0247124	0.813531	1.88239	8.65081	6.76842	0.07475	24	NO CHANGE	NO CHANGE	DOWN
ENSMUSG00000050708	Ftl1	0.329172	0.00269327	15.7537	15.625	-0.128731	0.0235514	0.0603494	0.16987	0.10952	0.161543	10.3729	14.2736	3.90065	0.29037	24	NO CHANGE	NO CHANGE	DOWN
ENSMUSG00000112301	Gm10752	0.33182	0.230353	5.17828	5.03742	-0.14086	0.036557	0.0486204	0.0963232	0.0477027	0.604089	21.2019	1.67898	4.47705	0.435499	24	NO CHANGE	NO CHANGE	DOWN
ENSMUSG00000061848	Gm5805	0.337768	0.0941353	6.66712	6.53101	-0.13611	0.0390135	0.0639257	0.109947	0.0460214	0.609587	20.857	23.4293	2.57226	0.559487	24	NO CHANGE	NO CHANGE	DOWN
ENSMUSG00000051906	Cd209f	0.344995	0.0104922	5.46052	5.20436	-0.256165	0.0176202	0.0977039	0.303199	0.205495	0.16452	0.157689	21.3015	-2.85618	0.500555	24	NO CHANGE	NO CHANGE	DOWN
ENSMUSG00000002846	Timmdc1	0.349523	0.000890813	10.2666	10.202	-0.0646285	0.000830632	0.020674	0.0500688	0.0293948	0.241549	1.16581	18.9337	-6.23207	0.0832113	24	NO CHANGE	NO CHANGE	DOWN
ENSMUSG00000027646	Src	0.349598	0.000147484	7.29648	7.12488	-0.171599	0.028862	0.0858142	0.288275	0.202461	0.0650446	21.5007	22.7856	1.28489	0.713893	24	NO CHANGE	NO CHANGE	DOWN
ENSMUSG00000031505	Naxd	0.376337	0.00848182	11.1167	11.039	-0.077682	0.0186609	0.0321271	0.0806292	0.0485021	0.280897	6.9509	9.06534	2.11444	0.600717	24	NO CHANGE	NO CHANGE	DOWN
ENSMUSG00000062382	Ftl1-ps1	0.381298	0.00146139	10.6185	10.4479	-0.170531	0.0116876	0.0667548	0.197725	0.13097	0.155132	7.05546	13.7294	6.67397	0.092072	24	NO CHANGE	NO CHANGE	DOWN
ENSMUSG00000032482	Cspg5	0.39543	0.00553259	7.69336	7.00717	-0.686191	9.32012e-05	0.138314	0.472985	0.334671	0.130546	0.799584	7.89018	7.0906	0.115956	24	NO CHANGE	NO CHANGE	DOWN
ENSMUSG00000034673	Pbx2	0.395628	0.122935	9.8108	9.73012	-0.0806789	0.047704	0.0371203	0.0578495	0.0207291	0.710235	10.1474	8.60578	-1.54162	0.749191	24	NO CHANGE	NO CHANGE	DOWN
ENSMUSG00000025270	Alas2	0.397451	0.110383	11.5608	11.272	-0.288862	0.00795762	0.0846905	0.179468	0.0947777	0.514478	21.0084	8.37192	11.3635	0.0324421	24	NO CHANGE	NO CHANGE	DOWN
ENSMUSG00000113836	Gm3325	0.399826	0.111238	5.30571	5.11798	-0.187731	0.0195209	0.066736	0.127138	0.0604018	0.578667	0.906171	4.13615	3.22998	0.516299	24	NO CHANGE	NO CHANGE	DOWN
ENSMUSG00000035051	Dhx57	0.406514	0.0283853	8.75675	8.65486	-0.101889	0.0430946	0.0436469	0.109583	0.0659357	0.341485	17.8295	21.8773	4.0478	0.380108	24	NO CHANGE	NO CHANGE	DOWN
ENSMUSG00000035278	Plekhj1	0.407182	0.0684213	9.58801	9.49492	-0.0930874	0.023023	0.0328351	0.0769677	0.0441325	0.428189	22.2667	4.81187	6.54517	0.192906	24	NO CHANGE	NO CHANGE	DOWN
ENSMUSG00000041592	Sdk2	0.420662	0.000103535	5.87528	5.72863	-0.146648	0.0107335	0.0558122	0.185801	0.129989	0.0984706	8.49494	22.817	-9.6779	0.0175895	24	NO CHANGE	NO CHANGE	DOWN
ENSMUSG00000007656	Arpp19	0.432644	0.00422086	11.1785	11.0331	-0.1454	0.00450351	0.042869	0.137094	0.0942251	0.169619	12.027	13.7093	1.68235	0.706161	24	NO CHANGE	NO CHANGE	DOWN
ENSMUSG00000023118	Sympk	0.436715	0.00142978	11.4041	11.3547	-0.0493122	0.0493007	0.0232519	0.0688051	0.0455532	0.190825	17.0849	22.3313	5.24641	0.2184	24	NO CHANGE	NO CHANGE	DOWN
ENSMUSG00000043487	Acot6	0.43813	0.0148114	6.28588	6.02877	-0.257113	0.00473685	0.073267	0.208566	0.135299	0.265225	22.41	0.11108	1.70105	0.717437	24	NO CHANGE	NO CHANGE	DOWN
ENSMUSG00000031839	Hsbp1	0.439226	0.126511	11.3393	11.2591	-0.0802223	0.0382575	0.0293541	0.0599924	0.0306383	0.562683	22.9397	9.27985	10.3401	0.063297	24	NO CHANGE	NO CHANGE	DOWN
ENSMUSG00000094650	Gm25361	0.441226	0.0232099	5.45426	5.29682	-0.157443	0.007889	0.0461865	0.131524	0.0853379	0.28389	14.8932	19.188	4.29477	0.382665	24	NO CHANGE	NO CHANGE	DOWN
ENSMUSG00000077737	Snord72	0.443434	0.118851	5.74942	5.58883	-0.160588	0.00966342	0.0532714	0.0770789	0.0238075	0.773993	15.2545	5.56628	-9.68826	0.0653091	24	NO CHANGE	NO CHANGE	DOWN
ENSMUSG00000043259	Fam13c	0.450594	0.0746814	5.28948	5.14506	-0.144417	0.0421188	0.0387116	0.157468	0.118756	0.226622	18.9662	3.12251	8.15634	0.247264	24	NO CHANGE	NO CHANGE	DOWN
ENSMUSG00000038900	Rpl12	0.453161	0.0697054	12.7952	12.6676	-0.127583	0.0184439	0.0447297	0.0844214	0.0396916	0.587571	18.2683	19.1708	0.90253	0.856471	24	NO CHANGE	NO CHANGE	DOWN
ENSMUSG00000090084	Srpx	0.459531	0.0209847	5.55372	5.41161	-0.142111	0.0270858	0.0565708	0.113134	0.0565635	0.518044	3.654	23.8899	-3.76407	0.421274	24	NO CHANGE	NO CHANGE	DOWN
ENSMUSG00000100078	Gm6170	0.476199	0.0684525	5.22007	5.08347	-0.136605	0.0170782	0.0378392	0.110545	0.0727061	0.349508	9.60661	5.70005	-3.90655	0.503687	24	NO CHANGE	NO CHANGE	DOWN
ENSMUSG00000039715	Wdr34	0.488829	0.253902	8.11351	7.95765	-0.155855	0.00379025	0.0303101	0.0661286	0.0358185	0.613736	0.921668	1.40737	0.485707	0.944216	24	NO CHANGE	NO CHANGE	DOWN
ENSMUSG00000054263	Lifr	0.49854	0.24328	13.264	13.0011	-0.262977	0.0247976	0.0799986	0.130052	0.0500535	0.752651	12.5832	5.38092	-7.20229	0.257391	24	NO CHANGE	NO CHANGE	DOWN
ENSMUSG00000087593	Gm16174	0.504954	0.00509786	6.55141	6.35363	-0.19778	0.00534647	0.0474176	0.203455	0.156037	0.10425	7.58549	6.6608	-0.924688	0.866342	24	NO CHANGE	NO CHANGE	DOWN
ENSMUSG00000042737	Dpm3	0.51091	0.118617	10.3111	10.1581	-0.152997	0.00791943	0.0374793	0.0857766	0.0482973	0.530151	0.625659	8.26338	7.63773	0.211341	24	NO CHANGE	NO CHANGE	DOWN
ENSMUSG00000032598	Nckipsd	0.516291	0.015766	8.11169	7.99864	-0.113044	0.0190199	0.0222099	0.150116	0.127906	0.0565447	8.09205	1.21387	-6.87818	0.392504	24	NO CHANGE	NO CHANGE	DOWN
ENSMUSG00000000402	Egfl6	0.519996	0.104252	5.21451	5.06513	-0.149384	0.0239482	0.042653	0.105161	0.0625083	0.487007	15.8544	3.67158	11.8171	0.0609513	24	NO CHANGE	NO CHANGE	DOWN
ENSMUSG00000054863	Fam19a5	0.536462	0.0772772	6.12187	5.79063	-0.331241	0.000699471	0.0587133	0.155951	0.0972379	0.439016	19.2736	7.44481	-11.8288	0.0617068	24	NO CHANGE	NO CHANGE	DOWN
ENSMUSG00000078686	Mup9	0.562051	0.192755	11.7754	10.3069	-1.4685	0.000188975	0.225637	0.416967	0.19133	0.697864	1.92866	0.642725	-1.28594	0.847833	24	NO CHANGE	NO CHANGE	DOWN
ENSMUSG00000099238	Mir7001	0.594665	0.0818049	5.28941	5.11866	-0.170753	0.00113771	0.0311309	0.0653139	0.034183	0.614271	7.39217	22.0497	-9.34242	0.157922	24	NO CHANGE	NO CHANGE	DOWN
ENSMUSG00000020392	Cdkn2aipnl	0.603708	0.0182756	8.97838	8.88065	-0.0977272	0.0181773	0.024936	0.0771079	0.0521719	0.353126	14.1653	7.62183	-6.54348	0.307041	24	NO CHANGE	NO CHANGE	DOWN
ENSMUSG00000090778	Gm3235	0.609984	0.120103	6.09002	5.79109	-0.298932	0.00375351	0.0512803	0.151134	0.0998539	0.463696	8.23478	1.48801	-6.74677	0.374396	24	NO CHANGE	NO CHANGE	DOWN
ENSMUSG00000002332	Dhrs1	0.62093	0.197442	12.0847	11.9524	-0.132312	0.00872695	0.0267131	0.0547642	0.028051	0.677022	0.853664	3.24819	2.39453	0.751805	24	NO CHANGE	NO CHANGE	DOWN
ENSMUSG00000110841	Gpx4-ps2	0.640413	0.00366958	10.5121	10.4136	-0.0984295	0.0264367	0.022506	0.125154	0.102648	0.095422	20.9664	15.0368	-5.92961	0.421128	24	NO CHANGE	NO CHANGE	DOWN
ENSMUSG00000024697	Gna14	0.673891	0.092584	6.82178	6.24378	-0.578005	2.84494e-05	0.0594816	0.163599	0.104118	0.534854	11.4335	6.46685	-4.96669	0.54002	24	NO CHANGE	NO CHANGE	DOWN
ENSMUSG00000021774	Ube2e1	0.684883	0.00407937	8.58792	8.43832	-0.149592	0.0105726	0.0271675	0.139888	0.112721	0.156603	21.5619	3.04575	5.48382	0.490567	24	NO CHANGE	NO CHANGE	DOWN
ENSMUSG00000110757	Gm18228	0.708358	0.0790669	6.10734	5.84886	-0.258481	0.0496865	0.0516263	0.219801	0.168175	0.354248	1.37139	3.72665	2.35526	0.807964	24	NO CHANGE	NO CHANGE	DOWN
ENSMUSG00000024792	Zfpl1	0.734281	0.099015	9.05485	8.95261	-0.102246	0.0421188	0.0186634	0.0730762	0.0544128	0.430635	1.92877	6.37112	4.44234	0.665479	24	NO CHANGE	NO CHANGE	DOWN
ENSMUSG00000024666	Tmem138	0.736235	0.0340698	6.78956	6.6696	-0.119958	0.0442071	0.0212536	0.120885	0.0996315	0.226957	20.9772	23.7071	2.7299	0.795157	24	NO CHANGE	NO CHANGE	DOWN
ENSMUSG00000020133	2310011J03Rik	0.763684	0.0448976	9.37185	9.24841	-0.123441	0.00658234	0.0125431	0.0952674	0.0827242	0.176641	14.3987	3.2326	-11.1661	0.396622	24	NO CHANGE	NO CHANGE	DOWN
ENSMUSG00000096852	Cyp2d12	0.770928	0.157122	5.59855	5.45124	-0.14731	0.0283548	0.021961	0.0772749	0.0553138	0.545392	7.42365	6.05292	-1.37073	0.906428	24	NO CHANGE	NO CHANGE	DOWN
ENSMUSG00000015289	Lage3	0.788252	0.0114479	9.18469	9.05353	-0.131159	0.00458414	0.0112356	0.128025	0.11679	0.0632028	3.79486	9.42512	5.63026	0.702645	24	NO CHANGE	NO CHANGE	DOWN
ENSMUSG00000058905	Gm10051	0.932894	0.023228	5.73237	5.56069	-0.171674	0.0154904	0.00757616	0.0845055	0.0769294	0.422416	6.45035	6.50634	0.0559854	0.998691	24	NO CHANGE	NO CHANGE	DOWN
ENSMUSG00000068917	Clk2	0.955599	0.113247	9.91151	9.83451	-0.0770013	0.0390554	0.00202392	0.0599096	0.0578857	0.260391	22.2363	4.07525	5.8389	0.93152	24	NO CHANGE	NO CHANGE	DOWN
ENSMUSG00000058351	Smim4	0.0158001	5.90986e-05	8.9567	8.746	-0.2107	0.010893	0.207599	0.435304	0.227704	0.0467126	11.2633	11.6259	0.362638	0.820268	24	UP	NO CHANGE	DOWN
ENSMUSG00000037296	Lsm1	0.064623	0.000122116	8.93694	8.84295	-0.0939954	0.00731424	0.0575086	0.185303	0.127795	0.0096075	9.12366	9.91489	0.79123	0.73004	24	UP	NO CHANGE	DOWN
ENSMUSG00000054422	Fabp1	0.0818804	0.000346941	17.0088	16.8658	-0.142932	0.0225332	0.100833	0.295949	0.195117	0.0272232	7.35301	10.9178	3.56483	0.144329	24	UP	NO CHANGE	DOWN
ENSMUSG00000006538	Ihh	0.0846707	2.36561e-05	7.9828	7.70228	-0.280517	0.0125184	0.189762	0.651616	0.461854	0.00425973	7.14837	6.82216	-0.326211	0.883831	24	UP	NO CHANGE	DOWN
ENSMUSG00000025132	Arhgdia	0.111711	0.000830991	11.8577	11.7784	-0.0793797	0.00315391	0.0383635	0.11076	0.072396	0.0471272	21.7276	22.3038	0.576185	0.826478	24	UP	NO CHANGE	DOWN
ENSMUSG00000023057	Fabp2	0.174958	0.00341085	10.904	10.6759	-0.228069	0.00413554	0.0764916	0.308779	0.232288	0.0329483	4.67066	11.0128	6.34219	0.103708	24	UP	NO CHANGE	DOWN
ENSMUSG00000003469	Phyhip	0.436574	0.000325149	6.67671	6.42592	-0.250791	0.0068995	0.0645403	0.425256	0.360716	0.00610027	21.3784	8.36148	10.9831	0.0421642	24	UP	NO CHANGE	DOWN
ENSMUSG00000083364	Llph-ps2	0.55807	6.19163e-05	5.82437	5.71166	-0.112706	0.0386414	0.0359437	0.234986	0.199042	0.0112565	8.82781	15.7887	6.96092	0.223636	24	UP	NO CHANGE	DOWN
ENSMUSG00000009079	Ewsr1	0.800187	0.000326475	12.0192	11.9741	-0.0451352	0.0419892	0.00667578	0.0704428	0.063767	0.0421817	15.7459	14.7167	-1.0292	0.933389	24	UP	NO CHANGE	DOWN
ENSMUSG00000036752	Tubb4b	1.92115e-11	2.21814e-05	12.0976	12.0496	-0.0480369	0.309683	0.505384	0.358066	-0.147317	0.0325861	22.7387	22.9956	0.256934	0.675475	24	DOWN	NO CHANGE	NO CHANGE
ENSMUSG00000022358	Fbxo32	1.08756e-10	0.00274784	6.92258	7.04715	0.124566	0.164928	0.77125	0.406054	-0.365196	0.00609648	6.32449	6.53926	0.214769	0.818996	24	DOWN	NO CHANGE	NO CHANGE
ENSMUSG00000003228	Grk5	2.19797e-10	2.04523e-07	7.6563	7.5125	-0.143809	0.109976	1.21156	0.832215	-0.379344	0.00449082	23.9725	23.7888	-0.183686	0.708224	24	DOWN	NO CHANGE	NO CHANGE
ENSMUSG00000020034	Tcp11l2	4.33714e-09	0.000869895	9.25934	9.42761	0.168272	0.175618	0.993391	0.622266	-0.371125	0.0386124	5.6812	5.66747	-0.0137272	0.987639	24	DOWN	NO CHANGE	NO CHANGE
ENSMUSG00000038453	Srcin1	5.39358e-09	1.69793e-05	5.79203	5.75068	-0.0413487	0.523157	0.713003	0.418061	-0.294942	0.00278349	23.253	22.9919	-0.261086	0.702843	24	DOWN	NO CHANGE	NO CHANGE
ENSMUSG00000109170	Gm45086	1.08313e-08	0.00412545	5.16667	5.2305	0.0638258	0.297221	0.517854	0.241542	-0.276312	0.00286471	0.223515	1.36863	1.14512	0.284064	24	DOWN	NO CHANGE	NO CHANGE
ENSMUSG00000078429	Ctdsp2	1.59258e-08	0.00268838	10.6099	10.7013	0.0913956	0.0939567	0.437912	0.226082	-0.21183	0.00812862	6.99961	7.26442	0.264804	0.793911	24	DOWN	NO CHANGE	NO CHANGE
ENSMUSG00000021820	Camk2g	2.58554e-08	7.36296e-05	8.76588	8.76832	0.00244404	0.959236	0.444225	0.281168	-0.163057	0.0212204	4.21637	5.19161	0.975241	0.210631	24	DOWN	NO CHANGE	NO CHANGE
ENSMUSG00000037826	Ppm1k	7.31572e-08	0.183469	10.9055	10.8846	-0.0209546	0.81741	0.449955	0.165251	-0.284705	0.0328193	4.30545	3.19585	-1.1096	0.620121	24	DOWN	NO CHANGE	NO CHANGE
ENSMUSG00000022096	Hr	1.52049e-07	0.000181336	6.7151	6.6652	-0.049897	0.642661	0.937082	0.545596	-0.391486	0.0143145	20.2532	20.0989	-0.154351	0.85916	24	DOWN	NO CHANGE	NO CHANGE
ENSMUSG00000032350	Gclc	2.30071e-07	0.000973661	13.4786	13.4691	-0.00952878	0.894486	0.564806	0.319425	-0.245381	0.0210203	2.44791	3.0422	0.594292	0.548257	24	DOWN	NO CHANGE	NO CHANGE
ENSMUSG00000005947	Itgae	2.48842e-07	0.000723133	6.04068	5.98119	-0.0594954	0.435104	0.58521	0.352217	-0.232994	0.0363849	19.6057	20.533	0.927242	0.337817	24	DOWN	NO CHANGE	NO CHANGE
ENSMUSG00000025465	Echs1	2.61235e-07	0.00313996	12.9072	12.9194	0.0122764	0.611325	0.175975	0.0957512	-0.0802237	0.0242492	7.55911	7.61995	0.0608374	0.955683	24	DOWN	NO CHANGE	NO CHANGE
ENSMUSG00000020620	Abca8b	3.16377e-07	9.26907e-06	10.7161	10.7472	0.0310706	0.670841	0.665154	0.443574	-0.22158	0.0385231	4.84154	4.41705	-0.424484	0.575251	24	DOWN	NO CHANGE	NO CHANGE
ENSMUSG00000022553	Maf1	4.10978e-07	0.0139196	9.74398	9.76395	0.0199631	0.709925	0.348544	0.175312	-0.173233	0.0283197	6.15676	5.62639	-0.530365	0.685413	24	DOWN	NO CHANGE	NO CHANGE
ENSMUSG00000001524	Gtf2h4	4.45682e-07	0.0540894	8.82861	8.80664	-0.0219706	0.505181	0.188944	0.0841225	-0.104822	0.0301924	1.38501	22.4289	-2.95606	0.077855	24	DOWN	NO CHANGE	NO CHANGE
ENSMUSG00000034159	2310007B03Rik	5.03123e-07	0.0125896	5.19959	5.24624	0.0466523	0.586188	0.585844	0.275498	-0.310346	0.0147201	22.9603	22.6406	-0.319702	0.807252	24	DOWN	NO CHANGE	NO CHANGE
ENSMUSG00000017428	Psmd11	6.13911e-07	4.10938e-07	11.9535	11.9777	0.0242371	0.479525	0.330592	0.220563	-0.110029	0.0286832	1.99873	1.61799	-0.380738	0.592998	24	DOWN	NO CHANGE	NO CHANGE
ENSMUSG00000026965	Anapc2	6.49347e-07	0.000182051	10.7206	10.6787	-0.0418402	0.0996884	0.196557	0.124318	-0.0722389	0.0467493	3.65209	4.27841	0.626326	0.489608	24	DOWN	NO CHANGE	NO CHANGE
ENSMUSG00000034254	Agpat1	7.08212e-07	8.94481e-06	9.15206	9.08892	-0.0631373	0.277361	0.516038	0.327129	-0.188909	0.0260861	14.5963	15.4904	0.894138	0.266055	24	DOWN	NO CHANGE	NO CHANGE
ENSMUSG00000031787	Katnb1	1.13568e-06	0.000462664	7.23997	7.16863	-0.071339	0.159979	0.39483	0.21619	-0.178641	0.0160699	21.9362	21.68	-0.256181	0.799036	24	DOWN	NO CHANGE	NO CHANGE
ENSMUSG00000032410	Xrn1	1.33604e-06	0.0287423	8.92061	8.90877	-0.0118441	0.738614	0.220273	0.0985195	-0.121754	0.0204257	6.10287	5.75036	-0.35251	0.815029	24	DOWN	NO CHANGE	NO CHANGE
ENSMUSG00000054715	Zscan22	1.41075e-06	0.0102766	8.00167	8.05288	0.0512085	0.337917	0.352032	0.171811	-0.180222	0.0216134	16.4984	16.9614	0.462989	0.724394	24	DOWN	NO CHANGE	NO CHANGE
ENSMUSG00000063052	Lrrc40	1.69447e-06	0.0120768	8.58714	8.59913	0.0119978	0.712546	0.213102	0.102418	-0.110684	0.0214739	7.95645	8.70492	0.748477	0.579127	24	DOWN	NO CHANGE	NO CHANGE
ENSMUSG00000080700	Gm15981	1.82492e-06	0.0202674	5.22078	5.29907	0.07829	0.252248	0.401146	0.20358	-0.197566	0.0458648	9.60385	7.37772	-2.22613	0.125141	24	DOWN	NO CHANGE	NO CHANGE
ENSMUSG00000000439	Mkrn2	1.83884e-06	0.000470742	8.84582	8.86945	0.0236315	0.438021	0.249123	0.118434	-0.130689	0.00447345	7.56478	5.67217	-1.89261	0.0881211	24	DOWN	NO CHANGE	NO CHANGE
ENSMUSG00000108738	Gm44777	2.17657e-06	0.000750392	5.89572	5.89034	-0.0053774	0.934406	0.47799	0.274327	-0.203663	0.0339163	16.8005	16.4124	-0.388128	0.711665	24	DOWN	NO CHANGE	NO CHANGE
ENSMUSG00000040139	9430038I01Rik	2.23635e-06	0.0267356	8.22597	8.29738	0.0714033	0.370609	0.465223	0.224859	-0.240364	0.0385823	6.0267	8.30305	2.27634	0.135046	24	DOWN	NO CHANGE	NO CHANGE
ENSMUSG00000030751	Psma1	2.29527e-06	0.00262399	11.5137	11.5169	0.0031218	0.8718	0.144022	0.0678182	-0.076204	0.00865237	2.69424	4.73211	2.03787	0.0982165	24	DOWN	NO CHANGE	NO CHANGE
ENSMUSG00000047109	Cldn14	2.39703e-06	0.128204	8.75649	8.75437	-0.00212123	0.976715	0.370606	0.142642	-0.227964	0.0329007	18.2706	20.9064	2.63578	0.212252	24	DOWN	NO CHANGE	NO CHANGE
ENSMUSG00000057858	Fam204a	2.45237e-06	0.000415919	7.52213	7.58054	0.058408	0.163078	0.302451	0.182499	-0.119952	0.0465135	4.49122	5.52345	1.03223	0.309516	24	DOWN	NO CHANGE	NO CHANGE
ENSMUSG00000022521	Crebbp	2.75759e-06	0.0257478	9.60248	9.65912	0.0566408	0.0907019	0.210046	0.088005	-0.122041	0.0123289	4.41954	5.54748	1.12794	0.465247	24	DOWN	NO CHANGE	NO CHANGE
ENSMUSG00000032741	Tpcn1	2.97202e-06	0.0299356	11.3165	11.3672	0.0506806	0.266031	0.29393	0.116054	-0.177876	0.00858052	14.2489	14.6865	0.43762	0.784009	24	DOWN	NO CHANGE	NO CHANGE
ENSMUSG00000001729	Akt1	3.83083e-06	0.00318009	11.0984	11.1352	0.0368187	0.158512	0.189216	0.084415	-0.104801	0.00674009	13.1891	11.7237	-1.46532	0.254575	24	DOWN	NO CHANGE	NO CHANGE
ENSMUSG00000090264	Eif4ebp3	3.98889e-06	0.000316327	7.36432	7.21708	-0.147242	0.184479	0.795424	0.481607	-0.313817	0.0494919	15.4859	15.7918	0.30595	0.762909	24	DOWN	NO CHANGE	NO CHANGE
ENSMUSG00000028833	Ncdn	4.41201e-06	0.0333308	9.49322	9.43383	-0.0593888	0.352691	0.369035	0.167671	-0.201364	0.031009	14.0795	13.9604	-0.11909	0.940196	24	DOWN	NO CHANGE	NO CHANGE
ENSMUSG00000020109	Dnajb12	4.67081e-06	1.48248e-05	10.8772	10.8828	0.00559606	0.802464	0.181043	0.109495	-0.0715486	0.0297702	4.73992	4.63112	-0.108798	0.905003	24	DOWN	NO CHANGE	NO CHANGE
ENSMUSG00000063972	Nr6a1	4.97686e-06	0.312312	8.80482	8.87958	0.0747541	0.256778	0.429706	0.0701033	-0.359603	0.000459665	5.20943	10.0037	4.79423	0.189352	24	DOWN	NO CHANGE	NO CHANGE
ENSMUSG00000000384	Tbrg4	5.00866e-06	0.00943389	10.7409	10.7613	0.0203565	0.460459	0.177115	0.0854472	-0.091668	0.0238233	13.5841	15.359	1.77483	0.19899	24	DOWN	NO CHANGE	NO CHANGE
ENSMUSG00000040734	Ppp1r13l	5.02471e-06	0.0772726	8.04652	7.98068	-0.0658443	0.218769	0.333591	0.106646	-0.226945	0.00461602	15.0003	16.8887	1.88839	0.345695	24	DOWN	NO CHANGE	NO CHANGE
ENSMUSG00000018102	Hist1h2bc	5.02967e-06	0.00762717	11.9445	11.9527	0.00818495	0.874615	0.328468	0.169414	-0.159054	0.0366841	22.316	22.3658	0.0497486	0.969836	24	DOWN	NO CHANGE	NO CHANGE
ENSMUSG00000041375	Ccdc9	5.74853e-06	0.000142222	10.1287	10.0997	-0.0289513	0.480181	0.317043	0.169312	-0.147731	0.015035	5.46013	6.60107	1.14094	0.279389	24	DOWN	NO CHANGE	NO CHANGE
ENSMUSG00000102018	K230010J24Rik	6.13509e-06	0.00876782	5.98021	5.93781	-0.0423956	0.360898	0.28435	0.148137	-0.136213	0.0435007	4.69092	5.51068	0.819759	0.54185	24	DOWN	NO CHANGE	NO CHANGE
ENSMUSG00000043833	2900005J15Rik	7.64985e-06	0.141852	7.60669	7.53211	-0.0745813	0.210687	0.350573	0.0983919	-0.252181	0.00465443	1.77529	1.01511	-0.760183	0.748694	24	DOWN	NO CHANGE	NO CHANGE
ENSMUSG00000114456	Hist1h2bh	8.54014e-06	0.00342507	5.27308	5.32681	0.0537244	0.330414	0.351207	0.191977	-0.15923	0.0468199	19.338	21.5972	2.25927	0.0764702	24	DOWN	NO CHANGE	NO CHANGE
ENSMUSG00000034634	Ly6d	8.76939e-06	0.0646028	5.65095	5.61562	-0.0353273	0.519543	0.323615	0.11725	-0.206365	0.0115044	3.07562	3.51713	0.441516	0.815752	24	DOWN	NO CHANGE	NO CHANGE
ENSMUSG00000041702	Btbd7	9.2347e-06	0.0723153	9.18008	9.23024	0.0501592	0.180512	0.196235	0.0815251	-0.11471	0.03433	5.06186	6.15592	1.09406	0.559973	24	DOWN	NO CHANGE	NO CHANGE
ENSMUSG00000022248	Rad1	9.62887e-06	0.049355	7.91208	7.95165	0.0395721	0.365165	0.273289	0.0944069	-0.178882	0.00627814	16.5129	18.0303	1.51745	0.416606	24	DOWN	NO CHANGE	NO CHANGE
ENSMUSG00000021326	Trim27	1.1095e-05	0.0620565	9.81929	9.77527	-0.044014	0.370238	0.25812	0.111829	-0.146291	0.0407822	14.7936	15.2266	0.432961	0.81166	24	DOWN	NO CHANGE	NO CHANGE
ENSMUSG00000063229	Ldha	1.24247e-05	0.253535	14.4008	14.4748	0.0739863	0.0556293	0.182063	0.0523819	-0.129681	0.0195134	0.104401	4.15984	4.05544	0.160662	24	DOWN	NO CHANGE	NO CHANGE
ENSMUSG00000059554	Ccdc28a	1.25648e-05	0.0238269	8.89713	8.88599	-0.0111413	0.877128	0.460183	0.177646	-0.282538	0.00893529	2.54144	2.63772	0.096282	0.953764	24	DOWN	NO CHANGE	NO CHANGE
ENSMUSG00000045917	Tmem268	1.27826e-05	0.127764	8.51673	8.46193	-0.0547957	0.355963	0.30296	0.108908	-0.194052	0.0256767	18.1004	17.8109	-0.289541	0.895144	24	DOWN	NO CHANGE	NO CHANGE
ENSMUSG00000028194	Ddah1	1.40609e-05	0.086259	11.7288	11.7693	0.0404108	0.69828	0.575327	0.209341	-0.365986	0.0178469	6.52704	5.6902	-0.836844	0.679343	24	DOWN	NO CHANGE	NO CHANGE
ENSMUSG00000033540	Idua	1.46978e-05	0.0326341	8.10056	8.08291	-0.0176487	0.722658	0.277257	0.126881	-0.150376	0.0390165	7.51098	5.71781	-1.79317	0.28031	24	DOWN	NO CHANGE	NO CHANGE
ENSMUSG00000028444	Cntfr	1.49434e-05	1.84217e-05	7.27683	7.30226	0.0254343	0.693229	0.480699	0.294053	-0.186646	0.0474796	15.4221	15.6649	0.242838	0.804495	24	DOWN	NO CHANGE	NO CHANGE
ENSMUSG00000103906	Tigd5	1.50171e-05	0.0258843	7.37606	7.50196	0.125899	0.0706321	0.409022	0.170682	-0.23834	0.0177312	15.0121	14.8629	-0.149295	0.927574	24	DOWN	NO CHANGE	NO CHANGE
ENSMUSG00000001076	C1ql4	1.70156e-05	0.121761	6.27765	6.17372	-0.103924	0.182946	0.393093	0.143008	-0.250085	0.027347	21.3385	21.6303	0.291834	0.893756	24	DOWN	NO CHANGE	NO CHANGE
ENSMUSG00000026162	Nhej1	2.01142e-05	0.0325701	7.33129	7.30466	-0.0266331	0.664402	0.352936	0.149818	-0.203117	0.0248097	23.1302	22.2683	-0.861895	0.61243	24	DOWN	NO CHANGE	NO CHANGE
ENSMUSG00000059142	Zfp945	2.01151e-05	0.0153122	8.04211	8.14343	0.101323	0.13679	0.415622	0.17628	-0.239342	0.0159841	4.97474	6.85308	1.87834	0.237958	24	DOWN	NO CHANGE	NO CHANGE
ENSMUSG00000050471	Fam118b	2.08835e-05	0.0890455	8.05709	8.10134	0.0442438	0.413509	0.26965	0.111039	-0.158611	0.0440438	16.6726	16.0851	-0.587533	0.769265	24	DOWN	NO CHANGE	NO CHANGE
ENSMUSG00000029486	Mrpl1	2.09604e-05	0.0506125	9.83288	9.84017	0.00728163	0.78812	0.151972	0.0607753	-0.0911968	0.0227321	0.663542	22.1478	-2.51576	0.176551	24	DOWN	NO CHANGE	NO CHANGE
ENSMUSG00000079499	6530402F18Rik	2.47814e-05	0.296475	6.10832	6.16447	0.0561531	0.209441	0.257119	0.0482606	-0.208859	0.00206287	15.7186	18.3593	2.64063	0.459691	24	DOWN	NO CHANGE	NO CHANGE
ENSMUSG00000040435	Ppp1r15a	2.61425e-05	0.000620327	8.90729	8.97547	0.0681804	0.112344	0.27815	0.155177	-0.122973	0.0455648	9.45854	10.0311	0.572579	0.629548	24	DOWN	NO CHANGE	NO CHANGE
ENSMUSG00000038542	Pcid2	2.65976e-05	0.301528	9.0639	9.05099	-0.0129041	0.74963	0.193744	0.0496197	-0.144124	0.0163619	12.0211	9.08825	-2.93282	0.364308	24	DOWN	NO CHANGE	NO CHANGE
ENSMUSG00000020707	Rnf135	2.95849e-05	0.0983269	8.89079	8.81705	-0.0737363	0.238578	0.302174	0.123256	-0.178918	0.0478406	18.383	19.4525	1.06945	0.606126	24	DOWN	NO CHANGE	NO CHANGE
ENSMUSG00000062761	Zfp512	3.0832e-05	0.000137227	8.66639	8.70702	0.0406379	0.240167	0.237253	0.13096	-0.106293	0.0343959	1.50552	23.7027	-1.80278	0.121044	24	DOWN	NO CHANGE	NO CHANGE
ENSMUSG00000116581	AC126280.1	3.08793e-05	0.0886911	6.67188	6.65304	-0.0188412	0.786426	0.34774	0.140873	-0.206867	0.0421604	4.32145	2.22099	-2.10046	0.305821	24	DOWN	NO CHANGE	NO CHANGE
ENSMUSG00000040327	Cul9	3.11448e-05	0.0391036	8.71745	8.75268	0.0352281	0.443787	0.264128	0.103389	-0.160738	0.017953	8.27957	8.33221	0.0526374	0.976877	24	DOWN	NO CHANGE	NO CHANGE
ENSMUSG00000025450	Gm9752	3.27248e-05	0.0328758	6.7432	6.79095	0.0477474	0.527403	0.407055	0.18636	-0.220695	0.0452107	6.73641	9.51078	2.77437	0.109755	24	DOWN	NO CHANGE	NO CHANGE
ENSMUSG00000034908	Sidt2	3.43241e-05	0.0803313	12.24	12.2382	-0.00183978	0.954745	0.179554	0.0625488	-0.117005	0.0152531	13.4156	14.1265	0.710962	0.734753	24	DOWN	NO CHANGE	NO CHANGE
ENSMUSG00000050965	Prkca	4.03547e-05	0.00724608	7.99074	8.09119	0.100452	0.276605	0.541277	0.268675	-0.272603	0.0418086	4.85811	4.83297	-0.025137	0.986177	24	DOWN	NO CHANGE	NO CHANGE
ENSMUSG00000012428	Steap4	4.15146e-05	0.30403	11.3477	11.4773	0.129593	0.177876	0.469517	0.111	-0.358517	0.0113125	13.4395	11.3698	-2.06971	0.537893	24	DOWN	NO CHANGE	NO CHANGE
ENSMUSG00000039968	Rsbn1l	4.32859e-05	0.0910483	8.65745	8.71715	0.0597006	0.0875352	0.174862	0.0660773	-0.108784	0.0301709	5.0641	8.36359	3.29949	0.124685	24	DOWN	NO CHANGE	NO CHANGE
ENSMUSG00000087254	2310005A03Rik	4.42042e-05	0.0519772	5.22206	5.21856	-0.00349163	0.957743	0.414914	0.119263	-0.295651	0.00324567	14.5788	13.6373	-0.941502	0.668584	24	DOWN	NO CHANGE	NO CHANGE
ENSMUSG00000015850	Adamtsl4	4.73603e-05	0.181271	7.69134	7.74356	0.052217	0.405654	0.329272	0.091425	-0.237847	0.0108414	14.7472	14.7243	-0.0229365	0.99324	24	DOWN	NO CHANGE	NO CHANGE
ENSMUSG00000041438	Utp4	5.3932e-05	0.290936	9.2314	9.28229	0.0508864	0.330496	0.21905	0.066983	-0.152067	0.045178	15.0476	16.5195	1.47189	0.634846	24	DOWN	NO CHANGE	NO CHANGE
ENSMUSG00000032038	St3gal4	5.41348e-05	0.0103707	11.496	11.5076	0.0115995	0.811894	0.277379	0.136853	-0.140525	0.0485023	12.8505	11.4706	-1.3799	0.366102	24	DOWN	NO CHANGE	NO CHANGE
ENSMUSG00000031750	Il34	5.70878e-05	0.899934	7.04288	7.05258	0.00969881	0.886913	0.338902	0.00939652	-0.329506	0.00170592	14.8448	16.529	1.68415	0.951572	24	DOWN	NO CHANGE	NO CHANGE
ENSMUSG00000038836	Agbl3	6.22788e-05	0.894499	7.58467	7.53445	-0.0502239	0.295011	0.201664	0.00749935	-0.194165	0.00669058	18.5982	15.289	-3.30922	0.891334	24	DOWN	NO CHANGE	NO CHANGE
ENSMUSG00000113204	Gm46430	6.37188e-05	0.0933297	8.36594	8.43369	0.0677502	0.144287	0.232656	0.0855736	-0.147083	0.0284966	5.35263	6.71826	1.36563	0.530009	24	DOWN	NO CHANGE	NO CHANGE
ENSMUSG00000097101	1810034E14Rik	6.55626e-05	0.154271	8.46339	8.37389	-0.0894956	0.277912	0.398314	0.132506	-0.265808	0.0272797	3.6739	4.18152	0.507619	0.837935	24	DOWN	NO CHANGE	NO CHANGE
ENSMUSG00000021715	Cwc27	6.9096e-05	0.00147054	7.85323	7.80958	-0.0436514	0.394167	0.312878	0.164016	-0.148862	0.0457088	1.8584	2.71975	0.86135	0.521427	24	DOWN	NO CHANGE	NO CHANGE
ENSMUSG00000027620	Rbm39	7.17124e-05	0.254081	11.7676	11.7883	0.0206849	0.457528	0.13981	0.0344518	-0.105358	0.010996	5.91922	2.76879	-3.15043	0.32346	24	DOWN	NO CHANGE	NO CHANGE
ENSMUSG00000068551	Zfp467	7.31676e-05	0.200244	10.1668	10.1907	0.0238998	0.652862	0.281899	0.0710625	-0.210837	0.00814397	4.75612	10.2355	5.47934	0.0699859	24	DOWN	NO CHANGE	NO CHANGE
ENSMUSG00000035614	Togaram1	7.39923e-05	0.0935031	8.68252	8.75233	0.0698175	0.165056	0.24668	0.0935071	-0.153173	0.0350675	13.1139	11.2322	-1.88174	0.386963	24	DOWN	NO CHANGE	NO CHANGE
ENSMUSG00000031949	Adat1	7.57409e-05	0.0387904	7.99154	7.98981	-0.00173253	0.968321	0.238874	0.0954338	-0.14344	0.0258701	15.2276	15.6957	0.468029	0.803529	24	DOWN	NO CHANGE	NO CHANGE
ENSMUSG00000036879	Phkb	7.90949e-05	0.378295	9.58603	9.57428	-0.0117508	0.832846	0.228435	0.0593817	-0.169053	0.0384028	2.93586	6.92122	3.98536	0.285942	24	DOWN	NO CHANGE	NO CHANGE
ENSMUSG00000022120	Rnf219	8.269e-05	0.0708513	6.34853	6.41042	0.0618894	0.118246	0.249205	0.0544075	-0.194797	0.00119509	0.00610799	21.3164	-2.68976	0.338484	24	DOWN	NO CHANGE	NO CHANGE
ENSMUSG00000081738	Hmgb1-ps2	8.34807e-05	0.010172	7.10646	7.12809	0.0216358	0.639418	0.266338	0.120648	-0.14569	0.0316822	8.79561	9.52838	0.732776	0.647972	24	DOWN	NO CHANGE	NO CHANGE
ENSMUSG00000024943	Smc5	8.67479e-05	0.000500849	9.42699	9.43646	0.00947057	0.825478	0.276684	0.133513	-0.143171	0.0239873	1.07872	1.44085	0.362123	0.790723	24	DOWN	NO CHANGE	NO CHANGE
ENSMUSG00000029569	Tmem168	9.78031e-05	0.0179519	9.21359	9.28363	0.0700405	0.127465	0.247727	0.111665	-0.136061	0.0394567	4.84311	4.8771	0.0339846	0.983961	24	DOWN	NO CHANGE	NO CHANGE
ENSMUSG00000022094	Slc39a14	0.000105372	0.0350484	11.8566	11.99	0.133377	0.11773	0.442621	0.186838	-0.255783	0.0369054	12.5934	12.2899	-0.303494	0.869929	24	DOWN	NO CHANGE	NO CHANGE
ENSMUSG00000074647	Fam83c	0.000106011	0.0129462	5.68139	5.57363	-0.107758	0.0763576	0.337436	0.146379	-0.191057	0.0285026	18.2819	19.435	1.15315	0.495148	24	DOWN	NO CHANGE	NO CHANGE
ENSMUSG00000022964	Tmem50b	0.000106457	0.0336725	8.27822	8.3171	0.0388837	0.553341	0.342443	0.149457	-0.192986	0.0438724	15.6127	14.3644	-1.24823	0.495408	24	DOWN	NO CHANGE	NO CHANGE
ENSMUSG00000084899	Gm15344	0.000106538	0.151608	7.02607	6.89117	-0.134904	0.281752	0.616322	0.192766	-0.423556	0.021125	15.8147	17.1238	1.30911	0.612181	24	DOWN	NO CHANGE	NO CHANGE
ENSMUSG00000049680	Urgcp	0.00010771	0.361102	10.0317	10.0601	0.0283775	0.547244	0.231421	0.0458127	-0.185608	0.00852045	14.4584	12.8928	-1.56559	0.695516	24	DOWN	NO CHANGE	NO CHANGE
ENSMUSG00000051076	Vtcn1	0.000110889	0.10551	5.81118	5.69459	-0.116595	0.247839	0.487683	0.178418	-0.309266	0.0348402	3.30673	7.42285	4.11612	0.0779571	24	DOWN	NO CHANGE	NO CHANGE
ENSMUSG00000031380	Vegfd	0.000119128	0.176778	6.81173	6.82285	0.0111266	0.889707	0.39257	0.117255	-0.275315	0.0204774	4.17395	4.53791	0.363965	0.893856	24	DOWN	NO CHANGE	NO CHANGE
ENSMUSG00000028893	Sesn2	0.000120877	0.168653	8.32313	8.3886	0.0654649	0.455461	0.424387	0.130767	-0.293621	0.0229058	7.41778	9.83226	2.41448	0.368828	24	DOWN	NO CHANGE	NO CHANGE
ENSMUSG00000063200	Nol7	0.000121703	0.145964	10.8327	10.8471	0.0143973	0.574328	0.13774	0.0364948	-0.101245	0.00834954	3.2623	23.8604	-3.40189	0.224842	24	DOWN	NO CHANGE	NO CHANGE
ENSMUSG00000106535	Gm43031	0.000123249	0.541923	6.62379	6.70265	0.078862	0.349248	0.328117	0.0613573	-0.26676	0.0302546	0.0869481	21.472	-2.6149	0.622219	24	DOWN	NO CHANGE	NO CHANGE
ENSMUSG00000029490	Mfsd7a	0.000132389	0.807256	7.5263	7.45853	-0.067777	0.363554	0.257941	0.0225234	-0.235417	0.0308225	6.05867	3.04489	-3.01378	0.811194	24	DOWN	NO CHANGE	NO CHANGE
ENSMUSG00000074158	Zfp976	0.000133623	0.322963	7.44539	7.5416	0.0962058	0.0648385	0.243033	0.0536618	-0.189371	0.0121896	11.2993	8.55061	-2.74872	0.458348	24	DOWN	NO CHANGE	NO CHANGE
ENSMUSG00000005980	Dnase1	0.000142609	0.350226	6.11715	6.04897	-0.0681792	0.227514	0.250855	0.0583451	-0.19251	0.0198826	15.2769	16.7917	1.51482	0.686717	24	DOWN	NO CHANGE	NO CHANGE
ENSMUSG00000053286	Trmt1l	0.000155184	0.000303211	9.37795	9.37136	-0.00658966	0.880906	0.276963	0.127694	-0.149269	0.0217747	16.9405	17.6951	0.754543	0.60326	24	DOWN	NO CHANGE	NO CHANGE
ENSMUSG00000030583	Sipa1l3	0.000156066	0.00986187	8.69515	8.683	-0.0121451	0.79888	0.267599	0.118452	-0.149147	0.033213	5.43573	8.58111	3.14537	0.0687478	24	DOWN	NO CHANGE	NO CHANGE
ENSMUSG00000040706	Agmat	0.000162398	0.140772	12.4284	12.4221	-0.00628737	0.851022	0.167685	0.0509263	-0.116759	0.0186455	5.95914	5.82898	-0.130155	0.960432	24	DOWN	NO CHANGE	NO CHANGE
ENSMUSG00000037017	Zscan21	0.00017606	0.625664	9.08757	9.14117	0.0535998	0.120334	0.138704	0.0190379	-0.119666	0.0171279	4.42396	1.65977	-2.76419	0.686793	24	DOWN	NO CHANGE	NO CHANGE
ENSMUSG00000002504	Slc9a3r2	0.000179573	0.108809	9.79538	9.79927	0.00388453	0.91504	0.189684	0.057318	-0.132366	0.014592	13.7386	14.1477	0.409018	0.871829	24	DOWN	NO CHANGE	NO CHANGE
ENSMUSG00000020680	Taf15	0.000181729	0.532385	11.6248	11.5657	-0.0591042	0.0767905	0.163769	0.0199691	-0.1438	0.00365499	2.23829	1.64364	-0.594651	0.924404	24	DOWN	NO CHANGE	NO CHANGE
ENSMUSG00000032806	Slc10a3	0.000193278	0.205661	7.3698	7.4051	0.0352968	0.555029	0.262622	0.0848882	-0.177734	0.0418976	15.9572	16.1017	0.144516	0.959124	24	DOWN	NO CHANGE	NO CHANGE
ENSMUSG00000028890	Mtf1	0.000196596	0.386802	9.09042	9.15327	0.0628546	0.3028	0.239705	0.061652	-0.178053	0.0442286	15.3666	16.7003	1.33368	0.730454	24	DOWN	NO CHANGE	NO CHANGE
ENSMUSG00000108614	2610306O10Rik	0.000211014	0.302229	5.549	5.55231	0.00331692	0.967893	0.402769	0.0859206	-0.316848	0.0102054	16.1904	16.6148	0.424353	0.909812	24	DOWN	NO CHANGE	NO CHANGE
ENSMUSG00000020657	Dnajc27	0.00021105	0.104826	6.15901	6.16065	0.00163875	0.977479	0.273499	0.101415	-0.172084	0.0429628	3.18252	5.87756	2.69505	0.253028	24	DOWN	NO CHANGE	NO CHANGE
ENSMUSG00000052302	Tbc1d30	0.000240674	0.555036	8.01299	8.07702	0.0640335	0.560993	0.419961	0.0764299	-0.343531	0.0333606	9.63616	8.27528	-1.36088	0.807382	24	DOWN	NO CHANGE	NO CHANGE
ENSMUSG00000021916	Glt8d1	0.000268151	0.0273254	8.50499	8.49408	-0.0109102	0.823055	0.258924	0.100267	-0.158657	0.0273513	18.5997	19.6895	1.08978	0.58533	24	DOWN	NO CHANGE	NO CHANGE
ENSMUSG00000024095	Hnrnpll	0.000280037	0.288246	9.9314	9.98892	0.0575262	0.119529	0.155734	0.0424052	-0.113329	0.0332111	16.7144	18.0733	1.35888	0.688006	24	DOWN	NO CHANGE	NO CHANGE
ENSMUSG00000040612	Ildr2	0.000285776	0.565182	9.9316	10.0087	0.0771092	0.310031	0.297943	0.0496639	-0.248279	0.025485	10.8467	6.78446	-4.0622	0.490749	24	DOWN	NO CHANGE	NO CHANGE
ENSMUSG00000083718	Ccnb2-ps	0.000331577	0.276654	6.03401	6.0953	0.0612928	0.300677	0.284601	0.0616704	-0.222931	0.011054	17.3087	19.8755	2.56674	0.491847	24	DOWN	NO CHANGE	NO CHANGE
ENSMUSG00000073775	Kti12	0.000355239	0.163658	8.73835	8.72763	-0.0107188	0.866091	0.302153	0.0879644	-0.214189	0.0226432	14.6269	16.3555	1.72856	0.548779	24	DOWN	NO CHANGE	NO CHANGE
ENSMUSG00000012519	Mlkl	0.000366621	0.114307	7.71887	7.7413	0.0224225	0.730741	0.305121	0.104444	-0.200677	0.0357812	0.881554	1.65863	0.777076	0.757628	24	DOWN	NO CHANGE	NO CHANGE
ENSMUSG00000031823	Zdhhc7	0.000370382	0.220329	9.78098	9.8058	0.0248193	0.496401	0.177873	0.0420677	-0.135805	0.0123014	14.6778	16.2244	1.5466	0.648937	24	DOWN	NO CHANGE	NO CHANGE
ENSMUSG00000110277	Gm45871	0.000380125	0.372875	7.78964	7.87525	0.0856096	0.11643	0.233451	0.0501495	-0.183301	0.0204517	13.8142	17.1209	3.30664	0.429138	24	DOWN	NO CHANGE	NO CHANGE
ENSMUSG00000026788	Zbtb43	0.000387326	0.0523676	9.67201	9.7413	0.0692867	0.058734	0.172171	0.0683162	-0.103855	0.045904	6.60933	9.10487	2.49554	0.248617	24	DOWN	NO CHANGE	NO CHANGE
ENSMUSG00000045980	Tmem104	0.000413335	0.38743	9.17606	9.13472	-0.0413397	0.481897	0.233931	0.0566642	-0.177267	0.0389558	15.4483	14.0594	-1.38894	0.732536	24	DOWN	NO CHANGE	NO CHANGE
ENSMUSG00000045404	Kcnk13	0.00049694	0.414116	5.71591	5.73333	0.0174137	0.793268	0.269271	0.0591722	-0.210099	0.0315314	18.1781	17.0922	-1.08593	0.804688	24	DOWN	NO CHANGE	NO CHANGE
ENSMUSG00000032688	Malt1	0.000501166	0.0815171	8.06865	8.11449	0.0458343	0.326804	0.220048	0.0779931	-0.142055	0.0368609	2.63042	6.27978	3.64936	0.137105	24	DOWN	NO CHANGE	NO CHANGE
ENSMUSG00000078651	Aoc2	0.000505461	0.0119296	6.85886	6.77031	-0.0885442	0.258046	0.406097	0.164806	-0.241291	0.034001	15.8557	16.2759	0.420236	0.828319	24	DOWN	NO CHANGE	NO CHANGE
ENSMUSG00000063808	Gpatch1	0.00053452	0.0981446	8.58001	8.50338	-0.0766277	0.113509	0.224958	0.0745093	-0.150449	0.0310147	4.10055	2.84246	-1.25809	0.623772	24	DOWN	NO CHANGE	NO CHANGE
ENSMUSG00000034303	Ccdc15	0.000570125	0.316523	5.60453	5.582	-0.0225262	0.677403	0.216666	0.0592609	-0.157405	0.0465864	3.30432	21.6092	-5.69508	0.122449	24	DOWN	NO CHANGE	NO CHANGE
ENSMUSG00000042810	Krba1	0.000645735	0.0115334	9.1976	9.22182	0.0242206	0.457272	0.164588	0.0702398	-0.0943482	0.0467274	5.83684	7.59154	1.7547	0.363504	24	DOWN	NO CHANGE	NO CHANGE
ENSMUSG00000027698	Nceh1	0.000684757	0.420405	9.8834	9.79632	-0.0870832	0.315698	0.348665	0.0734836	-0.275182	0.0298823	12.0292	11.0892	-0.940021	0.837141	24	DOWN	NO CHANGE	NO CHANGE
ENSMUSG00000029089	5730480H06Rik	0.000744733	0.277799	7.80013	7.79372	-0.00641477	0.838497	0.132281	0.0349595	-0.097322	0.0352157	3.1879	7.27551	4.0876	0.255506	24	DOWN	NO CHANGE	NO CHANGE
ENSMUSG00000038888	Ctu1	0.000763945	0.0471079	7.98628	8.06266	0.0763776	0.145192	0.254237	0.0854672	-0.168769	0.0263108	16.6585	16.5162	-0.142294	0.953267	24	DOWN	NO CHANGE	NO CHANGE
ENSMUSG00000028073	Pear1	0.000778113	0.21276	8.57274	8.62557	0.0528256	0.291789	0.245311	0.0492109	-0.1961	0.00849674	14.1257	17.3438	3.21814	0.415456	24	DOWN	NO CHANGE	NO CHANGE
ENSMUSG00000024750	Zfand5	0.000789403	0.0979409	10.7744	10.8583	0.083963	0.18316	0.28129	0.0980449	-0.183245	0.0439834	3.5316	3.0842	-0.447396	0.861494	24	DOWN	NO CHANGE	NO CHANGE
ENSMUSG00000044244	Il20rb	0.000792485	0.419208	6.38886	6.37052	-0.0183407	0.754853	0.264547	0.0438298	-0.220717	0.0117971	6.87076	6.78405	-0.0867058	0.986657	24	DOWN	NO CHANGE	NO CHANGE
ENSMUSG00000074102	Rbm15b	0.000943857	0.587942	9.16611	9.22956	0.0634489	0.310809	0.252353	0.0340852	-0.218268	0.0177919	14.5343	11.4182	-3.11606	0.657558	24	DOWN	NO CHANGE	NO CHANGE
ENSMUSG00000113800	2210039B01Rik	0.0010016	0.153045	7.58588	7.57104	-0.0148412	0.854867	0.400293	0.0861794	-0.314113	0.00973321	3.36441	3.88697	0.522563	0.887027	24	DOWN	NO CHANGE	NO CHANGE
ENSMUSG00000055235	Wdr86	0.00114503	0.429993	5.93925	5.85397	-0.0852801	0.185294	0.247983	0.0518169	-0.196167	0.0352463	12.7944	16.5656	3.77111	0.432232	24	DOWN	NO CHANGE	NO CHANGE
ENSMUSG00000105858	2310074N15Rik	0.0011582	0.124641	5.15206	5.09556	-0.0564967	0.395205	0.305045	0.0855346	-0.21951	0.024424	16.9166	10.7746	-6.14202	0.0521794	24	DOWN	NO CHANGE	NO CHANGE
ENSMUSG00000050846	Zfp623	0.00131098	0.799275	9.03283	9.0489	0.0160719	0.740289	0.18993	0.0123912	-0.177539	0.0138851	14.423	10.7069	-3.71613	0.803976	24	DOWN	NO CHANGE	NO CHANGE
ENSMUSG00000024421	Lama3	0.00148861	0.0672598	8.11757	8.07411	-0.0434589	0.717662	0.536726	0.189092	-0.347634	0.0476981	18.9829	18.7411	-0.241785	0.925089	24	DOWN	NO CHANGE	NO CHANGE
ENSMUSG00000106565	Gm43582	0.00152811	0.158203	5.15731	5.15536	-0.0019512	0.975963	0.286029	0.0781721	-0.207857	0.0293158	17.2656	1.71111	8.44553	0.0144584	24	DOWN	NO CHANGE	NO CHANGE
ENSMUSG00000089942	Pira2	0.00160505	0.293276	5.4881	5.48103	-0.00706907	0.918372	0.275606	0.070642	-0.204964	0.0424895	17.6436	17.5136	-0.130035	0.973056	24	DOWN	NO CHANGE	NO CHANGE
ENSMUSG00000029627	Zkscan14	0.00161184	0.415747	7.83953	7.9565	0.116968	0.111837	0.272247	0.0601553	-0.212092	0.0442066	6.26381	5.91444	-0.349372	0.94052	24	DOWN	NO CHANGE	NO CHANGE
ENSMUSG00000082507	Gm9378	0.00166773	0.487839	5.28422	5.30396	0.0197354	0.811837	0.304327	0.0602015	-0.244125	0.0441786	19.3314	17.4261	-1.90533	0.72249	24	DOWN	NO CHANGE	NO CHANGE
ENSMUSG00000087635	Gm13414	0.00174224	0.589511	6.22589	6.21958	-0.00631034	0.926996	0.238147	0.0405216	-0.197626	0.0495931	12.9945	9.84203	-3.1525	0.632776	24	DOWN	NO CHANGE	NO CHANGE
ENSMUSG00000056162	Cndp1	0.00188481	0.118937	5.95019	6.04584	0.0956454	0.297572	0.393868	0.120608	-0.27326	0.0404681	22.3143	1.78829	3.47401	0.254206	24	DOWN	NO CHANGE	NO CHANGE
ENSMUSG00000031883	Car7	0.00191525	0.290061	6.39534	6.41608	0.0207399	0.699715	0.240567	0.0434039	-0.197163	0.013738	18.421	16.0008	-2.42026	0.615044	24	DOWN	NO CHANGE	NO CHANGE
ENSMUSG00000113769	5033406O09Rik	0.00192654	0.473046	8.1933	8.12262	-0.0706814	0.317508	0.299695	0.0421957	-0.2575	0.0137081	23.2874	18.1238	-5.1636	0.422994	24	DOWN	NO CHANGE	NO CHANGE
ENSMUSG00000086010	Gm15318	0.00207944	0.173406	7.37539	7.25792	-0.117467	0.10915	0.335631	0.0632096	-0.272422	0.0110798	4.79496	9.01532	4.22036	0.34241	24	DOWN	NO CHANGE	NO CHANGE
ENSMUSG00000066148	Prpf4	0.00218652	0.841046	8.96679	8.99772	0.0309312	0.565246	0.168583	0.0121933	-0.15639	0.0462683	15.0689	18.4882	3.41932	0.839212	24	DOWN	NO CHANGE	NO CHANGE
ENSMUSG00000084314	Rps15a-ps3	0.00236102	0.362221	5.44	5.4766	0.0366032	0.373379	0.183116	0.0260275	-0.157089	0.0101888	19.5962	8.20385	-11.3924	0.0674398	24	DOWN	NO CHANGE	NO CHANGE
ENSMUSG00000023571	C1qtnf12	0.00243173	0.276495	7.13183	7.09873	-0.0331006	0.64795	0.28636	0.0723294	-0.21403	0.0434088	16.4893	13.2936	-3.19564	0.420067	24	DOWN	NO CHANGE	NO CHANGE
ENSMUSG00000030649	Anapc15	0.00251673	0.453142	7.86695	7.88741	0.0204633	0.647077	0.163693	0.0333207	-0.130372	0.0458299	22.689	17.8507	-4.83823	0.357413	24	DOWN	NO CHANGE	NO CHANGE
ENSMUSG00000049091	Sephs2	0.00265537	0.532489	14.6011	14.6066	0.00551656	0.906493	0.182697	0.0267594	-0.155938	0.0245388	6.19316	7.43366	1.2405	0.85475	24	DOWN	NO CHANGE	NO CHANGE
ENSMUSG00000063160	Numbl	0.00267864	0.380628	6.31339	6.32251	0.00912551	0.865392	0.205905	0.0443299	-0.161576	0.0405522	17.8228	9.39128	-8.43153	0.0831766	24	DOWN	NO CHANGE	NO CHANGE
ENSMUSG00000039842	Mcph1	0.00275556	0.70172	7.18604	7.15914	-0.0269	0.597852	0.195493	0.0179053	-0.177588	0.0185897	7.42992	21.7803	-9.64963	0.379075	24	DOWN	NO CHANGE	NO CHANGE
ENSMUSG00000115698	Gm49076	0.00304781	0.596033	5.17891	5.20707	0.0281663	0.618294	0.196356	0.0304472	-0.165909	0.044517	23.592	18.4802	-5.11174	0.477241	24	DOWN	NO CHANGE	NO CHANGE
ENSMUSG00000022075	Rhobtb2	0.00317571	0.500481	8.39232	8.45336	0.0610432	0.248394	0.203485	0.0309706	-0.172515	0.0254109	9.65452	14.6869	5.03239	0.442734	24	DOWN	NO CHANGE	NO CHANGE
ENSMUSG00000021379	Id4	0.00334684	0.639725	6.3107	6.40209	0.0913863	0.378825	0.3694	0.046994	-0.322406	0.0334988	0.285332	23.5985	-0.686813	0.935244	24	DOWN	NO CHANGE	NO CHANGE
ENSMUSG00000035246	Pcyt1b	0.00344993	0.341617	5.24117	5.16095	-0.0802185	0.118476	0.210252	0.0354694	-0.174782	0.0191426	1.56445	0.513906	-1.05054	0.848469	24	DOWN	NO CHANGE	NO CHANGE
ENSMUSG00000084383	Gm13370	0.00365966	0.333115	5.18123	5.13302	-0.0482063	0.420783	0.227734	0.0508799	-0.176854	0.0426149	4.93644	3.12098	-1.81546	0.692264	24	DOWN	NO CHANGE	NO CHANGE
ENSMUSG00000059873	Olfr1029	0.00376489	0.154669	5.57394	5.46752	-0.106419	0.2305	0.353443	0.100169	-0.253274	0.0481894	19.0835	17.8892	-1.19424	0.731352	24	DOWN	NO CHANGE	NO CHANGE
ENSMUSG00000102014	2900009J06Rik	0.00462144	0.0328436	5.45037	5.36058	-0.0897882	0.248121	0.326928	0.103838	-0.22309	0.0472234	20.065	19.1659	-0.899088	0.762035	24	DOWN	NO CHANGE	NO CHANGE
ENSMUSG00000022440	C1qtnf6	0.00506208	0.303568	6.42939	6.42964	0.000245918	0.99671	0.223445	0.0517192	-0.171726	0.0488968	20.473	18.1868	-2.28617	0.613892	24	DOWN	NO CHANGE	NO CHANGE
ENSMUSG00000022504	Ciita	0.00578775	0.706024	6.36301	6.34893	-0.0140825	0.857068	0.278154	0.0258818	-0.252272	0.0285086	17.3207	18.746	1.42534	0.902103	24	DOWN	NO CHANGE	NO CHANGE
ENSMUSG00000113238	Gm47251	0.00719098	0.736811	5.75522	5.76398	0.00876286	0.878474	0.185902	0.0183783	-0.167524	0.045712	4.0705	15.0464	10.9759	0.362419	24	DOWN	NO CHANGE	NO CHANGE
ENSMUSG00000039492	Ccdc27	0.00794013	0.858192	5.1941	5.27747	0.0833657	0.191934	0.20719	0.0103082	-0.196882	0.03343	4.15742	7.31568	3.15826	0.892483	24	DOWN	NO CHANGE	NO CHANGE
ENSMUSG00000031097	Tnni2	0.0086412	0.904762	5.06096	5.02195	-0.0390075	0.602278	0.229326	0.00877295	-0.220553	0.0437011	22.7499	3.69966	4.94976	0.87912	24	DOWN	NO CHANGE	NO CHANGE
ENSMUSG00000047786	Lix1	0.0113512	0.666464	5.15693	5.21229	0.05536	0.305675	0.186056	0.0169285	-0.169128	0.0318501	20.1546	19.2793	-0.875319	0.942507	24	DOWN	NO CHANGE	NO CHANGE
ENSMUSG00000045658	Pid1	3.15964e-11	3.90647e-06	11.5371	11.4823	-0.0547969	0.342359	0.511302	0.52565	0.0143475	0.859433	0.497912	1.13571	0.637798	0.289841	24	NO CHANGE	NO CHANGE	NO CHANGE
ENSMUSG00000024254	Abcg8	6.78019e-11	6.67752e-09	11.3292	11.3019	-0.0272559	0.733615	1.11074	1.03079	-0.0799462	0.481693	7.66782	8.25767	0.589855	0.151849	24	NO CHANGE	NO CHANGE	NO CHANGE
ENSMUSG00000040505	Abcg5	1.15261e-10	1.57721e-09	11.1975	11.1156	-0.0819771	0.23649	0.976823	0.937507	-0.0393166	0.684961	8.7247	9.23784	0.513144	0.190636	24	NO CHANGE	NO CHANGE	NO CHANGE
ENSMUSG00000055866	Per2	2.05488e-10	1.26731e-08	10.4307	10.4199	-0.0107693	0.926192	1.47417	1.43866	-0.0355067	0.829068	15.022	15.3966	0.374656	0.387978	24	NO CHANGE	NO CHANGE	NO CHANGE
ENSMUSG00000112774	Gm36041	2.46315e-10	6.12194e-10	7.62177	7.64803	0.0262538	0.765511	1.19053	1.28944	0.0989018	0.429019	3.31462	3.54549	0.230871	0.549015	24	NO CHANGE	NO CHANGE	NO CHANGE
ENSMUSG00000035864	Syt1	2.95841e-10	1.98332e-08	8.19258	8.24483	0.0522449	0.550271	0.992765	1.08838	0.0956148	0.440426	7.25313	6.94527	-0.307861	0.499455	24	NO CHANGE	NO CHANGE	NO CHANGE
ENSMUSG00000015357	Clpx	3.35577e-10	8.91631e-09	12.1591	12.183	0.0238777	0.805254	1.20652	1.21679	0.0102673	0.940215	23.5874	23.7867	0.199299	0.64481	24	NO CHANGE	NO CHANGE	NO CHANGE
ENSMUSG00000022462	Slc38a2	4.56658e-10	1.71823e-05	11.6407	11.7189	0.0781545	0.268321	0.633422	0.539607	-0.0938144	0.346062	8.50543	8.86445	0.359028	0.581544	24	NO CHANGE	NO CHANGE	NO CHANGE
ENSMUSG00000032633	Flcn	4.83751e-10	1.41794e-06	10.0985	10.1068	0.00834588	0.923817	0.82918	0.823622	-0.00555864	0.964076	6.43368	7.39675	0.963068	0.0990268	24	NO CHANGE	NO CHANGE	NO CHANGE
ENSMUSG00000018736	Ndel1	5.99299e-10	1.07566e-05	9.92476	10.0122	0.0874278	0.0769031	0.43178	0.386634	-0.0451463	0.508663	11.5906	12.034	0.443406	0.48894	24	NO CHANGE	NO CHANGE	NO CHANGE
ENSMUSG00000030161	Gabarapl1	6.53518e-10	5.51257e-08	13.032	13.0531	0.0211623	0.765726	0.827552	0.787084	-0.0404676	0.687201	6.46544	6.72621	0.260767	0.584214	24	NO CHANGE	NO CHANGE	NO CHANGE
ENSMUSG00000020889	Nr1d1	6.67234e-10	2.33229e-10	9.67132	9.75494	0.0836207	0.662844	2.70661	2.70201	-0.00460324	0.986438	7.33204	7.72591	0.39387	0.307406	24	NO CHANGE	NO CHANGE	NO CHANGE
ENSMUSG00000025078	Nhlrc2	6.79514e-10	5.72059e-07	8.60431	8.69891	0.0945987	0.0656306	0.533321	0.481489	-0.0518316	0.464874	10.9283	11.1688	0.240475	0.652762	24	NO CHANGE	NO CHANGE	NO CHANGE
ENSMUSG00000026179	Pnkd	7.24617e-10	2.96407e-09	12.0996	12.036	-0.0635368	0.295387	0.80412	0.745397	-0.0587237	0.491786	22.2634	22.569	0.305549	0.469276	24	NO CHANGE	NO CHANGE	NO CHANGE
ENSMUSG00000025511	Tspan4	8.15577e-10	1.69325e-09	10.799	10.7536	-0.0453458	0.407368	0.727904	0.695865	-0.0320393	0.677595	14.7853	15.4315	0.646174	0.125312	24	NO CHANGE	NO CHANGE	NO CHANGE
ENSMUSG00000040557	Mettl27	8.29654e-10	0.000504708	9.02897	9.03584	0.00687317	0.926668	0.534226	0.427927	-0.106299	0.318222	4.23965	4.61497	0.375322	0.660833	24	NO CHANGE	NO CHANGE	NO CHANGE
ENSMUSG00000029580	Actb	9.23632e-10	6.25997e-06	14.3327	14.2493	-0.0833918	0.171027	0.590616	0.485394	-0.105221	0.220485	20.7925	20.4121	-0.380447	0.534647	24	NO CHANGE	NO CHANGE	NO CHANGE
ENSMUSG00000032204	Aqp9	9.27034e-10	3.51072e-07	13.53	13.5484	0.0183646	0.662844	0.450288	0.416952	-0.0333362	0.57613	6.6768	6.72786	0.0510573	0.92254	24	NO CHANGE	NO CHANGE	NO CHANGE
ENSMUSG00000025981	Coq10b	1.08199e-09	1.85412e-06	9.8781	10.0053	0.127213	0.274795	1.05027	1.05937	0.00909347	0.955533	11.3479	11.8483	0.500399	0.399642	24	NO CHANGE	NO CHANGE	NO CHANGE
ENSMUSG00000112794	Gm48878	1.11721e-09	3.72881e-07	6.4004	6.44182	0.0414126	0.552182	0.776857	0.665169	-0.111688	0.260598	1.07491	1.55627	0.481363	0.362623	24	NO CHANGE	NO CHANGE	NO CHANGE
ENSMUSG00000027993	Trim2	1.2378e-09	3.59188e-07	9.54466	9.54568	0.00101533	0.989572	0.786475	0.781217	-0.00525875	0.961822	22.1123	22.2294	0.117168	0.826831	24	NO CHANGE	NO CHANGE	NO CHANGE
ENSMUSG00000039804	Ncoa5	1.33516e-09	2.40704e-06	9.579	9.58155	0.00254359	0.967196	0.596576	0.542096	-0.0544803	0.534702	20.5006	21.2558	0.755165	0.205813	24	NO CHANGE	NO CHANGE	NO CHANGE
ENSMUSG00000051000	Fam160a1	1.34621e-09	0.000131368	7.83594	7.81498	-0.0209651	0.766927	0.547635	0.457813	-0.089822	0.372092	1.62025	2.15304	0.532785	0.489965	24	NO CHANGE	NO CHANGE	NO CHANGE
ENSMUSG00000083899	Gm12346	1.37536e-09	1.14963e-05	7.10726	7.02066	-0.0865944	0.328464	0.760602	0.697453	-0.0631487	0.612228	17.9275	18.2052	0.277622	0.671271	24	NO CHANGE	NO CHANGE	NO CHANGE
ENSMUSG00000038884	A230050P20Rik	1.45686e-09	0.000320334	11.8918	11.7764	-0.115364	0.144098	0.648968	0.44834	-0.200628	0.0750162	22.4968	22.4194	-0.0773428	0.923287	24	NO CHANGE	NO CHANGE	NO CHANGE
ENSMUSG00000037379	Spon2	1.46514e-09	4.00419e-10	8.31104	8.28069	-0.0303455	0.774154	1.52562	1.28675	-0.238874	0.117503	0.319285	1.00877	0.68949	0.1006	24	NO CHANGE	NO CHANGE	NO CHANGE
ENSMUSG00000020572	Nampt	1.4679e-09	4.24385e-08	11.5063	11.5579	0.051569	0.566953	1.04813	0.978928	-0.0691984	0.586853	13.436	13.7467	0.310686	0.518557	24	NO CHANGE	NO CHANGE	NO CHANGE
ENSMUSG00000029188	Slc34a2	1.51756e-09	1.26606e-05	6.55925	6.28353	-0.275714	0.0615171	1.39347	1.07882	-0.314658	0.127474	21.4404	22.5411	1.10071	0.0935706	24	NO CHANGE	NO CHANGE	NO CHANGE
ENSMUSG00000020123	Avpr1a	1.62315e-09	1.03998e-06	9.97339	9.91781	-0.0555774	0.636493	0.989637	1.14707	0.15743	0.346543	23.7083	0.191977	0.483702	0.4214	24	NO CHANGE	NO CHANGE	NO CHANGE
ENSMUSG00000006390	Elovl1	1.7536e-09	9.58931e-08	10.776	10.6908	-0.0852233	0.0524205	0.517656	0.417837	-0.0998189	0.104772	19.9996	20.595	0.595335	0.239159	24	NO CHANGE	NO CHANGE	NO CHANGE
ENSMUSG00000053559	Smagp	1.81274e-09	4.45058e-10	9.7447	9.74466	-4.00807e-05	0.999449	0.803742	0.730658	-0.0730843	0.376311	1.1882	1.45932	0.271117	0.509962	24	NO CHANGE	NO CHANGE	NO CHANGE
ENSMUSG00000021775	Nr1d2	2.16103e-09	2.00786e-09	10.172	10.3042	0.132218	0.327723	1.71325	1.64934	-0.063904	0.736203	8.92353	9.60216	0.678635	0.122645	24	NO CHANGE	NO CHANGE	NO CHANGE
ENSMUSG00000030357	Fkbp4	2.2552e-09	1.93519e-09	12.9768	12.9382	-0.0386171	0.369882	0.530188	0.543266	0.0130776	0.828906	18.695	19.0609	0.365835	0.398393	24	NO CHANGE	NO CHANGE	NO CHANGE
ENSMUSG00000058317	Ube2e2	2.26028e-09	0.000369157	8.94317	8.85044	-0.0927265	0.0532324	0.323858	0.273504	-0.0503539	0.445731	6.47504	7.80141	1.32637	0.125812	24	NO CHANGE	NO CHANGE	NO CHANGE
ENSMUSG00000009647	Mcu	2.37158e-09	3.64493e-07	9.34616	9.42359	0.0774222	0.158389	0.60484	0.499906	-0.104934	0.175859	1.42704	0.892283	-0.534753	0.321557	24	NO CHANGE	NO CHANGE	NO CHANGE
ENSMUSG00000037720	Tmem33	2.39627e-09	2.60606e-06	11.4287	11.4457	0.0170668	0.599112	0.308553	0.278675	-0.0298779	0.515738	18.2516	17.8044	-0.447252	0.456806	24	NO CHANGE	NO CHANGE	NO CHANGE
ENSMUSG00000042363	Lgalsl	2.84369e-09	3.2532e-07	9.35257	9.49018	0.137606	0.240486	1.12271	1.16599	0.0432793	0.791814	21.9632	21.872	-0.0912031	0.867675	24	NO CHANGE	NO CHANGE	NO CHANGE
ENSMUSG00000026202	Tuba4a	3.00562e-09	2.30766e-06	12.6969	12.6365	-0.0603792	0.173459	0.416453	0.376682	-0.0397709	0.521005	23.2775	23.5596	0.282087	0.637224	24	NO CHANGE	NO CHANGE	NO CHANGE
ENSMUSG00000079495	Nat8f6	3.09075e-09	5.56562e-09	7.11184	6.94441	-0.167428	0.0790621	1.1079	1.10794	3.20257e-05	0.999805	17.6474	17.5786	-0.0687552	0.879328	24	NO CHANGE	NO CHANGE	NO CHANGE
ENSMUSG00000027465	Tbc1d20	3.25194e-09	1.59013e-07	10.4139	10.4587	0.0447273	0.229788	0.39868	0.366363	-0.032317	0.535854	8.07189	8.34922	0.277326	0.595371	24	NO CHANGE	NO CHANGE	NO CHANGE
ENSMUSG00000014837	4931428F04Rik	3.52593e-09	0.000425359	6.84164	6.7438	-0.0978383	0.176823	0.482227	0.413174	-0.0690523	0.495321	18.2073	19.2689	1.06156	0.227243	24	NO CHANGE	NO CHANGE	NO CHANGE
ENSMUSG00000005125	Ndrg1	3.71665e-09	1.69733e-07	8.70301	8.79506	0.0920553	0.489514	1.18401	1.44197	0.257953	0.175851	2.2359	2.26572	0.0298275	0.957047	24	NO CHANGE	NO CHANGE	NO CHANGE
ENSMUSG00000017210	Med24	3.79406e-09	1.43917e-05	9.53572	9.50499	-0.0307362	0.473118	0.311459	0.339994	0.0285352	0.636836	21.3018	21.5758	0.274068	0.699633	24	NO CHANGE	NO CHANGE	NO CHANGE
ENSMUSG00000033066	Gas7	3.83689e-09	3.45206e-09	7.77893	7.74779	-0.0311384	0.674991	0.847575	0.937998	0.0904235	0.391479	1.74756	2.43277	0.68521	0.135484	24	NO CHANGE	NO CHANGE	NO CHANGE
ENSMUSG00000038754	Elovl3	3.9261e-09	1.42139e-06	12.6182	12.1836	-0.434615	0.103464	2.40392	2.35896	-0.0449574	0.903055	23.6546	23.8644	0.209848	0.723275	24	NO CHANGE	NO CHANGE	NO CHANGE
ENSMUSG00000032754	Slc8b1	3.96723e-09	0.000186171	10.8626	11.0095	0.14687	0.223953	0.978179	0.71955	-0.258628	0.132547	6.38286	7.23381	0.850951	0.283643	24	NO CHANGE	NO CHANGE	NO CHANGE
ENSMUSG00000044748	Defb1	4.14424e-09	6.73154e-05	6.01255	6.13703	0.124485	0.173422	0.570611	0.63748	0.066869	0.600247	4.78828	3.83506	-0.953214	0.243956	24	NO CHANGE	NO CHANGE	NO CHANGE
ENSMUSG00000002748	Baz1b	4.54396e-09	2.24524e-05	11.0439	11.117	0.0731164	0.054729	0.323479	0.266467	-0.0570123	0.279129	14.4044	14.6087	0.204287	0.765682	24	NO CHANGE	NO CHANGE	NO CHANGE
ENSMUSG00000029009	Mthfr	4.88975e-09	7.47552e-08	9.29337	9.28614	-0.0072277	0.95123	1.31006	1.2007	-0.109363	0.514362	21.9664	22.0131	0.0467353	0.926981	24	NO CHANGE	NO CHANGE	NO CHANGE
ENSMUSG00000010064	Slc38a3	4.92396e-09	5.51465e-09	15.3982	15.3647	-0.0335516	0.529515	0.625335	0.623285	-0.00204977	0.978259	9.37735	9.43337	0.0560212	0.903119	24	NO CHANGE	NO CHANGE	NO CHANGE
ENSMUSG00000029428	Stx2	4.94535e-09	8.16176e-07	9.15521	9.17603	0.02082	0.62176	0.428916	0.375628	-0.0532877	0.374135	19.6827	20.15	0.467306	0.41434	24	NO CHANGE	NO CHANGE	NO CHANGE
ENSMUSG00000055116	Arntl	5.1714e-09	1.08406e-09	8.4699	8.55014	0.0802392	0.609198	1.90273	1.98703	0.084297	0.70384	22.0317	22.2469	0.215217	0.621727	24	NO CHANGE	NO CHANGE	NO CHANGE
ENSMUSG00000075225	Ccdc162	5.35553e-09	1.15252e-07	8.18351	8.14	-0.0435079	0.495231	0.661493	0.650275	-0.0112173	0.900675	1.12559	2.14989	1.0243	0.057726	24	NO CHANGE	NO CHANGE	NO CHANGE
ENSMUSG00000054676	1600014C10Rik	5.57751e-09	4.37193e-06	12.229	12.2249	-0.00409731	0.932061	0.378128	0.414078	0.0359501	0.597694	7.83553	8.26686	0.431328	0.513284	24	NO CHANGE	NO CHANGE	NO CHANGE
ENSMUSG00000000346	Dazap2	6.19642e-09	2.93089e-07	12.0942	12.1303	0.036078	0.0960555	0.215138	0.203187	-0.0119515	0.690177	5.31197	4.61307	-0.698896	0.207848	24	NO CHANGE	NO CHANGE	NO CHANGE
ENSMUSG00000101397	Mug-ps1	6.57886e-09	0.00179915	12.3988	12.2905	-0.108246	0.435943	0.850657	0.679535	-0.171122	0.384429	2.04434	2.22264	0.178299	0.857751	24	NO CHANGE	NO CHANGE	NO CHANGE
ENSMUSG00000010936	Vac14	6.69072e-09	2.47003e-08	10.0318	10.0536	0.0217332	0.598401	0.4067	0.484292	0.0775916	0.189045	15.628	16.407	0.778983	0.13024	24	NO CHANGE	NO CHANGE	NO CHANGE
ENSMUSG00000029131	Dnajb6	6.768e-09	1.11768e-08	11.0619	11.0867	0.0248505	0.431652	0.351674	0.358513	0.0068398	0.877754	13.2147	13.7376	0.522923	0.279037	24	NO CHANGE	NO CHANGE	NO CHANGE
ENSMUSG00000060373	Hnrnpc	6.93364e-09	2.67394e-08	11.5338	11.5368	0.00300411	0.916614	0.310613	0.314688	0.00407525	0.920003	19.8076	20.2159	0.408245	0.412876	24	NO CHANGE	NO CHANGE	NO CHANGE
ENSMUSG00000024785	Rcl1	7.03093e-09	7.62257e-07	11.8475	11.8809	0.0333804	0.474595	0.476774	0.40835	-0.0684246	0.302284	7.04254	7.13781	0.0952774	0.867849	24	NO CHANGE	NO CHANGE	NO CHANGE
ENSMUSG00000030244	Gys2	7.10612e-09	1.96836e-09	12.7362	12.7938	0.0576291	0.437783	0.841872	0.937703	0.0958311	0.36249	12.1002	12.4103	0.310109	0.492997	24	NO CHANGE	NO CHANGE	NO CHANGE
ENSMUSG00000068876	Cgn	7.41477e-09	8.56861e-07	10.6809	10.6365	-0.0444337	0.482789	0.578238	0.582938	0.00470042	0.957959	21.8806	21.7875	-0.0931034	0.873925	24	NO CHANGE	NO CHANGE	NO CHANGE
ENSMUSG00000052712	BC004004	7.50799e-09	3.8032e-08	11.43	11.4242	-0.00586038	0.894352	0.526283	0.426289	-0.0999939	0.116592	1.29387	1.77552	0.481646	0.347428	24	NO CHANGE	NO CHANGE	NO CHANGE
ENSMUSG00000056698	Elmod3	7.59023e-09	3.67984e-05	9.61692	9.72121	0.104293	0.0906466	0.466305	0.427241	-0.0390637	0.646684	18.7069	19.2586	0.551717	0.451589	24	NO CHANGE	NO CHANGE	NO CHANGE
ENSMUSG00000024039	Cbs	7.63365e-09	3.0684e-06	14.116	14.1579	0.0419608	0.467876	0.47637	0.498912	0.0225417	0.781926	2.18372	3.07135	0.887637	0.170888	24	NO CHANGE	NO CHANGE	NO CHANGE
ENSMUSG00000029470	P2rx4	7.96672e-09	2.33018e-07	10.7224	10.6741	-0.0483149	0.290613	0.420964	0.460359	0.0393952	0.539783	7.14006	7.78648	0.646424	0.250978	24	NO CHANGE	NO CHANGE	NO CHANGE
ENSMUSG00000003721	Insig2	8.10741e-09	2.63473e-06	12.2945	12.2958	0.00133206	0.991604	1.22739	1.03262	-0.194767	0.281326	0.412874	0.152493	-0.260381	0.670925	24	NO CHANGE	NO CHANGE	NO CHANGE
ENSMUSG00000039671	Zmynd8	8.17756e-09	2.59241e-06	10.0168	10.0079	-0.00886739	0.850484	0.414181	0.402834	-0.0113467	0.864564	23.3896	23.5895	0.199846	0.748216	24	NO CHANGE	NO CHANGE	NO CHANGE
ENSMUSG00000020265	Sumo3	8.21648e-09	2.49668e-07	11.0346	11.0345	-7.2593e-05	0.998347	0.379648	0.320232	-0.0594161	0.236069	23.9191	23.9664	0.0473378	0.931011	24	NO CHANGE	NO CHANGE	NO CHANGE
ENSMUSG00000023122	Sult1c2	9.25323e-09	0.00100201	7.32216	7.18068	-0.141487	0.185588	0.758983	0.536143	-0.22284	0.141798	8.62437	8.74009	0.115725	0.899755	24	NO CHANGE	NO CHANGE	NO CHANGE
ENSMUSG00000033917	Gde1	9.41225e-09	8.05265e-09	10.8551	10.8327	-0.0223735	0.712182	0.729151	0.635966	-0.0931853	0.281423	14.9509	15.3141	0.363247	0.45394	24	NO CHANGE	NO CHANGE	NO CHANGE
ENSMUSG00000038224	Serpinf2	9.59802e-09	6.10581e-10	14.5027	14.5598	0.0570706	0.115782	0.416875	0.46395	0.047075	0.352382	3.45844	3.81797	0.359535	0.414038	24	NO CHANGE	NO CHANGE	NO CHANGE
ENSMUSG00000058672	Tubb2a	9.63978e-09	1.57375e-07	11.2751	11.1925	-0.08264	0.605466	1.72844	1.49808	-0.230356	0.311711	22.4763	22.4128	-0.063411	0.906288	24	NO CHANGE	NO CHANGE	NO CHANGE
ENSMUSG00000015890	Amdhd1	9.9417e-09	1.16683e-07	12.9414	13.0007	0.0592732	0.391801	0.678454	0.707084	0.0286303	0.768687	4.02705	4.29764	0.27059	0.614908	24	NO CHANGE	NO CHANGE	NO CHANGE
ENSMUSG00000021264	Yy1	1.05473e-08	1.14447e-06	11.1719	11.2191	0.0471575	0.113292	0.25397	0.266297	0.0123267	0.765104	7.81228	7.8504	0.0381148	0.949837	24	NO CHANGE	NO CHANGE	NO CHANGE
ENSMUSG00000039908	Slc26a11	1.09442e-08	2.93939e-05	8.53944	8.57109	0.0316567	0.406144	0.316404	0.265384	-0.0510195	0.344638	7.64017	8.69281	1.05263	0.146308	24	NO CHANGE	NO CHANGE	NO CHANGE
ENSMUSG00000039917	Rhbdd2	1.12e-08	4.48273e-08	9.29453	9.26782	-0.026709	0.596423	0.509095	0.54384	0.0347451	0.626052	13.4586	13.5711	0.112463	0.827906	24	NO CHANGE	NO CHANGE	NO CHANGE
ENSMUSG00000028675	Pnrc2	1.23512e-08	7.52996e-06	10.6725	10.6972	0.0246292	0.52341	0.334271	0.298448	-0.0358231	0.511733	23.7889	23.7904	0.00147224	0.998219	24	NO CHANGE	NO CHANGE	NO CHANGE
ENSMUSG00000001138	Cnnm3	1.25134e-08	1.02013e-05	9.24362	9.29856	0.0549386	0.182248	0.301747	0.324377	0.02263	0.693648	1.05005	1.05943	0.00938381	0.989326	24	NO CHANGE	NO CHANGE	NO CHANGE
ENSMUSG00000071633	Gm4952	1.31604e-08	1.48855e-06	11.1265	11.0174	-0.109108	0.273499	0.807035	0.898759	0.0917241	0.512333	2.37346	3.35707	0.983609	0.124396	24	NO CHANGE	NO CHANGE	NO CHANGE
ENSMUSG00000027184	Caprin1	1.33696e-08	2.96065e-07	12.326	12.3711	0.0450946	0.452862	0.539182	0.593961	0.0547786	0.518552	22.0674	22.2655	0.198148	0.729315	24	NO CHANGE	NO CHANGE	NO CHANGE
ENSMUSG00000031024	St5	1.37535e-08	6.735e-10	9.78163	9.74844	-0.0331911	0.731528	1.16305	1.16724	0.00419421	0.975519	22.962	23.2423	0.280338	0.532889	24	NO CHANGE	NO CHANGE	NO CHANGE
ENSMUSG00000027227	Sord	1.47583e-08	9.74375e-09	15.583	15.6044	0.0214189	0.478646	0.333267	0.331104	-0.00216361	0.959469	12.4206	12.9997	0.579109	0.242282	24	NO CHANGE	NO CHANGE	NO CHANGE
ENSMUSG00000039660	Spout1	1.47893e-08	3.38552e-05	9.11104	9.14005	0.0290147	0.472169	0.363505	0.265058	-0.0984474	0.090871	15.2684	16.3389	1.07047	0.142461	24	NO CHANGE	NO CHANGE	NO CHANGE
ENSMUSG00000003623	Crot	1.50586e-08	3.4956e-08	13.3885	13.4753	0.0868039	0.28886	0.862471	0.841968	-0.0205031	0.8581	2.48719	3.08419	0.596998	0.2507	24	NO CHANGE	NO CHANGE	NO CHANGE
ENSMUSG00000109511	Nup62	1.89732e-08	7.55232e-06	8.96151	8.97258	0.0110662	0.85549	0.500236	0.475733	-0.0245039	0.775615	18.2278	19.5343	1.30654	0.0596664	24	NO CHANGE	NO CHANGE	NO CHANGE
ENSMUSG00000025871	4833439L19Rik	2.00241e-08	0.000139254	11.267	11.2663	-0.000657725	0.98642	0.333516	0.224807	-0.108708	0.0539896	15.333	15.8636	0.530666	0.504394	24	NO CHANGE	NO CHANGE	NO CHANGE
ENSMUSG00000078566	Bnip3	2.07858e-08	1.74478e-10	11.9791	12.0472	0.068132	0.226924	0.659541	0.723207	0.0636658	0.421429	12.2754	12.8554	0.579979	0.190385	24	NO CHANGE	NO CHANGE	NO CHANGE
ENSMUSG00000039982	Dtx4	2.09194e-08	2.54044e-08	8.94086	8.89498	-0.0458762	0.654935	1.11191	1.04263	-0.0692794	0.633279	23.0565	23.4089	0.35238	0.495246	24	NO CHANGE	NO CHANGE	NO CHANGE
ENSMUSG00000108763	Gm36028	2.16217e-08	0.000520576	7.61114	7.55554	-0.0555982	0.288451	0.326517	0.290104	-0.0364131	0.620395	21.5112	19.8046	-1.70659	0.0693782	24	NO CHANGE	NO CHANGE	NO CHANGE
ENSMUSG00000020175	Rab36	2.20709e-08	4.92355e-07	8.38811	8.32804	-0.0600736	0.57188	1.0225	0.948717	-0.0737817	0.623248	0.12429	0.898548	0.774258	0.189909	24	NO CHANGE	NO CHANGE	NO CHANGE
ENSMUSG00000026475	Rgs16	2.20792e-08	2.0586e-05	9.00562	9.55296	0.54734	0.123896	3.20048	2.34816	-0.852328	0.0915537	9.38701	10.1442	0.757144	0.286388	24	NO CHANGE	NO CHANGE	NO CHANGE
ENSMUSG00000030170	Wnt5b	2.28563e-08	2.93676e-08	8.45668	8.4836	0.0269221	0.681176	0.671267	0.691893	0.0206255	0.823693	17.5659	17.8683	0.302406	0.561062	24	NO CHANGE	NO CHANGE	NO CHANGE
ENSMUSG00000002409	Dyrk1b	2.37005e-08	0.000177911	8.68622	8.81537	0.129158	0.19564	0.777397	0.577057	-0.20034	0.156959	4.712	5.52183	0.809829	0.322127	24	NO CHANGE	NO CHANGE	NO CHANGE
ENSMUSG00000023307	44625	2.46138e-08	1.34748e-08	11.5561	11.6007	0.0446422	0.124092	0.305682	0.302726	-0.00295632	0.941432	8.78225	9.5799	0.797641	0.121884	24	NO CHANGE	NO CHANGE	NO CHANGE
ENSMUSG00000024427	Spry4	2.53702e-08	0.00278048	8.27632	8.31354	0.0372193	0.737	0.761031	0.490896	-0.270134	0.0921836	7.77291	5.9136	-1.8593	0.0774001	24	NO CHANGE	NO CHANGE	NO CHANGE
ENSMUSG00000066026	Dhrs3	2.57319e-08	2.8314e-06	12.3712	12.3367	-0.034536	0.618532	0.61816	0.559995	-0.0581655	0.553532	0.868371	1.02731	0.158934	0.803077	24	NO CHANGE	NO CHANGE	NO CHANGE
ENSMUSG00000015749	Anp32e	2.61284e-08	5.18914e-07	9.85211	9.86409	0.011983	0.78854	0.374211	0.429144	0.0549329	0.387343	20.2415	20.2479	0.00638955	0.99157	24	NO CHANGE	NO CHANGE	NO CHANGE
ENSMUSG00000038206	Fbxo8	2.67579e-08	0.000170802	10.6533	10.7145	0.0611298	0.129574	0.281676	0.240727	-0.040949	0.466086	3.31186	2.62474	-0.68712	0.40791	24	NO CHANGE	NO CHANGE	NO CHANGE
ENSMUSG00000032114	Slc37a4	2.73765e-08	9.44446e-08	12.7557	12.784	0.0282844	0.614597	0.613167	0.499233	-0.113933	0.157629	13.0141	13.3571	0.343073	0.536356	24	NO CHANGE	NO CHANGE	NO CHANGE
ENSMUSG00000015755	Tab2	2.83664e-08	1.32497e-07	10.8875	10.965	0.0774903	0.104947	0.480853	0.432648	-0.0482047	0.467797	1.90516	2.12313	0.217964	0.694929	24	NO CHANGE	NO CHANGE	NO CHANGE
ENSMUSG00000022951	Rcan1	2.83749e-08	0.00051607	10.1491	10.2051	0.0559889	0.617972	0.854786	0.590076	-0.26471	0.102405	15.997	15.0713	-0.925678	0.297932	24	NO CHANGE	NO CHANGE	NO CHANGE
ENSMUSG00000115801	AC160336.1	2.83786e-08	1.25778e-06	7.46773	7.53727	0.0695397	0.290655	0.569053	0.56924	0.000187119	0.998381	11.9067	12.5038	0.597088	0.338284	24	NO CHANGE	NO CHANGE	NO CHANGE
ENSMUSG00000037847	Nmrk1	2.88406e-08	3.52455e-08	10.2334	10.3311	0.0976848	0.169383	0.741133	0.694202	-0.0469317	0.635861	14.3673	14.8807	0.513379	0.334161	24	NO CHANGE	NO CHANGE	NO CHANGE
ENSMUSG00000034412	Tbc1d10a	2.93672e-08	6.27995e-07	9.11705	9.07186	-0.0451977	0.390874	0.472676	0.473478	0.0008019	0.991358	8.41596	8.51059	0.0946312	0.874236	24	NO CHANGE	NO CHANGE	NO CHANGE
ENSMUSG00000057054	Inca1	2.97525e-08	5.68614e-05	8.95473	9.03878	0.0840514	0.254924	0.599263	0.468862	-0.130401	0.212687	3.93041	3.86765	-0.0627605	0.933784	24	NO CHANGE	NO CHANGE	NO CHANGE
ENSMUSG00000052632	Asap2	3.14985e-08	1.28432e-08	8.15972	8.1955	0.0357794	0.728788	1.04085	1.15082	0.109968	0.452808	23.6475	0.052409	0.404939	0.429701	24	NO CHANGE	NO CHANGE	NO CHANGE
ENSMUSG00000024150	Mcfd2	3.15281e-08	8.97547e-06	12.9255	12.9394	0.0139005	0.748056	0.333346	0.337335	0.00398961	0.947982	19.7646	19.6492	-0.115439	0.8684	24	NO CHANGE	NO CHANGE	NO CHANGE
ENSMUSG00000032607	Amt	3.27544e-08	1.30012e-07	10.6114	10.6892	0.0777973	0.21369	0.585975	0.607855	0.0218802	0.802258	0.787905	1.14318	0.355277	0.526533	24	NO CHANGE	NO CHANGE	NO CHANGE
ENSMUSG00000028671	Gale	3.29561e-08	7.33716e-06	10.0954	9.81148	-0.283964	0.0681897	1.22608	1.17524	-0.0508376	0.812345	20.349	20.4955	0.146495	0.829837	24	NO CHANGE	NO CHANGE	NO CHANGE
ENSMUSG00000031286	Glt28d2	3.39458e-08	0.000226477	7.50765	7.60283	0.0951851	0.127667	0.464203	0.352286	-0.111917	0.202628	3.99703	4.61484	0.61781	0.460824	24	NO CHANGE	NO CHANGE	NO CHANGE
ENSMUSG00000039620	Trmt9b	3.42799e-08	3.93953e-05	7.30733	7.30579	-0.00154312	0.985292	0.723063	0.539379	-0.183684	0.128147	1.71293	1.94744	0.234511	0.751365	24	NO CHANGE	NO CHANGE	NO CHANGE
ENSMUSG00000025795	Rassf3	3.45109e-08	7.2512e-07	11.325	11.3484	0.0234089	0.691852	0.54472	0.515476	-0.029244	0.726175	7.58467	7.48517	-0.0995048	0.868692	24	NO CHANGE	NO CHANGE	NO CHANGE
ENSMUSG00000007646	Rad51c	3.58046e-08	2.58874e-07	6.39607	6.29905	-0.0970176	0.212916	0.668956	0.755915	0.0869593	0.426243	18.2023	18.8007	0.598361	0.311509	24	NO CHANGE	NO CHANGE	NO CHANGE
ENSMUSG00000028150	Rorc	3.60893e-08	1.27097e-07	11.7552	11.7482	-0.00705575	0.950655	1.07317	1.12498	0.0518097	0.748172	16.931	17.5995	0.668407	0.23884	24	NO CHANGE	NO CHANGE	NO CHANGE
ENSMUSG00000056851	Pcbp2	3.68887e-08	3.80567e-05	11.4505	11.4826	0.0320716	0.332245	0.268592	0.217537	-0.0510549	0.276088	8.90742	8.4982	-0.409218	0.581982	24	NO CHANGE	NO CHANGE	NO CHANGE
ENSMUSG00000023353	Agap3	3.72365e-08	1.06236e-05	10.2926	10.2781	-0.0144739	0.641613	0.25682	0.229951	-0.0268687	0.541761	10.5773	10.27	-0.307291	0.657573	24	NO CHANGE	NO CHANGE	NO CHANGE
ENSMUSG00000037795	N4bp2	3.80357e-08	4.60138e-05	9.43386	9.41833	-0.0155243	0.689485	0.336268	0.244818	-0.0914502	0.103242	7.8815	8.13423	0.252729	0.735986	24	NO CHANGE	NO CHANGE	NO CHANGE
ENSMUSG00000042797	Aqp11	3.8344e-08	1.37806e-07	10.5457	10.5916	0.0459019	0.243217	0.37512	0.372558	-0.0025619	0.96284	12.9158	12.792	-0.123832	0.82563	24	NO CHANGE	NO CHANGE	NO CHANGE
ENSMUSG00000027997	Casp6	3.88372e-08	1.01202e-08	9.09371	9.1385	0.0447927	0.58029	0.80707	0.913711	0.106641	0.354169	6.29345	6.37305	0.0796044	0.876039	24	NO CHANGE	NO CHANGE	NO CHANGE
ENSMUSG00000022241	Tars	3.90986e-08	2.80918e-08	12.1646	12.1875	0.0228905	0.655238	0.49814	0.548887	0.0507469	0.485032	23.0697	22.9885	-0.0812394	0.878193	24	NO CHANGE	NO CHANGE	NO CHANGE
ENSMUSG00000079494	Nat8f5	3.93775e-08	1.06716e-08	9.89474	9.64499	-0.249755	0.053831	1.30014	1.35975	0.0596177	0.737146	19.0085	18.605	-0.403438	0.431381	24	NO CHANGE	NO CHANGE	NO CHANGE
ENSMUSG00000069114	Zbtb10	4.1187e-08	3.2025e-06	7.40271	7.44844	0.0457262	0.387476	0.435593	0.430195	-0.0053976	0.942134	6.30223	6.51927	0.217037	0.741041	24	NO CHANGE	NO CHANGE	NO CHANGE
ENSMUSG00000015143	Actn1	4.12772e-08	3.21017e-07	10.2489	10.2482	-0.000643616	0.989309	0.449193	0.439557	-0.00963507	0.887219	8.82558	8.90188	0.0762966	0.896064	24	NO CHANGE	NO CHANGE	NO CHANGE
ENSMUSG00000039395	Mreg	4.43191e-08	1.56699e-07	10.5134	10.6519	0.138536	0.07081	0.664321	0.74438	0.0800589	0.449977	22.7794	22.8393	0.0599775	0.916891	24	NO CHANGE	NO CHANGE	NO CHANGE
ENSMUSG00000000876	Pxmp4	4.45826e-08	7.60704e-07	11.9505	11.9278	-0.0227356	0.712866	0.624639	0.488566	-0.136073	0.126379	22.5874	22.9944	0.406958	0.507999	24	NO CHANGE	NO CHANGE	NO CHANGE
ENSMUSG00000037606	Osbpl5	4.80844e-08	8.71715e-07	7.82607	7.79345	-0.0326114	0.681165	0.725141	0.67476	-0.0503809	0.653638	13.9579	13.5254	-0.432446	0.482261	24	NO CHANGE	NO CHANGE	NO CHANGE
ENSMUSG00000025229	Pitx3	4.83644e-08	7.13527e-08	7.81411	7.59088	-0.223222	0.264664	2.03034	1.84933	-0.18101	0.519512	23.3123	23.0929	-0.219386	0.692087	24	NO CHANGE	NO CHANGE	NO CHANGE
ENSMUSG00000009646	Pla2g12b	4.94967e-08	1.01835e-06	10.6256	10.6199	-0.00568288	0.899001	0.420164	0.368392	-0.0517719	0.416118	1.12779	2.11196	0.984172	0.118403	24	NO CHANGE	NO CHANGE	NO CHANGE
ENSMUSG00000024966	Stip1	5.10612e-08	7.73739e-07	11.7374	11.6807	-0.0567114	0.391804	0.563041	0.589661	0.0266203	0.775025	18.4391	18.192	-0.247141	0.689313	24	NO CHANGE	NO CHANGE	NO CHANGE
ENSMUSG00000044477	Zfand3	5.55887e-08	1.20352e-07	11.3423	11.3496	0.00731424	0.809434	0.273371	0.302642	0.0292715	0.496438	6.53763	6.92595	0.388322	0.497975	24	NO CHANGE	NO CHANGE	NO CHANGE
ENSMUSG00000029229	Chic2	5.84665e-08	1.76777e-05	9.07366	9.06538	-0.00828323	0.837854	0.309579	0.292316	-0.017263	0.763075	6.87459	7.61672	0.742126	0.31167	24	NO CHANGE	NO CHANGE	NO CHANGE
ENSMUSG00000033022	Cdo1	5.97361e-08	0.000264487	15.2487	15.3088	0.0600921	0.370565	0.42808	0.392273	-0.0358075	0.704398	5.01535	3.68084	-1.33451	0.136854	24	NO CHANGE	NO CHANGE	NO CHANGE
ENSMUSG00000030083	Abtb1	6.02028e-08	3.72924e-06	10.0813	10.0189	-0.0624328	0.157148	0.386583	0.329567	-0.0570157	0.356238	6.1282	6.68876	0.560555	0.399103	24	NO CHANGE	NO CHANGE	NO CHANGE
ENSMUSG00000011831	Evi5	6.10291e-08	1.76396e-05	11.602	11.6616	0.0595649	0.0923269	0.314747	0.224989	-0.0897579	0.0737814	2.59875	2.3617	-0.237042	0.742516	24	NO CHANGE	NO CHANGE	NO CHANGE
ENSMUSG00000090622	A930033H14Rik	6.12262e-08	1.26425e-06	7.43587	7.43751	0.00163932	0.991471	1.38705	1.2601	-0.126948	0.559454	11.7981	12.1652	0.367042	0.560076	24	NO CHANGE	NO CHANGE	NO CHANGE
ENSMUSG00000021097	Clmn	6.13918e-08	1.65944e-06	11.7878	11.7079	-0.0799026	0.278995	0.609912	0.618951	0.00903956	0.930305	9.25954	9.72678	0.467236	0.469089	24	NO CHANGE	NO CHANGE	NO CHANGE
ENSMUSG00000036957	Lrfn3	6.13936e-08	1.30045e-06	8.90195	8.88384	-0.0181089	0.898941	1.21442	1.2172	0.00278225	0.98899	21.674	21.8821	0.208104	0.742739	24	NO CHANGE	NO CHANGE	NO CHANGE
ENSMUSG00000029430	Ran	6.18777e-08	0.000228675	11.9496	11.8854	-0.0642043	0.051012	0.21531	0.187359	-0.0279505	0.536218	21.7677	21.5203	-0.247348	0.773984	24	NO CHANGE	NO CHANGE	NO CHANGE
ENSMUSG00000023045	Soat2	6.24546e-08	0.000743896	10.7905	10.8126	0.0221092	0.788693	0.609344	0.411822	-0.197522	0.0979147	5.91465	6.38529	0.470635	0.610886	24	NO CHANGE	NO CHANGE	NO CHANGE
ENSMUSG00000043789	Vwce	6.24961e-08	9.26021e-06	10.6437	10.7097	0.0660383	0.184848	0.401336	0.362629	-0.0387069	0.577963	7.95696	9.16151	1.20455	0.0914394	24	NO CHANGE	NO CHANGE	NO CHANGE
ENSMUSG00000112129	Pbld1	6.40102e-08	6.40797e-05	12.7615	12.8112	0.0497006	0.352559	0.354284	0.356322	0.00203854	0.978332	7.35149	7.39357	0.0420792	0.95841	24	NO CHANGE	NO CHANGE	NO CHANGE
ENSMUSG00000024843	Chka	6.53688e-08	6.80806e-08	11.0189	10.8018	-0.217093	0.172907	1.57053	1.4702	-0.100334	0.651477	21.8067	22.1798	0.373144	0.505275	24	NO CHANGE	NO CHANGE	NO CHANGE
ENSMUSG00000023067	Cdkn1a	6.55501e-08	3.06419e-06	8.14166	7.93948	-0.202176	0.349762	1.84513	1.69084	-0.154296	0.611983	21.2898	22.0304	0.740626	0.265108	24	NO CHANGE	NO CHANGE	NO CHANGE
ENSMUSG00000073468	Sft2d1	6.59268e-08	0.000702373	9.91278	9.85483	-0.0579582	0.0767007	0.218847	0.164466	-0.0543814	0.233345	6.4013	6.90951	0.508209	0.584145	24	NO CHANGE	NO CHANGE	NO CHANGE
ENSMUSG00000071655	Ubxn1	6.67739e-08	1.61008e-08	11.9271	11.8561	-0.0709397	0.113341	0.486699	0.393789	-0.0929105	0.141378	2.81703	3.37707	0.560039	0.310332	24	NO CHANGE	NO CHANGE	NO CHANGE
ENSMUSG00000000708	Kat2b	6.74346e-08	4.46263e-08	11.111	11.1857	0.0746864	0.0739088	0.431689	0.363995	-0.067694	0.244592	7.44356	7.42379	-0.0197674	0.971753	24	NO CHANGE	NO CHANGE	NO CHANGE
ENSMUSG00000030849	Fgfr2	6.75904e-08	6.86899e-08	10.1309	10.1255	-0.00544361	0.934551	0.616877	0.666083	0.0492057	0.600486	5.9005	6.5034	0.6029	0.285798	24	NO CHANGE	NO CHANGE	NO CHANGE
ENSMUSG00000027579	Srms	6.90474e-08	4.64027e-05	6.44155	6.4092	-0.0323467	0.775968	0.758344	0.785271	0.0269269	0.866909	21.1951	21.5241	0.328988	0.679581	24	NO CHANGE	NO CHANGE	NO CHANGE
ENSMUSG00000040463	Mybbp1a	6.92791e-08	5.65972e-05	11.3609	11.2907	-0.0702467	0.197706	0.374929	0.359481	-0.0154482	0.839076	17.1259	17.7464	0.620498	0.435465	24	NO CHANGE	NO CHANGE	NO CHANGE
ENSMUSG00000055612	Cdca7	7.10545e-08	0.00127961	7.14846	7.11852	-0.0299368	0.691172	0.53987	0.354856	-0.185014	0.0898294	17.8082	17.975	0.166873	0.86336	24	NO CHANGE	NO CHANGE	NO CHANGE
ENSMUSG00000035769	Xylb	7.26183e-08	1.96862e-06	12.6108	12.6107	-0.000152577	0.996786	0.311569	0.316565	0.00499555	0.925699	9.06019	9.53037	0.470176	0.472428	24	NO CHANGE	NO CHANGE	NO CHANGE
ENSMUSG00000036585	Fgf1	7.37968e-08	5.65704e-05	11.848	11.8614	0.0134167	0.825919	0.491464	0.381878	-0.109586	0.209867	17.1931	17.4131	0.21997	0.775958	24	NO CHANGE	NO CHANGE	NO CHANGE
ENSMUSG00000015087	Rabl6	7.61243e-08	1.43999e-05	10.3053	10.3164	0.0110888	0.793888	0.393583	0.273407	-0.120175	0.0523828	13.4403	13.8806	0.440274	0.543017	24	NO CHANGE	NO CHANGE	NO CHANGE
ENSMUSG00000075511	1700001L05Rik	7.65212e-08	7.95171e-06	7.93673	8.07895	0.142214	0.129846	0.669801	0.723345	0.0535435	0.681357	11.6849	11.8041	0.119241	0.867695	24	NO CHANGE	NO CHANGE	NO CHANGE
ENSMUSG00000093930	Hmgcs1	7.681e-08	1.50786e-05	12.9469	13.0207	0.073846	0.620922	1.29529	1.00593	-0.289357	0.176398	0.330698	0.686566	0.355869	0.620108	24	NO CHANGE	NO CHANGE	NO CHANGE
ENSMUSG00000002797	Ggct	7.93067e-08	1.70796e-09	8.30904	8.25069	-0.0583523	0.160632	0.435371	0.455146	0.0197744	0.732717	22.1545	21.9489	-0.205616	0.679279	24	NO CHANGE	NO CHANGE	NO CHANGE
ENSMUSG00000116903	AC161607.1	8.06921e-08	6.30151e-07	7.40756	7.38098	-0.0265814	0.780476	0.89326	0.790552	-0.102708	0.448295	17.3448	17.1265	-0.218251	0.722957	24	NO CHANGE	NO CHANGE	NO CHANGE
ENSMUSG00000020038	Cry1	8.09345e-08	1.91877e-10	9.58448	9.59508	0.0106009	0.924453	1.22658	1.37461	0.14803	0.352605	19.2451	19.5538	0.308689	0.509759	24	NO CHANGE	NO CHANGE	NO CHANGE
ENSMUSG00000027346	Gpcpd1	8.23902e-08	6.29359e-06	10.7341	10.6829	-0.0512499	0.686647	1.19376	0.863867	-0.329895	0.0735817	10.1954	10.4703	0.274909	0.691743	24	NO CHANGE	NO CHANGE	NO CHANGE
ENSMUSG00000038550	Ciart	8.33638e-08	2.92085e-08	7.87999	7.84682	-0.0331664	0.88166	2.1849	2.23311	0.0482116	0.878388	11.8703	11.8958	0.0254932	0.962679	24	NO CHANGE	NO CHANGE	NO CHANGE
ENSMUSG00000019210	Atp6v1e1	8.3392e-08	2.29418e-07	11.5451	11.5417	-0.00346919	0.903603	0.238827	0.280676	0.0418486	0.30582	10.3624	10.5945	0.232188	0.69983	24	NO CHANGE	NO CHANGE	NO CHANGE
ENSMUSG00000018932	Map2k3	8.3969e-08	1.1518e-06	11.5302	11.4916	-0.0385385	0.327541	0.388045	0.288995	-0.0990492	0.0805055	13.1405	13.6506	0.510144	0.430299	24	NO CHANGE	NO CHANGE	NO CHANGE
ENSMUSG00000112109	Gm30906	8.54798e-08	1.19684e-06	5.71094	5.64617	-0.0647708	0.508217	0.947461	0.737512	-0.20995	0.135312	0.693464	1.53335	0.839886	0.195842	24	NO CHANGE	NO CHANGE	NO CHANGE
ENSMUSG00000050043	Tmx2	8.62664e-08	2.30854e-05	10.7608	10.7475	-0.0133772	0.713168	0.290174	0.247378	-0.0427962	0.407834	20.9428	21.33	0.3872	0.600435	24	NO CHANGE	NO CHANGE	NO CHANGE
ENSMUSG00000056091	St3gal5	8.75218e-08	1.80552e-06	11.9283	12.0113	0.0829494	0.414115	0.895795	0.801032	-0.0947624	0.508611	14.1282	13.7043	-0.423945	0.513232	24	NO CHANGE	NO CHANGE	NO CHANGE
ENSMUSG00000055401	Fbxo6	8.76646e-08	1.23866e-05	10.1138	10.0058	-0.108051	0.0894012	0.419236	0.480029	0.0607933	0.490326	1.40983	2.09266	0.682839	0.36643	24	NO CHANGE	NO CHANGE	NO CHANGE
ENSMUSG00000045136	Tubb2b	8.77583e-08	0.00261112	6.28216	6.08085	-0.201306	0.375759	1.57958	0.97384	-0.60574	0.0653306	23.8058	0.701254	0.895452	0.392311	24	NO CHANGE	NO CHANGE	NO CHANGE
ENSMUSG00000021884	Hacl1	8.83659e-08	4.1297e-09	10.8054	10.7457	-0.0596962	0.439699	0.82722	0.776182	-0.0510373	0.639337	21.9177	21.6958	-0.221868	0.669334	24	NO CHANGE	NO CHANGE	NO CHANGE
ENSMUSG00000056133	Unc93a2	8.94719e-08	5.59152e-06	6.86226	6.93437	0.0721099	0.530949	0.932406	0.875457	-0.0569484	0.725821	5.84159	6.2445	0.402906	0.55842	24	NO CHANGE	NO CHANGE	NO CHANGE
ENSMUSG00000020823	Sec14l1	8.98294e-08	7.30615e-05	9.1685	9.21602	0.0475173	0.300032	0.333795	0.2881	-0.0456944	0.478859	16.4056	17.9402	1.53459	0.0612431	24	NO CHANGE	NO CHANGE	NO CHANGE
ENSMUSG00000038520	Tbc1d17	9.09145e-08	2.08109e-05	10.3323	10.3206	-0.0117084	0.800723	0.377558	0.31425	-0.0633079	0.33801	5.98852	6.49272	0.504201	0.493361	24	NO CHANGE	NO CHANGE	NO CHANGE
ENSMUSG00000032187	Smarca4	9.16033e-08	2.49185e-05	10.9215	10.9062	-0.0152801	0.690822	0.262739	0.276808	0.0140695	0.79551	20.5565	20.6499	0.0934121	0.90333	24	NO CHANGE	NO CHANGE	NO CHANGE
ENSMUSG00000020288	Ahsa2	9.16415e-08	7.50045e-05	9.48346	9.52405	0.040583	0.460783	0.377613	0.354965	-0.0226478	0.770151	17.0706	16.1691	-0.90142	0.270051	24	NO CHANGE	NO CHANGE	NO CHANGE
ENSMUSG00000029447	Cct6a	9.17559e-08	1.47648e-05	11.878	11.8537	-0.0243464	0.431808	0.173652	0.246115	0.0724633	0.103932	17.9572	17.3641	-0.593131	0.476426	24	NO CHANGE	NO CHANGE	NO CHANGE
ENSMUSG00000021460	Auh	9.2343e-08	1.81072e-05	10.5206	10.5125	-0.0080941	0.807653	0.264253	0.231059	-0.0331946	0.481805	9.13896	9.73823	0.599268	0.414151	24	NO CHANGE	NO CHANGE	NO CHANGE
ENSMUSG00000031295	Phka2	9.30292e-08	1.10357e-06	9.36818	9.39703	0.0288437	0.612923	0.505125	0.467789	-0.0373352	0.643217	5.58432	6.26361	0.679292	0.287935	24	NO CHANGE	NO CHANGE	NO CHANGE
ENSMUSG00000028161	Ppp3ca	9.31407e-08	1.72382e-07	10.4151	10.3926	-0.0224816	0.44713	0.268032	0.274741	0.00670938	0.871955	7.91437	7.43117	-0.483201	0.412202	24	NO CHANGE	NO CHANGE	NO CHANGE
ENSMUSG00000008435	Rdh13	9.40018e-08	0.00100415	8.85078	8.90031	0.0495242	0.411626	0.404734	0.295542	-0.109192	0.204135	12.1145	12.0832	-0.0313153	0.973973	24	NO CHANGE	NO CHANGE	NO CHANGE
ENSMUSG00000001440	Kpnb1	9.52283e-08	1.77042e-06	11.7622	11.74	-0.0222537	0.610432	0.320467	0.38472	0.0642526	0.301595	20.3405	20.2216	-0.118857	0.860494	24	NO CHANGE	NO CHANGE	NO CHANGE
ENSMUSG00000053617	Sh3pxd2a	9.64568e-08	9.94263e-05	10.2484	10.2597	0.0112854	0.898472	0.656442	0.540178	-0.116264	0.356049	23.6045	0.547062	0.942584	0.249784	24	NO CHANGE	NO CHANGE	NO CHANGE
ENSMUSG00000004951	Hspb1	9.73767e-08	6.99282e-09	10.5686	10.6014	0.0328083	0.749166	1.05186	1.06296	0.0111061	0.938943	18.9635	19.0653	0.101746	0.84602	24	NO CHANGE	NO CHANGE	NO CHANGE
ENSMUSG00000091898	Tnnc1	9.75383e-08	2.50169e-10	7.18172	7.09677	-0.0849519	0.402015	1.0543	1.28947	0.235174	0.10652	16.5971	17.4025	0.805469	0.0953155	24	NO CHANGE	NO CHANGE	NO CHANGE
ENSMUSG00000018965	Ywhah	9.89156e-08	5.55643e-09	10.8207	10.8043	-0.0164168	0.379352	0.186022	0.201625	0.0156033	0.553233	17.8073	17.4902	-0.317152	0.541896	24	NO CHANGE	NO CHANGE	NO CHANGE
ENSMUSG00000038751	Ptk6	1.0082e-07	4.24146e-06	6.18218	6.30881	0.126624	0.184159	0.802957	0.706644	-0.0963121	0.47038	22.4269	22.659	0.232148	0.731673	24	NO CHANGE	NO CHANGE	NO CHANGE
ENSMUSG00000034917	Tjp3	1.01968e-07	3.139e-06	10.3878	10.3234	-0.064332	0.602558	1.01083	0.977229	-0.0336015	0.847193	21.8632	22.659	0.795811	0.240491	24	NO CHANGE	NO CHANGE	NO CHANGE
ENSMUSG00000084839	Gm14097	1.03837e-07	0.000480218	7.09969	7.23003	0.130344	0.417113	1.18026	0.82541	-0.354848	0.123699	11.3181	12.1038	0.78568	0.386776	24	NO CHANGE	NO CHANGE	NO CHANGE
ENSMUSG00000024070	Prkd3	1.03947e-07	1.9017e-05	12.2708	12.406	0.135186	0.0958272	0.663272	0.529379	-0.133894	0.237912	5.35063	5.02686	-0.323769	0.658743	24	NO CHANGE	NO CHANGE	NO CHANGE
ENSMUSG00000028792	Ak2	1.05237e-07	7.01541e-07	13.4829	13.4295	-0.053438	0.30804	0.393381	0.486467	0.0930854	0.211308	11.2598	11.9696	0.709796	0.278801	24	NO CHANGE	NO CHANGE	NO CHANGE
ENSMUSG00000097062	Gm17586	1.07947e-07	2.90393e-07	7.78499	7.70944	-0.0755529	0.0930151	0.424901	0.366258	-0.058643	0.348597	8.76922	8.82549	0.0562774	0.925845	24	NO CHANGE	NO CHANGE	NO CHANGE
ENSMUSG00000026272	Agxt	1.1076e-07	1.26982e-06	13.041	13.0093	-0.0317362	0.632514	0.548164	0.56079	0.0126268	0.892792	4.88258	4.41828	-0.464292	0.473856	24	NO CHANGE	NO CHANGE	NO CHANGE
ENSMUSG00000026278	Bok	1.15009e-07	2.29596e-05	8.38215	8.32403	-0.0581257	0.463477	0.50857	0.582128	0.0735576	0.511422	1.07331	1.36515	0.291838	0.711136	24	NO CHANGE	NO CHANGE	NO CHANGE
ENSMUSG00000024479	Mal2	1.16126e-07	0.000369307	10.8868	10.8251	-0.0616787	0.489335	0.577317	0.494927	-0.0823904	0.513554	20.42	21.1593	0.739275	0.415707	24	NO CHANGE	NO CHANGE	NO CHANGE
ENSMUSG00000038482	Tfdp1	1.16426e-07	0.000442255	9.77052	9.77737	0.00684651	0.865618	0.229112	0.22923	0.000117684	0.998358	16.4219	17.0972	0.675333	0.48059	24	NO CHANGE	NO CHANGE	NO CHANGE
ENSMUSG00000086389	Gm15998	1.18282e-07	0.000260466	7.85496	7.74827	-0.106692	0.394234	0.962073	0.669515	-0.292559	0.104129	3.02769	2.31637	-0.711325	0.413586	24	NO CHANGE	NO CHANGE	NO CHANGE
ENSMUSG00000087679	Tmem250-ps	1.1854e-07	2.63087e-05	11.3023	11.2752	-0.0270616	0.39555	0.254239	0.209206	-0.0450327	0.318577	23.3283	0.103141	0.774807	0.304954	24	NO CHANGE	NO CHANGE	NO CHANGE
ENSMUSG00000042487	Leo1	1.20687e-07	1.7437e-06	9.29447	9.31671	0.0222362	0.785843	0.628597	0.701519	0.0729219	0.529764	21.6194	21.7281	0.108687	0.870645	24	NO CHANGE	NO CHANGE	NO CHANGE
ENSMUSG00000078773	Rad54b	1.21631e-07	0.000522133	5.95703	5.94146	-0.0155634	0.829588	0.488152	0.381773	-0.10638	0.302388	0.710663	23.7816	-0.929075	0.315692	24	NO CHANGE	NO CHANGE	NO CHANGE
ENSMUSG00000027690	Slc2a2	1.2507e-07	1.46148e-05	13.3558	13.4652	0.109428	0.097569	0.533742	0.440404	-0.0933384	0.31058	9.61401	9.94272	0.32871	0.651074	24	NO CHANGE	NO CHANGE	NO CHANGE
ENSMUSG00000022791	Tnk2	1.26963e-07	0.000491191	10.5339	10.4369	-0.0970066	0.105162	0.389139	0.312765	-0.0763738	0.359718	20.7336	21.2833	0.549667	0.550239	24	NO CHANGE	NO CHANGE	NO CHANGE
ENSMUSG00000051391	Ywhag	1.29318e-07	4.04757e-05	12.222	12.2205	-0.00147861	0.971834	0.294344	0.28299	-0.011354	0.848006	16.6189	17.0062	0.387304	0.622054	24	NO CHANGE	NO CHANGE	NO CHANGE
ENSMUSG00000041679	Lrrc29	1.30924e-07	8.66361e-07	7.77622	7.76592	-0.0102977	0.828022	0.397397	0.406575	0.00917819	0.891074	6.58422	6.91284	0.328624	0.606661	24	NO CHANGE	NO CHANGE	NO CHANGE
ENSMUSG00000036078	Sigmar1	1.31664e-07	2.03314e-06	12.4292	12.4106	-0.0186055	0.821311	0.724761	0.634314	-0.0904475	0.439637	23.245	22.9366	-0.308473	0.640297	24	NO CHANGE	NO CHANGE	NO CHANGE
ENSMUSG00000060548	Tnfrsf19	1.32946e-07	1.19616e-06	7.98512	8.02194	0.0368128	0.683834	0.706232	0.78782	0.0815879	0.524183	7.1394	7.90222	0.762816	0.24998	24	NO CHANGE	NO CHANGE	NO CHANGE
ENSMUSG00000031812	Map1lc3b	1.37607e-07	6.6735e-06	11.8057	11.767	-0.0387225	0.164087	0.20827	0.209515	0.00124528	0.974341	8.75312	8.84167	0.0885508	0.900468	24	NO CHANGE	NO CHANGE	NO CHANGE
ENSMUSG00000021771	Vdac2	1.43123e-07	1.82433e-07	11.7378	11.7472	0.0093191	0.700988	0.224976	0.214325	-0.0106511	0.756207	11.5818	11.0798	-0.501994	0.40293	24	NO CHANGE	NO CHANGE	NO CHANGE
ENSMUSG00000039956	Mrap	1.43361e-07	6.35833e-07	10.9297	10.789	-0.14073	0.0678105	0.639637	0.646788	0.00715097	0.946176	20.9965	20.5409	-0.455611	0.470842	24	NO CHANGE	NO CHANGE	NO CHANGE
ENSMUSG00000042572	Ube2q1	1.45551e-07	9.71962e-08	10.5242	10.5253	0.00108937	0.95537	0.183398	0.177495	-0.0059033	0.830253	8.3011	9.00084	0.699743	0.235554	24	NO CHANGE	NO CHANGE	NO CHANGE
ENSMUSG00000058624	Gda	1.46488e-07	6.81392e-07	9.97193	10.021	0.0490613	0.404045	0.463459	0.527516	0.0640577	0.440685	16.536	16.3939	-0.142158	0.82463	24	NO CHANGE	NO CHANGE	NO CHANGE
ENSMUSG00000030058	Copg1	1.46787e-07	4.79868e-06	11.4225	11.3489	-0.07366	0.187522	0.416483	0.43392	0.0174365	0.822924	18.0591	18.9597	0.90055	0.204486	24	NO CHANGE	NO CHANGE	NO CHANGE
ENSMUSG00000027253	Lrp4	1.5158e-07	6.87141e-07	9.53223	9.69107	0.158837	0.0577035	0.691657	0.695228	0.00357056	0.975182	12.1359	12.384	0.248162	0.69504	24	NO CHANGE	NO CHANGE	NO CHANGE
ENSMUSG00000062901	Klhl24	1.53109e-07	0.000627574	10.5808	10.6956	0.114825	0.341472	0.832391	0.608481	-0.22391	0.192626	5.93512	7.0082	1.07309	0.254512	24	NO CHANGE	NO CHANGE	NO CHANGE
ENSMUSG00000034154	Ino80	1.56624e-07	2.5315e-05	9.01074	9.04212	0.0313758	0.504787	0.389106	0.299815	-0.0892914	0.184429	7.52238	8.22036	0.697983	0.357886	24	NO CHANGE	NO CHANGE	NO CHANGE
ENSMUSG00000025220	Mgea5	1.57883e-07	2.37484e-07	10.525	10.5869	0.0618991	0.123462	0.375724	0.327642	-0.0480824	0.390901	6.55037	6.80393	0.253555	0.677677	24	NO CHANGE	NO CHANGE	NO CHANGE
ENSMUSG00000024544	Ldlrad4	1.58082e-07	0.000175409	7.44097	7.42319	-0.0177799	0.852218	0.632288	0.566999	-0.0652889	0.62917	7.00425	6.72202	-0.282234	0.743969	24	NO CHANGE	NO CHANGE	NO CHANGE
ENSMUSG00000040746	Rnf167	1.5915e-07	0.00620596	10.441	10.4563	0.0153733	0.768789	0.30272	0.208	-0.0947198	0.206102	5.1493	5.14535	-0.00394739	0.997295	24	NO CHANGE	NO CHANGE	NO CHANGE
ENSMUSG00000055044	Pdlim1	1.59469e-07	4.42721e-06	10.1526	10.1422	-0.0103263	0.857966	0.400224	0.474954	0.0747302	0.363005	18.9607	19.8235	0.862815	0.236303	24	NO CHANGE	NO CHANGE	NO CHANGE
ENSMUSG00000062075	Lmnb2	1.63983e-07	0.000377778	9.11101	9.02399	-0.0870283	0.162248	0.48198	0.30873	-0.17325	0.0527304	16.5054	17.0755	0.570067	0.527815	24	NO CHANGE	NO CHANGE	NO CHANGE
ENSMUSG00000017929	B4galt5	1.64967e-07	1.05293e-06	10.7064	10.7659	0.0594938	0.474523	0.688399	0.695114	0.00671553	0.954285	12.3833	12.8548	0.471445	0.468096	24	NO CHANGE	NO CHANGE	NO CHANGE
ENSMUSG00000032757	Bet1	1.65791e-07	1.01542e-05	11.3357	11.2823	-0.0534097	0.268448	0.374365	0.343697	-0.0306676	0.650391	21.1185	19.9731	-1.14543	0.119455	24	NO CHANGE	NO CHANGE	NO CHANGE
ENSMUSG00000005949	Ctns	1.66975e-07	0.00200758	9.40394	9.40074	-0.00319459	0.928068	0.19753	0.166561	-0.0309689	0.537312	7.85069	8.38437	0.533675	0.61587	24	NO CHANGE	NO CHANGE	NO CHANGE
ENSMUSG00000031596	Slc7a2	1.74125e-07	0.00030193	13.131	13.2117	0.080676	0.566494	1.01032	0.758484	-0.251834	0.210566	8.43622	9.4475	1.01129	0.257693	24	NO CHANGE	NO CHANGE	NO CHANGE
ENSMUSG00000030470	Csrp3	1.74874e-07	7.54928e-05	8.8989	8.96507	0.0661737	0.5382	0.6328	0.71736	0.0845602	0.577861	1.98169	1.80319	-0.178509	0.836104	24	NO CHANGE	NO CHANGE	NO CHANGE
ENSMUSG00000104204	Gm37397	1.75531e-07	0.000790713	6.29184	6.17472	-0.117114	0.0874485	0.347869	0.35838	0.0105109	0.911475	21.1039	21.1868	0.0829576	0.935364	24	NO CHANGE	NO CHANGE	NO CHANGE
ENSMUSG00000073700	Klhl21	1.75713e-07	2.64917e-07	10.291	10.3197	0.0287214	0.68327	0.590734	0.651006	0.0602721	0.545573	8.84391	9.09776	0.253847	0.679617	24	NO CHANGE	NO CHANGE	NO CHANGE
ENSMUSG00000010453	Kansl3	1.76971e-07	0.000139742	10.9865	11.022	0.0354811	0.426783	0.292891	0.269758	-0.0231331	0.712933	8.85853	9.20731	0.34878	0.683704	24	NO CHANGE	NO CHANGE	NO CHANGE
ENSMUSG00000053436	Mapk14	1.85319e-07	0.000150079	11.5844	11.642	0.0575817	0.175062	0.322898	0.233743	-0.0891544	0.138808	14.7387	15.397	0.658335	0.437353	24	NO CHANGE	NO CHANGE	NO CHANGE
ENSMUSG00000074749	Kiz	1.89144e-07	4.1886e-05	8.7154	8.74877	0.0333732	0.363697	0.247825	0.246225	-0.00159988	0.975265	7.97792	8.5872	0.609278	0.447302	24	NO CHANGE	NO CHANGE	NO CHANGE
ENSMUSG00000025613	Cct8	1.9443e-07	0.000204031	12.2301	12.2442	0.0140792	0.574312	0.14566	0.151479	0.00581917	0.869285	17.8064	17.0659	-0.740498	0.418096	24	NO CHANGE	NO CHANGE	NO CHANGE
ENSMUSG00000000555	Itga5	1.96846e-07	2.08562e-05	10.4826	10.468	-0.0145635	0.84292	0.518693	0.519719	0.00102646	0.992117	20.6993	21.1774	0.47811	0.533002	24	NO CHANGE	NO CHANGE	NO CHANGE
ENSMUSG00000021270	Hsp90aa1	2.01493e-07	1.37246e-06	12.8096	12.7264	-0.0831618	0.526844	1.06227	1.0822	0.0199236	0.914346	18.4065	18.6284	0.221906	0.736908	24	NO CHANGE	NO CHANGE	NO CHANGE
ENSMUSG00000112873	Gm48877	2.10906e-07	2.91581e-06	5.45849	5.49767	0.0391857	0.633084	0.680318	0.623069	-0.0572495	0.621933	2.44214	2.98021	0.538068	0.431902	24	NO CHANGE	NO CHANGE	NO CHANGE
ENSMUSG00000033955	Tnks1bp1	2.11356e-07	2.99598e-05	11.3387	11.4161	0.0773854	0.134553	0.402796	0.324347	-0.0784489	0.279049	13.114	13.446	0.332062	0.665634	24	NO CHANGE	NO CHANGE	NO CHANGE
ENSMUSG00000005469	Prkaca	2.11424e-07	4.56641e-07	11.2739	11.3036	0.0297413	0.387507	0.31202	0.277254	-0.0347655	0.474183	22.49	22.2733	-0.216676	0.731285	24	NO CHANGE	NO CHANGE	NO CHANGE
ENSMUSG00000027478	Dnmt3b	2.1582e-07	6.18055e-08	7.30741	7.16196	-0.145445	0.166736	0.961991	0.957454	-0.00453731	0.975268	21.8988	22.0404	0.141599	0.808032	24	NO CHANGE	NO CHANGE	NO CHANGE
ENSMUSG00000017801	Mlx	2.18223e-07	0.00294927	10.1869	10.1638	-0.0231758	0.654354	0.330915	0.220654	-0.110261	0.138638	17.1327	18.7371	1.60439	0.142867	24	NO CHANGE	NO CHANGE	NO CHANGE
ENSMUSG00000056536	Pign	2.22401e-07	0.00403165	8.35772	8.36404	0.00632469	0.87216	0.241016	0.162833	-0.078183	0.16631	1.76596	2.11794	0.351979	0.751901	24	NO CHANGE	NO CHANGE	NO CHANGE
ENSMUSG00000090394	4930523C07Rik	2.24733e-07	0.00315455	7.93959	7.86569	-0.0739017	0.313718	0.393794	0.322663	-0.0711314	0.490935	8.55461	9.23141	0.676795	0.544403	24	NO CHANGE	NO CHANGE	NO CHANGE
ENSMUSG00000059824	Dbp	2.27293e-07	2.07221e-07	9.38541	9.51416	0.128752	0.713877	3.08148	3.13046	0.0489771	0.921355	9.7094	10.161	0.451583	0.461247	24	NO CHANGE	NO CHANGE	NO CHANGE
ENSMUSG00000032898	Fbxo21	2.29981e-07	1.40164e-06	11.4114	11.5072	0.0958701	0.41019	0.986121	0.910956	-0.075165	0.646674	6.16704	6.33463	0.167594	0.799866	24	NO CHANGE	NO CHANGE	NO CHANGE
ENSMUSG00000027167	Elp4	2.30444e-07	1.71425e-08	8.1475	8.20951	0.0620086	0.104825	0.378145	0.332083	-0.0460616	0.386659	1.73588	2.27991	0.544033	0.345443	24	NO CHANGE	NO CHANGE	NO CHANGE
ENSMUSG00000038539	Atf5	2.31656e-07	0.000107529	12.9245	13.0041	0.0796241	0.409608	0.766105	0.53784	-0.228266	0.100384	1.62205	1.87515	0.253103	0.761455	24	NO CHANGE	NO CHANGE	NO CHANGE
ENSMUSG00000039349	C130074G19Rik	2.33567e-07	1.54426e-06	12.8647	12.8262	-0.0385107	0.304338	0.298883	0.303367	0.00448307	0.932018	4.3796	4.57867	0.199072	0.7654	24	NO CHANGE	NO CHANGE	NO CHANGE
ENSMUSG00000031545	Gpat4	2.37394e-07	9.86121e-05	12.4996	12.4398	-0.0598272	0.367281	0.49752	0.385326	-0.112194	0.234274	13.174	13.8351	0.661099	0.426162	24	NO CHANGE	NO CHANGE	NO CHANGE
ENSMUSG00000024085	Man2a1	2.37899e-07	6.77404e-06	12.3931	12.424	0.0308705	0.582637	0.447971	0.404904	-0.0430672	0.58772	12.3951	12.9616	0.566517	0.429001	24	NO CHANGE	NO CHANGE	NO CHANGE
ENSMUSG00000039201	Tbc1d25	2.45123e-07	0.000404063	7.94974	7.9061	-0.0436339	0.504555	0.374208	0.366242	-0.00796628	0.931092	17.9976	18.8885	0.890841	0.352219	24	NO CHANGE	NO CHANGE	NO CHANGE
ENSMUSG00000023944	Hsp90ab1	2.48079e-07	7.34597e-08	15.0909	15.0687	-0.0222255	0.643434	0.434713	0.444711	0.00999802	0.88275	18.1169	18.3639	0.246975	0.675387	24	NO CHANGE	NO CHANGE	NO CHANGE
ENSMUSG00000022353	Mtss1	2.4869e-07	2.12084e-07	12.479	12.5743	0.0953171	0.230463	0.735434	0.644874	-0.0905607	0.417373	13.0564	12.7637	-0.292755	0.63666	24	NO CHANGE	NO CHANGE	NO CHANGE
ENSMUSG00000006127	Inpp5k	2.55546e-07	0.00347168	9.27999	9.33121	0.0512147	0.272363	0.297855	0.19142	-0.106435	0.110784	6.48206	7.49135	1.00929	0.360301	24	NO CHANGE	NO CHANGE	NO CHANGE
ENSMUSG00000029003	Mad2l2	2.65582e-07	1.62879e-08	9.27165	9.15183	-0.119818	0.0888697	0.637198	0.690612	0.0534136	0.583481	0.105331	0.680587	0.575256	0.308902	24	NO CHANGE	NO CHANGE	NO CHANGE
ENSMUSG00000040158	Tax1bp3	2.65946e-07	0.00156479	8.34353	8.31043	-0.033102	0.441169	0.276512	0.196709	-0.079803	0.19333	13.0714	12.0421	-1.02933	0.316562	24	NO CHANGE	NO CHANGE	NO CHANGE
ENSMUSG00000052837	Junb	2.66165e-07	4.02091e-06	9.32492	9.20886	-0.116053	0.212186	0.684528	0.721403	0.0368748	0.776537	6.77465	7.6638	0.889145	0.213978	24	NO CHANGE	NO CHANGE	NO CHANGE
ENSMUSG00000039994	Timeless	2.66177e-07	3.36422e-05	8.06066	8.03774	-0.0229179	0.706224	0.469283	0.386244	-0.0830396	0.337365	19.8248	21.2503	1.42542	0.0744967	24	NO CHANGE	NO CHANGE	NO CHANGE
ENSMUSG00000092981	Mir5125	2.66926e-07	0.00098187	8.17296	8.15245	-0.0205088	0.797555	0.563999	0.374944	-0.189055	0.101985	5.78806	6.26652	0.478452	0.625221	24	NO CHANGE	NO CHANGE	NO CHANGE
ENSMUSG00000026489	Coq8a	2.68753e-07	4.76218e-08	13.3456	13.382	0.0364408	0.709765	0.873567	0.947641	0.0740734	0.593153	0.24046	23.8491	-0.391366	0.502635	24	NO CHANGE	NO CHANGE	NO CHANGE
ENSMUSG00000022389	Tef	2.70411e-07	7.91173e-07	11.9963	12.0527	0.0563429	0.725566	1.33699	1.33238	-0.00461589	0.983759	11.2782	11.9273	0.649084	0.321246	24	NO CHANGE	NO CHANGE	NO CHANGE
ENSMUSG00000047866	Lonp2	2.75215e-07	1.39661e-06	13.3101	13.2734	-0.0366797	0.421695	0.415963	0.326413	-0.0895495	0.169896	3.04718	3.52427	0.477094	0.481751	24	NO CHANGE	NO CHANGE	NO CHANGE
ENSMUSG00000096054	Syne1	2.76733e-07	1.05819e-06	9.13879	9.23749	0.0987026	0.207723	0.682003	0.593458	-0.0885445	0.420492	0.961818	1.31358	0.35176	0.594653	24	NO CHANGE	NO CHANGE	NO CHANGE
ENSMUSG00000003814	Calr	2.78511e-07	5.12746e-05	14.8991	14.817	-0.0821159	0.196988	0.457833	0.39598	-0.061853	0.487606	20.8373	21.5315	0.694194	0.388725	24	NO CHANGE	NO CHANGE	NO CHANGE
ENSMUSG00000038244	Mical2	2.80892e-07	4.69186e-06	9.59674	9.54966	-0.0470806	0.596693	0.641272	0.698853	0.0575817	0.647021	22.1187	22.8556	0.736852	0.308723	24	NO CHANGE	NO CHANGE	NO CHANGE
ENSMUSG00000001416	Cct3	2.85455e-07	1.16009e-06	11.7978	11.7327	-0.0651071	0.134439	0.33596	0.358169	0.0222085	0.713205	19.5416	18.9954	-0.546243	0.414225	24	NO CHANGE	NO CHANGE	NO CHANGE
ENSMUSG00000005225	Plekha8	2.85915e-07	2.63694e-06	9.96903	9.96381	-0.0052238	0.905076	0.362631	0.330316	-0.0323148	0.602719	14.1755	14.1982	0.0227289	0.973535	24	NO CHANGE	NO CHANGE	NO CHANGE
ENSMUSG00000024527	Afg3l2	2.87599e-07	4.66282e-06	11.4822	11.5308	0.048613	0.0533808	0.20265	0.174449	-0.028201	0.415918	9.77424	10.3848	0.610561	0.388931	24	NO CHANGE	NO CHANGE	NO CHANGE
ENSMUSG00000005378	Bud23	2.88482e-07	2.13498e-05	10.1668	10.1281	-0.0387356	0.292125	0.265008	0.249531	-0.0154769	0.764011	19.9376	19.5434	-0.394242	0.607517	24	NO CHANGE	NO CHANGE	NO CHANGE
ENSMUSG00000054499	Dedd2	2.88866e-07	8.4478e-05	9.81864	9.75942	-0.0592187	0.299757	0.406797	0.342307	-0.0644899	0.422875	8.66165	9.49412	0.83247	0.317225	24	NO CHANGE	NO CHANGE	NO CHANGE
ENSMUSG00000020883	Fbxl20	2.9257e-07	0.000262282	10.0406	10.0918	0.0511565	0.595218	0.611061	0.545614	-0.0654473	0.630634	6.59617	7.46507	0.8689	0.338891	24	NO CHANGE	NO CHANGE	NO CHANGE
ENSMUSG00000034707	Gns	2.96081e-07	1.56639e-07	12.4392	12.4624	0.0232517	0.436071	0.275306	0.248639	-0.0266676	0.526905	9.18132	9.04908	-0.132236	0.829773	24	NO CHANGE	NO CHANGE	NO CHANGE
ENSMUSG00000023087	Noct	2.99728e-07	6.21222e-05	9.86272	9.99461	0.131892	0.557398	1.71407	1.34553	-0.368538	0.250284	13.7533	13.2515	-0.501742	0.536417	24	NO CHANGE	NO CHANGE	NO CHANGE
ENSMUSG00000039157	Fam102a	3.00331e-07	1.47101e-06	10.366	10.2226	-0.143477	0.0761819	0.659171	0.615843	-0.0433277	0.697684	15.123	14.2016	-0.921373	0.17489	24	NO CHANGE	NO CHANGE	NO CHANGE
ENSMUSG00000038127	Ccdc50	3.03616e-07	1.19672e-05	10.5218	10.5411	0.0192452	0.521426	0.243866	0.199656	-0.0442106	0.30037	6.30145	6.74225	0.4408	0.552367	24	NO CHANGE	NO CHANGE	NO CHANGE
ENSMUSG00000004535	Tax1bp1	3.05677e-07	3.05472e-05	11.9821	12.0187	0.0366084	0.0610096	0.156168	0.115204	-0.0409642	0.134002	6.53171	7.12416	0.592448	0.450504	24	NO CHANGE	NO CHANGE	NO CHANGE
ENSMUSG00000019818	Cd164	3.10167e-07	8.64986e-08	13.1296	13.1616	0.0319836	0.253062	0.24604	0.254319	0.00827843	0.832548	2.39847	2.08784	-0.310629	0.604157	24	NO CHANGE	NO CHANGE	NO CHANGE
ENSMUSG00000075232	Amd1	3.11458e-07	0.00044456	10.3035	10.3977	0.0941573	0.240504	0.534803	0.414271	-0.120532	0.28704	12.2124	11.6882	-0.524177	0.571869	24	NO CHANGE	NO CHANGE	NO CHANGE
ENSMUSG00000039145	Camk1d	3.15724e-07	4.4907e-08	8.90024	8.97051	0.0702743	0.532075	1.00855	1.06608	0.0575359	0.716953	2.72511	2.66498	-0.0601328	0.918056	24	NO CHANGE	NO CHANGE	NO CHANGE
ENSMUSG00000028822	Tmem50a	3.19491e-07	2.01164e-05	11.3925	11.3448	-0.04768	0.178668	0.246434	0.243309	-0.00312473	0.94954	11.6255	11.9779	0.352441	0.647834	24	NO CHANGE	NO CHANGE	NO CHANGE
ENSMUSG00000030302	Atp2b2	3.24188e-07	3.30735e-05	7.25687	7.4521	0.195232	0.176211	1.01819	0.938029	-0.080164	0.690404	21.6247	21.6043	-0.0204118	0.979306	24	NO CHANGE	NO CHANGE	NO CHANGE
ENSMUSG00000032803	Cdv3	3.25399e-07	0.000229093	11.9477	11.993	0.0452862	0.166969	0.211575	0.18294	-0.0286348	0.531357	11.8889	11.5715	-0.317468	0.721579	24	NO CHANGE	NO CHANGE	NO CHANGE
ENSMUSG00000025176	Hoga1	3.25637e-07	3.58432e-05	12.3993	12.4312	0.0318934	0.455587	0.326413	0.267439	-0.0589739	0.33087	8.17236	8.98309	0.810736	0.306328	24	NO CHANGE	NO CHANGE	NO CHANGE
ENSMUSG00000039382	Wdr45	3.26147e-07	7.22476e-06	9.54659	9.50002	-0.0465663	0.296638	0.362909	0.305325	-0.0575839	0.360426	7.8362	9.23573	1.39953	0.0602553	24	NO CHANGE	NO CHANGE	NO CHANGE
ENSMUSG00000018427	Ypel2	3.26843e-07	6.09596e-06	9.56689	9.58011	0.0132174	0.907521	0.869929	0.840804	-0.0291245	0.856392	23.8026	23.5044	-0.298131	0.678752	24	NO CHANGE	NO CHANGE	NO CHANGE
ENSMUSG00000062825	Actg1	3.27168e-07	0.000931246	11.6534	11.6896	0.0361995	0.786858	0.912608	0.637273	-0.275336	0.152693	18.3095	18.0015	-0.308021	0.753028	24	NO CHANGE	NO CHANGE	NO CHANGE
ENSMUSG00000030265	Kras	3.275e-07	2.97523e-06	10.0808	10.1326	0.0518131	0.132426	0.259306	0.264741	0.00543507	0.909429	21.6692	21.1612	-0.508047	0.46774	24	NO CHANGE	NO CHANGE	NO CHANGE
ENSMUSG00000035992	Fnip1	3.3075e-07	3.77802e-06	9.77371	9.86807	0.0943651	0.164052	0.503765	0.517523	0.0137576	0.884072	8.00485	8.76653	0.761686	0.285196	24	NO CHANGE	NO CHANGE	NO CHANGE
ENSMUSG00000001472	Tcf25	3.30982e-07	9.19367e-09	12.5029	12.4751	-0.027803	0.14933	0.187175	0.174505	-0.0126703	0.636904	9.15026	9.76606	0.615801	0.282112	24	NO CHANGE	NO CHANGE	NO CHANGE
ENSMUSG00000097286	Gm26684	3.39517e-07	4.07194e-05	7.54146	7.47396	-0.0674921	0.445079	0.620025	0.572911	-0.0471131	0.705178	5.41522	5.20853	-0.206693	0.795826	24	NO CHANGE	NO CHANGE	NO CHANGE
ENSMUSG00000025504	Eps8l2	3.42625e-07	3.33963e-06	10.6215	10.5506	-0.0708583	0.494118	0.811246	0.78599	-0.0252559	0.862672	23.8375	0.69501	0.857539	0.225295	24	NO CHANGE	NO CHANGE	NO CHANGE
ENSMUSG00000114452	A530001N23Rik	3.45491e-07	3.54719e-06	5.74323	5.74964	0.00640599	0.957103	0.927921	0.90746	-0.0204618	0.903313	21.0259	21.9767	0.950809	0.181653	24	NO CHANGE	NO CHANGE	NO CHANGE
ENSMUSG00000024955	Esrra	3.47653e-07	0.000194589	11.0188	11.0153	-0.00350857	0.932996	0.315724	0.223112	-0.092612	0.124025	14.0452	14.6315	0.586323	0.504303	24	NO CHANGE	NO CHANGE	NO CHANGE
ENSMUSG00000116165	Pdxp	3.53627e-07	2.50453e-08	5.76973	5.8052	0.0354651	0.63842	0.668939	0.75243	0.0834906	0.435585	16.2275	16.6581	0.430579	0.456516	24	NO CHANGE	NO CHANGE	NO CHANGE
ENSMUSG00000049303	Syt12	3.66269e-07	0.00149259	6.22929	6.30445	0.0751601	0.166242	0.379713	0.234106	-0.145608	0.0613663	0.57817	23.9584	-0.619808	0.546173	24	NO CHANGE	NO CHANGE	NO CHANGE
ENSMUSG00000029613	Eif2ak1	3.75111e-07	0.000147003	10.5787	10.5857	0.00695805	0.771773	0.157778	0.141606	-0.0161722	0.633979	7.69114	7.23971	-0.45143	0.604183	24	NO CHANGE	NO CHANGE	NO CHANGE
ENSMUSG00000020472	Zkscan17	3.79658e-07	5.94981e-07	9.13473	9.19248	0.0577552	0.352432	0.53427	0.49228	-0.0419907	0.630783	7.00288	6.63682	-0.366064	0.57465	24	NO CHANGE	NO CHANGE	NO CHANGE
ENSMUSG00000022512	Cldn1	3.86947e-07	4.84774e-07	11.2151	11.364	0.148909	0.26464	1.14914	1.06561	-0.0835296	0.655312	23.363	23.5393	0.176322	0.784942	24	NO CHANGE	NO CHANGE	NO CHANGE
ENSMUSG00000038917	3930402G23Rik	3.88159e-07	2.05751e-05	5.60074	5.55901	-0.0417243	0.606987	0.668235	0.500423	-0.167812	0.149725	0.14712	0.968785	0.821666	0.291598	24	NO CHANGE	NO CHANGE	NO CHANGE
ENSMUSG00000062785	Kcnc3	3.91774e-07	0.000219964	9.13507	9.11667	-0.0183925	0.792947	0.3853	0.421247	0.0359473	0.716929	16.9712	18.5774	1.60628	0.0954505	24	NO CHANGE	NO CHANGE	NO CHANGE
ENSMUSG00000006641	Slc5a6	3.94296e-07	1.59245e-07	8.47088	8.57176	0.100881	0.328433	0.863322	0.930647	0.0673255	0.642588	10.7265	10.852	0.12546	0.839172	24	NO CHANGE	NO CHANGE	NO CHANGE
ENSMUSG00000042216	Sgsm1	3.97804e-07	0.00218055	7.43947	7.46201	0.022546	0.843616	0.567153	0.537823	-0.0293301	0.855996	21.6951	21.7265	0.0314867	0.977537	24	NO CHANGE	NO CHANGE	NO CHANGE
ENSMUSG00000109703	Gm45299	3.99227e-07	2.08856e-06	6.26253	6.18982	-0.0727054	0.249322	0.483627	0.495044	0.0114167	0.897087	17.525	18.1464	0.621387	0.370421	24	NO CHANGE	NO CHANGE	NO CHANGE
ENSMUSG00000020130	Tbc1d15	4.03852e-07	5.49722e-06	10.5189	10.574	0.0550691	0.196142	0.364915	0.276414	-0.0885005	0.14346	7.7636	8.24344	0.479838	0.511445	24	NO CHANGE	NO CHANGE	NO CHANGE
ENSMUSG00000000085	Scmh1	4.0472e-07	3.33995e-06	8.56718	8.52461	-0.0425765	0.267026	0.274611	0.302545	0.0279342	0.603652	3.20603	3.72309	0.517054	0.470356	24	NO CHANGE	NO CHANGE	NO CHANGE
ENSMUSG00000027580	Helz2	4.04969e-07	0.000140336	11.9723	11.9072	-0.0650353	0.254336	0.404048	0.320329	-0.0837181	0.298574	20.9705	22.5591	1.58861	0.0719154	24	NO CHANGE	NO CHANGE	NO CHANGE
ENSMUSG00000057649	Brd9	4.05537e-07	4.38386e-05	8.79677	8.76706	-0.0297033	0.439394	0.261078	0.249427	-0.0116511	0.829404	5.71891	6.25446	0.535554	0.509798	24	NO CHANGE	NO CHANGE	NO CHANGE
ENSMUSG00000027668	Mfn1	4.09164e-07	6.65144e-07	10.9245	10.9342	0.00968954	0.725078	0.252973	0.200566	-0.0524069	0.184699	9.37045	9.27127	-0.0991767	0.882158	24	NO CHANGE	NO CHANGE	NO CHANGE
ENSMUSG00000020131	Pcsk4	4.12575e-07	1.16939e-06	10.0857	9.96204	-0.123674	0.138715	0.60414	0.704636	0.100496	0.389072	10.2168	10.5769	0.360159	0.598732	24	NO CHANGE	NO CHANGE	NO CHANGE
ENSMUSG00000020605	Hs1bp3	4.15689e-07	3.58382e-05	8.8087	8.83161	0.0229185	0.640534	0.367663	0.308522	-0.0591405	0.396204	3.00584	4.14231	1.13647	0.158176	24	NO CHANGE	NO CHANGE	NO CHANGE
ENSMUSG00000048271	Rbm33	4.17876e-07	0.000122113	10.6047	10.7069	0.102144	0.203804	0.538974	0.468457	-0.0705174	0.53077	7.50655	8.55887	1.05233	0.224999	24	NO CHANGE	NO CHANGE	NO CHANGE
ENSMUSG00000023055	Calcoco1	4.26742e-07	0.00146112	10.373	10.4319	0.0588101	0.514447	0.53961	0.422677	-0.116933	0.361031	6.35212	7.2226	0.870482	0.40168	24	NO CHANGE	NO CHANGE	NO CHANGE
ENSMUSG00000033860	Fgg	4.26877e-07	3.9585e-09	16.3451	16.3343	-0.0107364	0.806826	0.398707	0.478466	0.0797591	0.204902	1.74923	2.67679	0.927558	0.0977702	24	NO CHANGE	NO CHANGE	NO CHANGE
ENSMUSG00000025227	Mfsd13a	4.2757e-07	8.73311e-08	8.22452	8.19501	-0.0295121	0.518429	0.427456	0.374598	-0.0528585	0.414424	23.4857	23.7806	0.294873	0.633606	24	NO CHANGE	NO CHANGE	NO CHANGE
ENSMUSG00000044505	Lingo4	4.29113e-07	5.74038e-07	7.31903	7.24602	-0.0730133	0.5464	1.00373	0.997845	-0.00588855	0.972476	17.059	17.3427	0.283671	0.663713	24	NO CHANGE	NO CHANGE	NO CHANGE
ENSMUSG00000063077	Kif1b	4.31454e-07	4.5895e-05	11.7963	11.9027	0.1064	0.0508251	0.379266	0.332485	-0.046781	0.531845	6.67176	6.81922	0.147456	0.854825	24	NO CHANGE	NO CHANGE	NO CHANGE
ENSMUSG00000041930	Fam222a	4.35093e-07	3.62632e-08	7.87137	7.76942	-0.10195	0.397914	1.09701	1.09474	-0.00227148	0.989309	22.2123	22.7191	0.506713	0.394058	24	NO CHANGE	NO CHANGE	NO CHANGE
ENSMUSG00000027513	Pck1	4.35565e-07	0.00349606	15.7042	15.6423	-0.0619433	0.753107	1.11587	0.83853	-0.277343	0.322927	8.94708	10.3184	1.37129	0.227035	24	NO CHANGE	NO CHANGE	NO CHANGE
ENSMUSG00000026509	Capn2	4.42724e-07	1.21418e-05	10.5731	10.5623	-0.0107434	0.846667	0.400686	0.394641	-0.00604537	0.938654	23.7446	0.375478	0.630916	0.405808	24	NO CHANGE	NO CHANGE	NO CHANGE
ENSMUSG00000032860	P2ry2	4.46422e-07	1.09165e-06	9.22855	9.293	0.0644461	0.249507	0.460561	0.432771	-0.0277898	0.722805	9.34554	9.43411	0.0885726	0.89488	24	NO CHANGE	NO CHANGE	NO CHANGE
ENSMUSG00000016028	Celsr1	4.47428e-07	6.71397e-05	9.85382	9.96629	0.112465	0.303696	0.733087	0.679363	-0.0537233	0.726202	20.7143	20.1727	-0.541596	0.515923	24	NO CHANGE	NO CHANGE	NO CHANGE
ENSMUSG00000054517	Trim65	4.47836e-07	1.19339e-05	8.87018	8.94082	0.0706477	0.172332	0.410198	0.335039	-0.0751591	0.301315	15.9821	15.9627	-0.0194321	0.979332	24	NO CHANGE	NO CHANGE	NO CHANGE
ENSMUSG00000033147	Slc22a15	4.7077e-07	8.41077e-06	8.74595	8.73474	-0.0112095	0.844976	0.491423	0.36379	-0.127633	0.122781	1.13847	1.64528	0.506806	0.500101	24	NO CHANGE	NO CHANGE	NO CHANGE
ENSMUSG00000021824	Ap3m1	4.80111e-07	7.6964e-05	11.1087	11.0652	-0.0434574	0.483604	0.42285	0.378847	-0.0440032	0.615264	11.7923	11.5283	-0.264051	0.752409	24	NO CHANGE	NO CHANGE	NO CHANGE
ENSMUSG00000047843	Bri3	4.8545e-07	3.03091e-06	10.1344	10.0667	-0.0676994	0.338601	0.536646	0.538959	0.00231243	0.981417	9.03366	9.9489	0.91524	0.200521	24	NO CHANGE	NO CHANGE	NO CHANGE
ENSMUSG00000032010	Usp2	5.04677e-07	7.41976e-06	9.66202	9.65882	-0.00319641	0.990116	1.86674	1.89959	0.0328552	0.928261	12.6811	13.0592	0.378099	0.610283	24	NO CHANGE	NO CHANGE	NO CHANGE
ENSMUSG00000042622	Maff	5.05698e-07	2.00836e-05	7.51923	7.49265	-0.0265736	0.838702	0.969643	0.863941	-0.105702	0.567899	9.57694	9.93668	0.359745	0.64217	24	NO CHANGE	NO CHANGE	NO CHANGE
ENSMUSG00000032079	Apoa5	5.11472e-07	0.000446334	15.0275	15.0479	0.0204122	0.636685	0.294342	0.21983	-0.0745117	0.227623	12.028	12.5699	0.541971	0.563437	24	NO CHANGE	NO CHANGE	NO CHANGE
ENSMUSG00000031901	Dus2	5.16673e-07	3.52863e-08	8.30675	8.28547	-0.0212818	0.634701	0.392042	0.425768	0.0337256	0.594625	22.2144	22.5084	0.294025	0.620221	24	NO CHANGE	NO CHANGE	NO CHANGE
ENSMUSG00000027810	Eif2a	5.21629e-07	7.27519e-07	10.2597	10.2804	0.0207751	0.342594	0.205779	0.144622	-0.061157	0.0538018	7.81973	8.85244	1.03271	0.148007	24	NO CHANGE	NO CHANGE	NO CHANGE
ENSMUSG00000087574	C030037D09Rik	5.22322e-07	0.000248178	6.14576	6.15857	0.0128069	0.795912	0.38327	0.247832	-0.135438	0.0604028	22.7421	21.6425	-1.09954	0.231718	24	NO CHANGE	NO CHANGE	NO CHANGE
ENSMUSG00000021876	Rnase4	5.3002e-07	2.25211e-05	14.7283	14.6154	-0.112897	0.173499	0.461702	0.605311	0.14361	0.219511	9.99058	9.72542	-0.265156	0.755166	24	NO CHANGE	NO CHANGE	NO CHANGE
ENSMUSG00000033102	Cdc14b	5.38351e-07	0.00524395	9.78674	9.85156	0.0648186	0.464426	0.536134	0.344347	-0.191787	0.131526	4.85426	5.33146	0.4772	0.681947	24	NO CHANGE	NO CHANGE	NO CHANGE
ENSMUSG00000071649	B3gat3	5.41684e-07	3.76786e-06	10.7399	10.6578	-0.0820657	0.0996993	0.409627	0.334495	-0.0751319	0.280181	23.9317	0.758731	0.826997	0.254714	24	NO CHANGE	NO CHANGE	NO CHANGE
ENSMUSG00000039976	Tbc1d16	5.44643e-07	7.13489e-07	9.92962	10.0141	0.0844799	0.218474	0.555231	0.548563	-0.00666826	0.944535	10.2198	10.2386	0.0187127	0.977496	24	NO CHANGE	NO CHANGE	NO CHANGE
ENSMUSG00000005089	Slc1a2	5.47368e-07	1.03721e-05	11.9206	11.9491	0.0284763	0.714548	0.544346	0.564699	0.020353	0.853225	11.3221	11.1232	-0.198894	0.793127	24	NO CHANGE	NO CHANGE	NO CHANGE
ENSMUSG00000109904	Gm45819	5.53235e-07	4.93277e-07	6.38639	6.52645	0.140054	0.3453	1.27178	1.15758	-0.114198	0.584472	13.4915	13.4799	-0.0115603	0.985965	24	NO CHANGE	NO CHANGE	NO CHANGE
ENSMUSG00000028245	Nsmaf	5.56304e-07	0.000644554	9.25981	9.27133	0.0115183	0.721166	0.236592	0.150411	-0.0861814	0.0662603	6.55825	7.53094	0.972692	0.320095	24	NO CHANGE	NO CHANGE	NO CHANGE
ENSMUSG00000019854	Reps1	5.58746e-07	0.000361233	9.06975	9.11475	0.0450063	0.284216	0.285496	0.215759	-0.0697374	0.241557	4.96658	5.03579	0.0692109	0.940267	24	NO CHANGE	NO CHANGE	NO CHANGE
ENSMUSG00000036805	Noxa1	5.65408e-07	0.0023858	6.26501	6.1517	-0.113309	0.0684613	0.398993	0.254349	-0.144645	0.0983455	20.4413	21.1912	0.749911	0.487884	24	NO CHANGE	NO CHANGE	NO CHANGE
ENSMUSG00000038628	Polr3k	5.81287e-07	1.46889e-05	9.3501	9.30575	-0.0443481	0.289729	0.278745	0.297795	0.0190506	0.745658	21.6458	21.3017	-0.344155	0.659086	24	NO CHANGE	NO CHANGE	NO CHANGE
ENSMUSG00000038246	Fam50b	5.84279e-07	4.38566e-05	5.50254	5.34189	-0.160653	0.06015	0.482084	0.57106	0.0889754	0.450244	22.6587	22.4833	-0.175357	0.838468	24	NO CHANGE	NO CHANGE	NO CHANGE
ENSMUSG00000061455	Stx17	5.87787e-07	2.03434e-06	9.86232	9.89008	0.0277603	0.326571	0.233306	0.204108	-0.0291976	0.464007	8.29866	8.6516	0.352938	0.613811	24	NO CHANGE	NO CHANGE	NO CHANGE
ENSMUSG00000073678	Pgap1	5.89993e-07	1.74744e-07	8.87546	8.96619	0.0907274	0.186286	0.567208	0.593375	0.0261671	0.784552	8.64587	9.29962	0.653746	0.303826	24	NO CHANGE	NO CHANGE	NO CHANGE
ENSMUSG00000030545	Pex11a	5.9025e-07	0.000500246	11.6247	11.6857	0.0609913	0.394447	0.384068	0.389996	0.00592862	0.953039	16.1442	14.9454	-1.19873	0.233262	24	NO CHANGE	NO CHANGE	NO CHANGE
ENSMUSG00000025757	Hspa4l	5.96407e-07	7.64271e-09	9.52277	9.55984	0.0370693	0.664984	0.770693	0.862847	0.0921545	0.448012	18.6032	18.8764	0.273196	0.631173	24	NO CHANGE	NO CHANGE	NO CHANGE
ENSMUSG00000026873	Phf19	5.97858e-07	5.5274e-05	7.06251	7.07503	0.012521	0.818675	0.371014	0.343874	-0.0271409	0.725459	17.6879	17.6131	-0.0748217	0.9279	24	NO CHANGE	NO CHANGE	NO CHANGE
ENSMUSG00000022615	Tymp	6.01944e-07	6.95019e-06	11.4959	11.4183	-0.0775807	0.587685	1.00357	1.06604	0.0624737	0.75713	0.596493	1.30771	0.711219	0.344127	24	NO CHANGE	NO CHANGE	NO CHANGE
ENSMUSG00000021944	Gata4	6.02032e-07	0.00093889	9.77365	9.74403	-0.029621	0.720048	0.437061	0.422312	-0.0147485	0.899492	20.1278	21.9722	1.84435	0.083379	24	NO CHANGE	NO CHANGE	NO CHANGE
ENSMUSG00000025764	Jade1	6.02048e-07	5.65512e-07	9.85661	9.9645	0.107893	0.186042	0.652831	0.663418	0.0105867	0.925811	7.51155	7.89217	0.380619	0.565167	24	NO CHANGE	NO CHANGE	NO CHANGE
ENSMUSG00000041459	Tardbp	6.02168e-07	5.81258e-06	11.8473	11.8737	0.0264094	0.462075	0.290741	0.242657	-0.0480834	0.345166	20.7248	20.685	-0.0397641	0.956733	24	NO CHANGE	NO CHANGE	NO CHANGE
ENSMUSG00000025366	Esyt1	6.02879e-07	1.80092e-06	9.71884	9.77446	0.0556208	0.18803	0.354197	0.297306	-0.0568907	0.337696	18.0408	19.0533	1.01248	0.154161	24	NO CHANGE	NO CHANGE	NO CHANGE
ENSMUSG00000040675	Mthfd1l	6.03663e-07	0.00122271	7.35278	7.00599	-0.346785	0.0743421	0.798858	0.980987	0.182128	0.497585	13.6464	14.1352	0.48882	0.675561	24	NO CHANGE	NO CHANGE	NO CHANGE
ENSMUSG00000031969	Acad8	6.09627e-07	2.51225e-05	11.181	11.2111	0.030043	0.216326	0.189894	0.146391	-0.0435024	0.205827	4.39191	5.33436	0.942446	0.238553	24	NO CHANGE	NO CHANGE	NO CHANGE
ENSMUSG00000062949	Atp11c	6.1393e-07	1.48147e-06	12.225	12.266	0.0410043	0.302394	0.325038	0.295478	-0.0295598	0.596655	7.23492	7.48364	0.248714	0.71817	24	NO CHANGE	NO CHANGE	NO CHANGE
ENSMUSG00000033953	Ppp3r1	6.15367e-07	0.000575697	10.2657	10.333	0.0672251	0.0809609	0.230804	0.193532	-0.0372717	0.484392	11.1093	11.2239	0.11459	0.905662	24	NO CHANGE	NO CHANGE	NO CHANGE
ENSMUSG00000026640	Plxna2	6.20652e-07	5.82229e-06	9.26508	9.39107	0.125989	0.16169	0.654937	0.649031	-0.00590569	0.962385	0.616127	1.40831	0.792187	0.284897	24	NO CHANGE	NO CHANGE	NO CHANGE
ENSMUSG00000028327	Stra6l	6.24631e-07	2.17505e-09	12.4399	12.3868	-0.0531102	0.350306	0.5098	0.61949	0.10969	0.176076	23.9745	0.269233	0.294687	0.591457	24	NO CHANGE	NO CHANGE	NO CHANGE
ENSMUSG00000028039	Efna3	6.25681e-07	0.00148109	6.84129	6.72909	-0.112198	0.319544	0.692281	0.512698	-0.179584	0.261022	2.29987	2.11908	-0.180791	0.861534	24	NO CHANGE	NO CHANGE	NO CHANGE
ENSMUSG00000032715	Trib3	6.25935e-07	1.25745e-05	7.88287	7.90375	0.0208738	0.898822	1.34058	1.03368	-0.306902	0.192524	6.59701	7.34661	0.749599	0.331607	24	NO CHANGE	NO CHANGE	NO CHANGE
ENSMUSG00000027288	Zfp106	6.26075e-07	5.67033e-05	10.972	11.0194	0.0473672	0.154119	0.233965	0.198715	-0.0352499	0.44769	11.1998	12.0888	0.889038	0.285211	24	NO CHANGE	NO CHANGE	NO CHANGE
ENSMUSG00000037003	Tns2	6.34406e-07	2.6007e-09	11.2282	11.2128	-0.0153074	0.825352	0.654109	0.692694	0.0385843	0.694352	8.28366	8.50002	0.216357	0.698018	24	NO CHANGE	NO CHANGE	NO CHANGE
ENSMUSG00000091438	Gm17088	6.34603e-07	0.0176574	5.95911	5.90812	-0.0509882	0.483492	0.413388	0.23517	-0.178218	0.089719	23.54	22.6886	-0.851371	0.530905	24	NO CHANGE	NO CHANGE	NO CHANGE
ENSMUSG00000028766	Alpl	6.38151e-07	1.32386e-07	9.66741	9.70238	0.0349675	0.656108	0.706463	0.633401	-0.0730617	0.511438	15.8114	15.5101	-0.301291	0.635779	24	NO CHANGE	NO CHANGE	NO CHANGE
ENSMUSG00000032902	Slc16a1	6.40009e-07	4.32616e-06	10.8046	10.8625	0.0578203	0.385594	0.411671	0.54625	0.134579	0.157676	22.1643	23.0148	0.850468	0.273836	24	NO CHANGE	NO CHANGE	NO CHANGE
ENSMUSG00000024993	Fam45a	6.40645e-07	1.97493e-06	9.28132	9.30962	0.0282994	0.352239	0.244244	0.224819	-0.0194252	0.649795	21.5782	20.6787	-0.89946	0.203298	24	NO CHANGE	NO CHANGE	NO CHANGE
ENSMUSG00000020262	Adarb1	6.4521e-07	6.19233e-07	9.00628	9.01909	0.0128098	0.827382	0.526538	0.422788	-0.10375	0.217459	11.0915	11.7207	0.629124	0.358572	24	NO CHANGE	NO CHANGE	NO CHANGE
ENSMUSG00000045098	Kmt5b	6.47628e-07	0.000131321	9.67556	9.71441	0.0388476	0.322647	0.294714	0.209452	-0.0852619	0.129095	5.35126	5.20594	-0.145317	0.867608	24	NO CHANGE	NO CHANGE	NO CHANGE
ENSMUSG00000025512	Chid1	6.49065e-07	8.11557e-05	10.1258	10.0564	-0.0694083	0.150858	0.348154	0.274024	-0.0741304	0.274422	21.9452	22.3904	0.445138	0.597989	24	NO CHANGE	NO CHANGE	NO CHANGE
ENSMUSG00000026914	Psmd14	6.49181e-07	0.000234446	10.6395	10.6455	0.00592086	0.865831	0.232844	0.192256	-0.0405878	0.415312	22.3704	22.2448	-0.125633	0.88933	24	NO CHANGE	NO CHANGE	NO CHANGE
ENSMUSG00000002957	Ap2a2	6.49696e-07	7.7047e-09	11.5643	11.5543	-0.0100339	0.76594	0.312521	0.319811	0.00729018	0.878381	22.7553	22.9367	0.181332	0.75293	24	NO CHANGE	NO CHANGE	NO CHANGE
ENSMUSG00000028826	Maco1	6.50339e-07	2.44777e-06	10.836	10.8487	0.0126212	0.784582	0.358895	0.349269	-0.00962584	0.882751	13.0943	13.7567	0.662377	0.35043	24	NO CHANGE	NO CHANGE	NO CHANGE
ENSMUSG00000033623	Pcgf3	6.64882e-07	0.000191382	9.79808	9.81823	0.0201449	0.583925	0.240999	0.206698	-0.034301	0.51013	7.20167	8.78374	1.58207	0.0842189	24	NO CHANGE	NO CHANGE	NO CHANGE
ENSMUSG00000030795	Fus	6.65642e-07	5.49117e-06	11.7854	11.769	-0.0164576	0.711705	0.350435	0.310307	-0.0401277	0.524952	4.65466	5.34555	0.690889	0.34841	24	NO CHANGE	NO CHANGE	NO CHANGE
ENSMUSG00000108436	Gm44851	6.77563e-07	3.33756e-05	6.96147	6.90808	-0.0533928	0.551882	0.644556	0.567942	-0.0766138	0.546112	7.30659	8.12159	0.815004	0.313723	24	NO CHANGE	NO CHANGE	NO CHANGE
ENSMUSG00000029290	Zfp326	6.86336e-07	0.000130579	9.10706	9.10976	0.0026963	0.935607	0.231906	0.189482	-0.0424233	0.371927	17.7515	18.0815	0.330002	0.704383	24	NO CHANGE	NO CHANGE	NO CHANGE
ENSMUSG00000048782	Insc	6.86724e-07	4.54362e-05	9.40555	9.19245	-0.213096	0.0825505	0.87609	0.728837	-0.147253	0.387117	21.3063	21.3057	-0.000625968	0.999388	24	NO CHANGE	NO CHANGE	NO CHANGE
ENSMUSG00000026672	Optn	6.87405e-07	0.00034978	11.6571	11.6728	0.0156677	0.606333	0.158061	0.174024	0.0159623	0.710162	11.0226	11.7537	0.731069	0.462444	24	NO CHANGE	NO CHANGE	NO CHANGE
ENSMUSG00000034659	Tmem109	6.9095e-07	0.000138454	10.0562	10.0759	0.0196257	0.420323	0.174372	0.133684	-0.0406874	0.240371	20.1308	21.7364	1.60551	0.0732174	24	NO CHANGE	NO CHANGE	NO CHANGE
ENSMUSG00000112920	Spata22	6.92537e-07	0.000215431	6.12935	6.16582	0.0364655	0.566952	0.377667	0.36822	-0.00944656	0.916249	0.873574	2.71975	1.84618	0.0520533	24	NO CHANGE	NO CHANGE	NO CHANGE
ENSMUSG00000029512	Ulk1	6.97566e-07	9.09945e-05	11.0759	11.175	0.0990313	0.21207	0.514768	0.474881	-0.0398871	0.719042	8.10313	8.57206	0.468928	0.585229	24	NO CHANGE	NO CHANGE	NO CHANGE
ENSMUSG00000047496	Rnf152	7.08228e-07	9.7011e-05	9.48852	9.52954	0.0410158	0.750906	0.802943	0.797326	-0.00561746	0.975454	5.89995	7.11912	1.21916	0.168675	24	NO CHANGE	NO CHANGE	NO CHANGE
ENSMUSG00000040659	Efhd2	7.1079e-07	1.80575e-09	11.0754	10.9672	-0.108156	0.152139	0.729476	0.673674	-0.0558016	0.595869	12.3448	12.4708	0.12604	0.825922	24	NO CHANGE	NO CHANGE	NO CHANGE
ENSMUSG00000000791	Il12rb1	7.17818e-07	1.00865e-05	7.03119	7.02251	-0.00868274	0.920562	0.608142	0.626432	0.0182902	0.881926	11.7918	10.5537	-1.23803	0.111853	24	NO CHANGE	NO CHANGE	NO CHANGE
ENSMUSG00000031513	Leprotl1	7.25309e-07	3.24564e-05	9.2822	9.23668	-0.0455214	0.386864	0.361232	0.340196	-0.0210358	0.776138	22.5242	23.3742	0.84994	0.296256	24	NO CHANGE	NO CHANGE	NO CHANGE
ENSMUSG00000009907	Vps4b	7.28907e-07	1.60747e-05	10.7175	10.7774	0.0598857	0.0561056	0.238145	0.192461	-0.045684	0.292315	6.38528	5.29387	-1.0914	0.166146	24	NO CHANGE	NO CHANGE	NO CHANGE
ENSMUSG00000024007	Ppil1	7.2991e-07	2.33153e-06	8.95998	8.90728	-0.0527031	0.400985	0.446039	0.501282	0.0552434	0.532518	19.847	19.179	-0.668007	0.353697	24	NO CHANGE	NO CHANGE	NO CHANGE
ENSMUSG00000026437	Cdk18	7.32583e-07	0.000191476	10.8074	10.8218	0.0143653	0.813503	0.440161	0.32287	-0.117291	0.179606	12.3034	12.7276	0.424204	0.635411	24	NO CHANGE	NO CHANGE	NO CHANGE
ENSMUSG00000052566	Hook2	7.3353e-07	1.36688e-06	10.2234	10.1238	-0.0995451	0.206287	0.567782	0.643045	0.075263	0.495107	9.1716	9.95999	0.788387	0.263306	24	NO CHANGE	NO CHANGE	NO CHANGE
ENSMUSG00000033781	Asb13	7.35625e-07	1.11531e-06	10.7521	10.713	-0.0391631	0.390686	0.370948	0.345706	-0.0252421	0.694213	22.3765	21.9744	-0.402174	0.558157	24	NO CHANGE	NO CHANGE	NO CHANGE
ENSMUSG00000030788	Rnf141	7.39415e-07	2.62939e-08	10.5176	10.589	0.0714255	0.0840675	0.337413	0.401109	0.0636956	0.268773	2.24977	2.30316	0.0533897	0.928658	24	NO CHANGE	NO CHANGE	NO CHANGE
ENSMUSG00000037622	Wdtc1	7.48925e-07	4.62073e-08	12.0308	12.082	0.051129	0.38433	0.502163	0.537579	0.0354163	0.668522	6.02349	6.04059	0.0170918	0.977568	24	NO CHANGE	NO CHANGE	NO CHANGE
ENSMUSG00000021707	Dhfr	7.61433e-07	2.90391e-07	10.0515	10.1267	0.0751748	0.0951361	0.345015	0.3886	0.0435855	0.485336	8.53947	9.39503	0.855562	0.19527	24	NO CHANGE	NO CHANGE	NO CHANGE
ENSMUSG00000034203	Chchd4	7.6223e-07	0.0070412	9.15832	9.1687	0.0103763	0.8484	0.301291	0.206908	-0.0943835	0.224519	13.2012	12.4271	-0.774018	0.525587	24	NO CHANGE	NO CHANGE	NO CHANGE
ENSMUSG00000062209	Erbb4	7.71107e-07	2.9252e-07	6.42582	6.23692	-0.188904	0.0526711	0.770819	0.800119	0.0293004	0.826381	7.66126	8.35385	0.692594	0.290955	24	NO CHANGE	NO CHANGE	NO CHANGE
ENSMUSG00000032113	Chek1	7.76039e-07	0.00370516	6.19752	6.14114	-0.0563824	0.473206	0.454541	0.323317	-0.131224	0.241259	17.1209	18.7591	1.63819	0.155829	24	NO CHANGE	NO CHANGE	NO CHANGE
ENSMUSG00000023979	Guca1b	7.76284e-07	9.99226e-06	5.89669	5.86329	-0.0334012	0.581937	0.490562	0.384952	-0.105609	0.222987	17.4777	18.3341	0.856445	0.266807	24	NO CHANGE	NO CHANGE	NO CHANGE
ENSMUSG00000041828	Abca8a	7.83392e-07	3.83214e-06	11.7455	11.7309	-0.014647	0.824897	0.518459	0.472818	-0.0456404	0.626455	8.61505	8.31619	-0.298857	0.679995	24	NO CHANGE	NO CHANGE	NO CHANGE
ENSMUSG00000023572	Ccndbp1	7.87495e-07	8.81112e-07	9.32847	9.33805	0.00957643	0.741082	0.253897	0.204582	-0.0493152	0.234082	6.04553	6.8979	0.852367	0.225339	24	NO CHANGE	NO CHANGE	NO CHANGE
ENSMUSG00000009376	Met	7.87587e-07	0.00586145	10.7694	10.8541	0.0846829	0.152003	0.299696	0.232586	-0.0671092	0.416627	7.21314	7.24925	0.0361085	0.976147	24	NO CHANGE	NO CHANGE	NO CHANGE
ENSMUSG00000034480	Diaph2	7.88746e-07	0.00024609	8.5081	8.47633	-0.0317663	0.518351	0.363103	0.247766	-0.115337	0.103733	7.6638	8.52026	0.856463	0.352622	24	NO CHANGE	NO CHANGE	NO CHANGE
ENSMUSG00000020528	Prpsap2	7.94721e-07	0.000114067	8.79401	8.76651	-0.0275028	0.425397	0.251017	0.189603	-0.0614143	0.211757	23.1266	23.0738	-0.0528315	0.951381	24	NO CHANGE	NO CHANGE	NO CHANGE
ENSMUSG00000091968	Gm17115	7.97258e-07	0.00343671	5.86788	5.99081	0.122929	0.153798	0.420706	0.370114	-0.0505922	0.673274	7.64748	7.28272	-0.364765	0.754287	24	NO CHANGE	NO CHANGE	NO CHANGE
ENSMUSG00000029246	Ppat	8.04823e-07	0.000936028	9.60303	9.70851	0.10548	0.192674	0.512112	0.377964	-0.134148	0.240123	11.8267	11.8313	0.00461264	0.996329	24	NO CHANGE	NO CHANGE	NO CHANGE
ENSMUSG00000028527	Ak4	8.10935e-07	4.45028e-08	11.6537	11.7436	0.0899721	0.201803	0.571627	0.672975	0.101348	0.306888	11.7578	12.0678	0.310038	0.611756	24	NO CHANGE	NO CHANGE	NO CHANGE
ENSMUSG00000070315	4930581F22Rik	8.1165e-07	0.000582784	9.73291	9.7307	-0.00220877	0.975194	0.369725	0.383555	0.0138304	0.890517	6.9019	6.3341	-0.567809	0.578491	24	NO CHANGE	NO CHANGE	NO CHANGE
ENSMUSG00000056305	Usp39	8.12735e-07	0.00425313	9.82994	9.76353	-0.0664107	0.0884744	0.234468	0.150267	-0.084201	0.124926	16.0904	17.4408	1.35044	0.244975	24	NO CHANGE	NO CHANGE	NO CHANGE
ENSMUSG00000028655	Mfsd2a	8.16851e-07	9.44919e-06	10.3759	10.5364	0.160459	0.421314	1.50399	1.34585	-0.158138	0.574139	12.3349	12.3162	-0.0187496	0.980209	24	NO CHANGE	NO CHANGE	NO CHANGE
ENSMUSG00000031568	Rwdd4a	8.16933e-07	0.0147108	9.73603	9.75696	0.0209354	0.675455	0.276177	0.168132	-0.108045	0.133333	14.7102	14.9628	0.252531	0.849231	24	NO CHANGE	NO CHANGE	NO CHANGE
ENSMUSG00000052906	Ubxn8	8.21186e-07	1.47756e-05	10.0966	10.0521	-0.0444991	0.121439	0.203336	0.190222	-0.0131145	0.742077	8.73624	8.98969	0.253456	0.743572	24	NO CHANGE	NO CHANGE	NO CHANGE
ENSMUSG00000026203	Dnajb2	8.34385e-07	8.2457e-06	11.3638	11.3343	-0.0295216	0.441459	0.291757	0.259623	-0.0321334	0.552751	19.4475	19.0648	-0.382675	0.611407	24	NO CHANGE	NO CHANGE	NO CHANGE
ENSMUSG00000067279	Ppp1r3c	8.45005e-07	1.86959e-08	11.2712	11.2018	-0.0693452	0.63314	1.2423	1.4171	0.174798	0.396864	23.3825	23.188	-0.194581	0.743001	24	NO CHANGE	NO CHANGE	NO CHANGE
ENSMUSG00000026077	Npas2	8.52992e-07	1.23025e-06	6.46687	6.39461	-0.0722601	0.774784	2.01865	1.93025	-0.088403	0.804475	0.210327	0.659726	0.449399	0.516946	24	NO CHANGE	NO CHANGE	NO CHANGE
ENSMUSG00000026943	Lcn12	8.54942e-07	1.06758e-05	5.98745	6.02237	0.0349204	0.647234	0.581953	0.50603	-0.0759226	0.482788	20.5487	21.5037	0.954913	0.216077	24	NO CHANGE	NO CHANGE	NO CHANGE
ENSMUSG00000046230	Vps13a	8.56498e-07	4.11703e-10	8.93304	8.99045	0.0574089	0.288896	0.51424	0.555551	0.0413107	0.586824	13.3492	13.9524	0.603192	0.271277	24	NO CHANGE	NO CHANGE	NO CHANGE
ENSMUSG00000011382	Dhdh	8.6172e-07	1.71339e-05	12.4892	12.5064	0.0171892	0.646143	0.251765	0.259672	0.0079067	0.881102	6.48042	7.45573	0.975311	0.222663	24	NO CHANGE	NO CHANGE	NO CHANGE
ENSMUSG00000030842	Lamtor1	8.61973e-07	0.00012145	10.8462	10.8179	-0.0282391	0.367636	0.226491	0.170741	-0.0557499	0.211425	23.6329	23.06	-0.572808	0.51285	24	NO CHANGE	NO CHANGE	NO CHANGE
ENSMUSG00000021037	Ahsa1	8.90075e-07	3.35207e-06	11.4396	11.3718	-0.0677731	0.182033	0.405411	0.345726	-0.0596857	0.40164	18.1993	18.0124	-0.186977	0.796962	24	NO CHANGE	NO CHANGE	NO CHANGE
ENSMUSG00000020873	Slc35b1	8.93533e-07	4.51073e-05	10.8384	10.8077	-0.0307246	0.678162	0.487884	0.474084	-0.0137999	0.895012	19.0168	19.6484	0.631581	0.449214	24	NO CHANGE	NO CHANGE	NO CHANGE
ENSMUSG00000047264	Zfp358	8.99447e-07	2.31391e-06	8.67138	8.63191	-0.0394744	0.309434	0.268376	0.311277	0.0429016	0.433105	7.32493	6.4471	-0.87783	0.230664	24	NO CHANGE	NO CHANGE	NO CHANGE
ENSMUSG00000109764	Klkb1	9.0029e-07	6.07293e-08	12.6596	12.6089	-0.0507179	0.219386	0.34396	0.369647	0.0256866	0.656499	6.3482	7.32711	0.978912	0.120954	24	NO CHANGE	NO CHANGE	NO CHANGE
ENSMUSG00000020604	Arsg	9.10251e-07	2.44731e-06	9.32527	9.30719	-0.0180798	0.857982	0.831186	0.703058	-0.128128	0.372963	0.743662	1.98667	1.24301	0.0914331	24	NO CHANGE	NO CHANGE	NO CHANGE
ENSMUSG00000029863	Casp2	9.11295e-07	0.00148378	7.57112	7.61416	0.0430409	0.261483	0.172643	0.188385	0.015742	0.769284	20.3135	20.8535	0.540026	0.635782	24	NO CHANGE	NO CHANGE	NO CHANGE
ENSMUSG00000028261	Ndufaf4	9.12021e-07	0.000983971	10.5289	10.596	0.0671266	0.297979	0.389416	0.306507	-0.0829087	0.362334	14.8748	14.6688	-0.206054	0.838953	24	NO CHANGE	NO CHANGE	NO CHANGE
ENSMUSG00000040859	Bsdc1	9.12463e-07	1.28174e-05	10.8189	10.8738	0.0548819	0.0712068	0.225314	0.193018	-0.0322963	0.442483	6.67675	7.49519	0.818443	0.292959	24	NO CHANGE	NO CHANGE	NO CHANGE
ENSMUSG00000005374	Tbl2	9.22205e-07	0.000300366	9.71473	9.67649	-0.0382437	0.513149	0.336185	0.326867	-0.00931775	0.909984	16.1669	15.9111	-0.255757	0.787833	24	NO CHANGE	NO CHANGE	NO CHANGE
ENSMUSG00000020190	Mknk2	9.27523e-07	4.047e-05	12.1443	12.1162	-0.0280683	0.791002	0.679959	0.694287	0.0143277	0.923756	11.8121	12.9828	1.17071	0.166388	24	NO CHANGE	NO CHANGE	NO CHANGE
ENSMUSG00000075025	Gm10804	9.52353e-07	5.4726e-05	5.95761	5.85451	-0.103101	0.542983	1.18848	1.02065	-0.167825	0.484265	7.5096	7.00218	-0.507418	0.543921	24	NO CHANGE	NO CHANGE	NO CHANGE
ENSMUSG00000043962	Thrap3	9.55005e-07	7.24876e-08	11.2936	11.3057	0.0121208	0.751261	0.348819	0.297652	-0.0511676	0.34725	5.2556	5.32882	0.0732114	0.909574	24	NO CHANGE	NO CHANGE	NO CHANGE
ENSMUSG00000036986	Pml	9.6867e-07	1.28158e-05	9.56762	9.50618	-0.0614393	0.149584	0.251518	0.314411	0.0628929	0.292931	23.6883	1.27003	1.58173	0.0596187	24	NO CHANGE	NO CHANGE	NO CHANGE
ENSMUSG00000042524	Sun2	9.70742e-07	0.000527879	11.3627	11.4685	0.105737	0.108726	0.345097	0.347978	0.00288116	0.974801	7.31927	8.10894	0.789675	0.434576	24	NO CHANGE	NO CHANGE	NO CHANGE
ENSMUSG00000025486	Sirt3	9.80946e-07	5.40415e-05	11.1325	11.1572	0.0247421	0.559264	0.273202	0.268046	-0.00515569	0.931242	8.7413	9.30665	0.565344	0.504291	24	NO CHANGE	NO CHANGE	NO CHANGE
ENSMUSG00000032121	Tmem218	9.84288e-07	1.25035e-06	7.4981	7.4845	-0.0136046	0.856852	0.621763	0.549215	-0.0725486	0.497943	2.49408	1.83609	-0.657989	0.350563	24	NO CHANGE	NO CHANGE	NO CHANGE
ENSMUSG00000021025	Nfkbia	9.84349e-07	0.0057711	10.2775	10.3181	0.0406374	0.609145	0.481738	0.299363	-0.182375	0.111508	9.03901	9.46221	0.423197	0.722703	24	NO CHANGE	NO CHANGE	NO CHANGE
ENSMUSG00000027695	Pld1	1.00079e-06	3.9803e-06	7.91271	7.91262	-9.03724e-05	0.998924	0.516331	0.475925	-0.0404055	0.670349	1.00853	1.52668	0.518155	0.480588	24	NO CHANGE	NO CHANGE	NO CHANGE
ENSMUSG00000022507	1810013L24Rik	1.00113e-06	1.85582e-06	10.0596	10.0755	0.0159315	0.800971	0.455934	0.504908	0.0489739	0.58447	6.34329	7.13395	0.790658	0.272356	24	NO CHANGE	NO CHANGE	NO CHANGE
ENSMUSG00000109628	BC024386	1.02303e-06	0.000222448	13.79	13.771	-0.0189444	0.750378	0.344031	0.343284	-0.000747199	0.992914	5.85158	6.85315	1.00156	0.288789	24	NO CHANGE	NO CHANGE	NO CHANGE
ENSMUSG00000041777	Cir1	1.03189e-06	0.000712891	8.60024	8.66498	0.0647415	0.205571	0.368226	0.225369	-0.142856	0.0525173	4.91568	6.55148	1.6358	0.110362	24	NO CHANGE	NO CHANGE	NO CHANGE
ENSMUSG00000019977	Hbs1l	1.03852e-06	8.06456e-06	10.7275	10.7263	-0.00114998	0.969797	0.248977	0.18928	-0.0596974	0.17135	7.89806	7.45196	-0.446099	0.563433	24	NO CHANGE	NO CHANGE	NO CHANGE
ENSMUSG00000030741	Spns1	1.04319e-06	0.000155701	10.4309	10.428	-0.00298434	0.914261	0.189648	0.152846	-0.0368018	0.351331	5.387	6.8446	1.45761	0.108925	24	NO CHANGE	NO CHANGE	NO CHANGE
ENSMUSG00000064145	Arih2	1.05216e-06	5.59988e-08	10.5313	10.5747	0.0433953	0.200431	0.289916	0.287454	-0.00246242	0.958456	9.29095	8.63012	-0.660824	0.295219	24	NO CHANGE	NO CHANGE	NO CHANGE
ENSMUSG00000030805	Stx4a	1.05269e-06	5.64723e-06	10.064	9.98308	-0.0809614	0.0817522	0.363856	0.29824	-0.0656158	0.310248	23.6657	23.6262	-0.0395001	0.958034	24	NO CHANGE	NO CHANGE	NO CHANGE
ENSMUSG00000070436	Serpinh1	1.05684e-06	1.61959e-07	9.26124	9.17303	-0.0882084	0.242703	0.607279	0.645908	0.038629	0.714691	20.0014	21.212	1.21053	0.067848	24	NO CHANGE	NO CHANGE	NO CHANGE
ENSMUSG00000036083	Slc17a3	1.07549e-06	3.34322e-05	11.4344	11.4717	0.0372623	0.49405	0.382842	0.340597	-0.0422448	0.582997	19.2664	20.2698	1.00345	0.22383	24	NO CHANGE	NO CHANGE	NO CHANGE
ENSMUSG00000029664	Tfpi2	1.08398e-06	6.11127e-07	10.7603	10.7937	0.0334087	0.623724	0.589834	0.482481	-0.107352	0.268973	23.7861	23.8989	0.112766	0.871156	24	NO CHANGE	NO CHANGE	NO CHANGE
ENSMUSG00000113986	Gm31333	1.08719e-06	5.24312e-07	7.42151	7.35474	-0.0667709	0.500145	0.809528	0.767898	-0.0416294	0.76557	4.34296	4.36867	0.0257108	0.969677	24	NO CHANGE	NO CHANGE	NO CHANGE
ENSMUSG00000020923	Ubtf	1.09286e-06	1.05472e-05	11.2051	11.2271	0.021966	0.438772	0.189117	0.203213	0.014096	0.724275	6.82583	6.36567	-0.460161	0.555771	24	NO CHANGE	NO CHANGE	NO CHANGE
ENSMUSG00000028957	Per3	1.09536e-06	2.06352e-06	9.13458	9.1221	-0.0124795	0.957086	1.7259	1.78345	0.0575545	0.860735	12.0068	12.8001	0.793268	0.271631	24	NO CHANGE	NO CHANGE	NO CHANGE
ENSMUSG00000040380	Cbln3	1.09552e-06	4.0675e-05	6.16224	6.1668	0.00455901	0.949525	0.465335	0.467471	0.00213612	0.983267	2.48387	1.1649	-1.31897	0.121304	24	NO CHANGE	NO CHANGE	NO CHANGE
ENSMUSG00000013150	Gfod2	1.09869e-06	4.02938e-06	8.60746	8.49732	-0.11014	0.175848	0.564647	0.606878	0.0422312	0.709645	21.0008	21.5417	0.54089	0.466939	24	NO CHANGE	NO CHANGE	NO CHANGE
ENSMUSG00000006442	Srm	1.10085e-06	0.000102934	10.4245	10.2471	-0.177398	0.101815	0.748033	0.595474	-0.15256	0.31292	15.7153	16.2302	0.514891	0.554654	24	NO CHANGE	NO CHANGE	NO CHANGE
ENSMUSG00000032207	Lipc	1.10457e-06	9.29074e-05	12.4572	12.5271	0.0699051	0.0999493	0.252157	0.256228	0.00407058	0.94474	6.47484	5.11789	-1.35694	0.131531	24	NO CHANGE	NO CHANGE	NO CHANGE
ENSMUSG00000110496	Gm45909	1.12032e-06	3.73867e-06	6.79745	6.88966	0.0922098	0.421888	0.797501	0.875112	0.0776112	0.631452	12.0773	13.0311	0.953769	0.203577	24	NO CHANGE	NO CHANGE	NO CHANGE
ENSMUSG00000061536	Sec22c	1.12604e-06	0.000104301	9.09963	9.10977	0.0101349	0.85276	0.364238	0.31718	-0.0470583	0.54343	11.3343	11.1682	-0.166024	0.849003	24	NO CHANGE	NO CHANGE	NO CHANGE
ENSMUSG00000021144	Mta1	1.13185e-06	0.00141728	10.0957	10.0729	-0.0228898	0.57085	0.223178	0.190198	-0.0329804	0.563661	3.73692	3.86543	0.128516	0.903755	24	NO CHANGE	NO CHANGE	NO CHANGE
ENSMUSG00000008373	Prpf31	1.13195e-06	0.000129804	9.12048	9.03714	-0.0833338	0.092606	0.289782	0.290029	0.000246866	0.997121	19.5349	20.0862	0.551304	0.542027	24	NO CHANGE	NO CHANGE	NO CHANGE
ENSMUSG00000064254	Ethe1	1.13404e-06	1.86524e-06	11.2624	11.2455	-0.0168979	0.862292	0.783418	0.697361	-0.0860577	0.533443	1.11149	0.882407	-0.229084	0.748606	24	NO CHANGE	NO CHANGE	NO CHANGE
ENSMUSG00000030421	Uri1	1.13798e-06	2.4408e-07	10.1666	10.2244	0.0577677	0.14542	0.346022	0.283838	-0.0621839	0.264224	8.52611	8.99036	0.464249	0.4954	24	NO CHANGE	NO CHANGE	NO CHANGE
ENSMUSG00000062797	Hikeshi	1.15415e-06	7.6837e-06	9.32091	9.32602	0.00511375	0.876626	0.252592	0.219447	-0.0331454	0.478536	19.836	19.6605	-0.175501	0.817301	24	NO CHANGE	NO CHANGE	NO CHANGE
ENSMUSG00000025986	Slc39a10	1.16537e-06	0.00128214	7.52254	7.44028	-0.0822597	0.253931	0.480196	0.311505	-0.16869	0.102041	19.6485	18.7503	-0.898186	0.391784	24	NO CHANGE	NO CHANGE	NO CHANGE
ENSMUSG00000001156	Mxd1	1.1694e-06	0.00100598	8.01488	8.0352	0.0203277	0.710691	0.30445	0.269079	-0.0353708	0.64831	8.63458	9.74058	1.106	0.290761	24	NO CHANGE	NO CHANGE	NO CHANGE
ENSMUSG00000037204	Atg101	1.17657e-06	3.13803e-05	10.2544	10.1623	-0.0921954	0.10476	0.378832	0.357181	-0.0216506	0.783088	0.732733	23.9032	-0.829513	0.314011	24	NO CHANGE	NO CHANGE	NO CHANGE
ENSMUSG00000067787	Blcap	1.19469e-06	4.12044e-07	10.0472	9.96643	-0.0807202	0.14258	0.444385	0.423769	-0.0206166	0.787526	22.2778	23.2756	0.997766	0.14552	24	NO CHANGE	NO CHANGE	NO CHANGE
ENSMUSG00000041012	Cmtm8	1.20777e-06	2.22124e-05	10.8502	10.8845	0.0343828	0.476484	0.351371	0.303095	-0.048276	0.479624	5.4454	6.43002	0.984627	0.224365	24	NO CHANGE	NO CHANGE	NO CHANGE
ENSMUSG00000037608	Bclaf1	1.20812e-06	0.000425029	10.3985	10.4491	0.0505742	0.189405	0.27816	0.177617	-0.100543	0.0687788	5.44754	6.74419	1.29664	0.187345	24	NO CHANGE	NO CHANGE	NO CHANGE
ENSMUSG00000079003	Samd1	1.21524e-06	7.73922e-05	8.98322	9.02344	0.0402175	0.620724	0.579911	0.461701	-0.118209	0.307026	16.1015	16.5909	0.489475	0.569282	24	NO CHANGE	NO CHANGE	NO CHANGE
ENSMUSG00000002068	Ccne1	1.22672e-06	2.26639e-07	6.50767	6.60819	0.100515	0.299834	0.690356	0.901539	0.211183	0.12751	11.2057	11.6784	0.472678	0.482006	24	NO CHANGE	NO CHANGE	NO CHANGE
ENSMUSG00000042500	Ago4	1.22806e-06	0.0033716	7.49556	7.53847	0.0429108	0.462337	0.340916	0.238926	-0.10199	0.220488	3.30507	3.29407	-0.0109993	0.992265	24	NO CHANGE	NO CHANGE	NO CHANGE
ENSMUSG00000032066	Bco2	1.23088e-06	7.33112e-05	9.21329	9.25692	0.0436237	0.492718	0.385285	0.398207	0.0129221	0.885316	1.494	1.58324	0.0892467	0.918652	24	NO CHANGE	NO CHANGE	NO CHANGE
ENSMUSG00000028035	Dnajb4	1.24575e-06	0.000293595	10.3026	10.3257	0.0230999	0.710048	0.450903	0.303626	-0.147278	0.100982	14.9023	14.8454	-0.0568768	0.951816	24	NO CHANGE	NO CHANGE	NO CHANGE
ENSMUSG00000028423	Nfx1	1.24684e-06	7.09137e-07	10.6126	10.6024	-0.0102135	0.825287	0.359973	0.368513	0.00854005	0.896128	7.83244	8.00964	0.177199	0.796288	24	NO CHANGE	NO CHANGE	NO CHANGE
ENSMUSG00000006262	Mob1b	1.26399e-06	7.24534e-06	10.403	10.459	0.0559989	0.147958	0.286499	0.257166	-0.0293332	0.586348	6.77922	8.07153	1.29231	0.0962726	24	NO CHANGE	NO CHANGE	NO CHANGE
ENSMUSG00000020381	Mrnip	1.27285e-06	0.00125985	7.17086	7.10507	-0.0657848	0.528847	0.665126	0.467635	-0.197491	0.186298	2.77865	3.53037	0.751714	0.471545	24	NO CHANGE	NO CHANGE	NO CHANGE
ENSMUSG00000021114	Atp6v1d	1.28534e-06	1.58389e-07	10.4295	10.3581	-0.0714214	0.0572773	0.27945	0.330853	0.0514035	0.322361	15.533	14.3927	-1.14032	0.0878573	24	NO CHANGE	NO CHANGE	NO CHANGE
ENSMUSG00000029385	Ccng2	1.30176e-06	0.00127742	8.83564	8.94819	0.112555	0.273624	0.638715	0.460137	-0.178578	0.220565	0.70816	23.7841	-0.924069	0.377976	24	NO CHANGE	NO CHANGE	NO CHANGE
ENSMUSG00000058655	Eif4b	1.31442e-06	4.66132e-07	12.9034	12.9242	0.0207985	0.679056	0.414703	0.383011	-0.0316924	0.655812	7.23026	6.98913	-0.241125	0.723731	24	NO CHANGE	NO CHANGE	NO CHANGE
ENSMUSG00000031422	Morf4l2	1.31621e-06	2.99679e-05	11.6097	11.523	-0.0866848	0.171835	0.406286	0.412189	0.005903	0.946709	18.904	19.0266	0.122663	0.881732	24	NO CHANGE	NO CHANGE	NO CHANGE
ENSMUSG00000020719	Ddx5	1.33947e-06	4.31335e-08	14.0568	14.0801	0.023228	0.333465	0.202915	0.208514	0.00559839	0.868078	12.1069	12.4445	0.337629	0.590475	24	NO CHANGE	NO CHANGE	NO CHANGE
ENSMUSG00000026848	Tor1b	1.35576e-06	1.42192e-05	10.7145	10.8076	0.0931121	0.0573973	0.281205	0.351346	0.0701406	0.300926	14.1197	14.8563	0.736532	0.376097	24	NO CHANGE	NO CHANGE	NO CHANGE
ENSMUSG00000059474	Mbtd1	1.35753e-06	0.000115684	8.94281	9.03984	0.0970254	0.116958	0.397459	0.348904	-0.0485549	0.57212	6.8181	7.78572	0.967624	0.277914	24	NO CHANGE	NO CHANGE	NO CHANGE
ENSMUSG00000023018	Smarcd1	1.37348e-06	1.9692e-07	8.38845	8.39877	0.0103161	0.894297	0.644031	0.627135	-0.0168952	0.877718	22.0421	22.2524	0.210227	0.750278	24	NO CHANGE	NO CHANGE	NO CHANGE
ENSMUSG00000022885	St6gal1	1.37582e-06	2.13383e-07	10.9387	10.9172	-0.0214422	0.795498	0.612236	0.754664	0.142428	0.228915	5.54476	4.55439	-0.990369	0.143199	24	NO CHANGE	NO CHANGE	NO CHANGE
ENSMUSG00000024921	Smarca2	1.38188e-06	2.64341e-07	11.8476	11.8222	-0.0254155	0.61457	0.393294	0.428721	0.0354262	0.619647	12.2388	13.0022	0.763394	0.25532	24	NO CHANGE	NO CHANGE	NO CHANGE
ENSMUSG00000027598	Itch	1.385e-06	0.000386562	10.6042	10.6491	0.044924	0.30433	0.295801	0.214073	-0.0817286	0.188892	10.7397	11.4639	0.72422	0.450293	24	NO CHANGE	NO CHANGE	NO CHANGE
ENSMUSG00000024052	Lpin2	1.38627e-06	0.000352192	12.5214	12.6144	0.0930069	0.461775	0.683813	0.699982	0.0161698	0.927587	10.0439	11.3996	1.35579	0.174264	24	NO CHANGE	NO CHANGE	NO CHANGE
ENSMUSG00000064037	Gpn1	1.39636e-06	3.61545e-06	9.07495	9.03421	-0.0407468	0.188209	0.248091	0.199666	-0.048425	0.266776	21.0268	21.1653	0.138472	0.853426	24	NO CHANGE	NO CHANGE	NO CHANGE
ENSMUSG00000028820	Sfpq	1.41247e-06	0.00428914	10.9476	11.0112	0.0636157	0.28055	0.341002	0.231197	-0.109805	0.189912	14.5964	15.5779	0.981412	0.40243	24	NO CHANGE	NO CHANGE	NO CHANGE
ENSMUSG00000064120	Mocs1	1.42305e-06	1.04714e-06	12.1759	12.1872	0.0113801	0.742979	0.272009	0.262277	-0.00973166	0.842736	6.23343	6.52703	0.293601	0.675999	24	NO CHANGE	NO CHANGE	NO CHANGE
ENSMUSG00000022297	Fzd6	1.42514e-06	8.34648e-06	6.41204	6.45513	0.0430887	0.564769	0.572924	0.484771	-0.0881526	0.406309	4.40491	5.50999	1.10507	0.158358	24	NO CHANGE	NO CHANGE	NO CHANGE
ENSMUSG00000034175	Rhbdd3	1.43754e-06	4.90261e-05	9.49066	9.44342	-0.0472466	0.254507	0.294759	0.240422	-0.0543366	0.352341	5.39955	6.05511	0.655567	0.437902	24	NO CHANGE	NO CHANGE	NO CHANGE
ENSMUSG00000026988	Wdsub1	1.44466e-06	3.97782e-05	7.48339	7.39635	-0.0870317	0.12672	0.390135	0.3415	-0.0486343	0.539497	6.98263	6.59646	-0.386168	0.64255	24	NO CHANGE	NO CHANGE	NO CHANGE
ENSMUSG00000050931	Sgms2	1.45293e-06	1.16875e-05	10.464	10.5462	0.0821937	0.318478	0.599649	0.536826	-0.0628229	0.587562	5.23208	5.59618	0.364097	0.641368	24	NO CHANGE	NO CHANGE	NO CHANGE
ENSMUSG00000052934	Fbxo31	1.457e-06	1.65732e-05	10.7216	10.6253	-0.0963357	0.104258	0.423077	0.371017	-0.0520596	0.52691	11.0444	11.1562	0.111811	0.888026	24	NO CHANGE	NO CHANGE	NO CHANGE
ENSMUSG00000019998	Stx7	1.45941e-06	5.50802e-06	9.50023	9.49271	-0.00752512	0.849159	0.293808	0.274577	-0.0192313	0.731253	21.8734	21.7838	-0.089604	0.905306	24	NO CHANGE	NO CHANGE	NO CHANGE
ENSMUSG00000030236	Slco1b2	1.48215e-06	1.65701e-06	14.5891	14.6357	0.0466131	0.442815	0.466812	0.446167	-0.0206448	0.809223	7.82598	8.43953	0.613542	0.394223	24	NO CHANGE	NO CHANGE	NO CHANGE
ENSMUSG00000024331	Dsc2	1.4835e-06	0.00134061	10.3307	10.4397	0.109048	0.318591	0.650809	0.495176	-0.155633	0.314245	6.53707	8.26735	1.73028	0.107281	24	NO CHANGE	NO CHANGE	NO CHANGE
ENSMUSG00000035877	Zhx3	1.48643e-06	0.0100821	11.1398	11.2114	0.07161	0.157243	0.260221	0.179393	-0.0808282	0.256065	6.769	6.85952	0.0905202	0.943943	24	NO CHANGE	NO CHANGE	NO CHANGE
ENSMUSG00000032012	Nectin1	1.49965e-06	7.81323e-06	11.3827	11.4265	0.0438248	0.556677	0.52792	0.519046	-0.00887386	0.932739	22.0611	22.094	0.0328674	0.96583	24	NO CHANGE	NO CHANGE	NO CHANGE
ENSMUSG00000016757	Ttll12	1.52191e-06	7.09271e-08	8.71408	8.66555	-0.0485267	0.109558	0.256601	0.238964	-0.0176369	0.674723	23.3602	23.0457	-0.314431	0.628252	24	NO CHANGE	NO CHANGE	NO CHANGE
ENSMUSG00000058056	Palld	1.5319e-06	0.00028641	11.3664	11.3193	-0.0470555	0.685347	0.775377	0.596577	-0.1788	0.280389	19.1192	19.4965	0.377315	0.687556	24	NO CHANGE	NO CHANGE	NO CHANGE
ENSMUSG00000024824	Rad9a	1.54074e-06	4.14229e-07	7.63745	7.57444	-0.0630133	0.181909	0.370276	0.369428	-0.000848434	0.989705	21.2896	21.0901	-0.19951	0.769084	24	NO CHANGE	NO CHANGE	NO CHANGE
ENSMUSG00000032498	Mlh1	1.54157e-06	1.28905e-05	9.09042	9.05489	-0.035534	0.462571	0.294373	0.352238	0.0578644	0.398309	18.9621	19.7917	0.829648	0.312427	24	NO CHANGE	NO CHANGE	NO CHANGE
ENSMUSG00000028630	Dyrk2	1.54423e-06	0.000488457	10.7053	10.7894	0.0841084	0.0859207	0.322053	0.230255	-0.0917983	0.180717	3.61437	3.15328	-0.461092	0.636562	24	NO CHANGE	NO CHANGE	NO CHANGE
ENSMUSG00000033186	Mzt1	1.56621e-06	5.78284e-05	9.41489	9.45623	0.0413425	0.224943	0.210314	0.211583	0.00126909	0.978722	8.01976	8.73982	0.720061	0.406062	24	NO CHANGE	NO CHANGE	NO CHANGE
ENSMUSG00000006356	Crip2	1.57387e-06	4.23901e-06	10.8317	10.7689	-0.0628457	0.430071	0.594567	0.553808	-0.0407594	0.716323	22.6004	23.5465	0.946095	0.211216	24	NO CHANGE	NO CHANGE	NO CHANGE
ENSMUSG00000063450	Syne2	1.57607e-06	0.000469993	9.81608	9.83283	0.0167462	0.7582	0.329882	0.27895	-0.0509315	0.509164	8.86524	9.0265	0.161253	0.868631	24	NO CHANGE	NO CHANGE	NO CHANGE
ENSMUSG00000071856	Mcc	1.58494e-06	0.0126602	9.92192	10.0613	0.139331	0.13128	0.432823	0.321408	-0.111414	0.387328	4.25719	2.8349	-1.42229	0.293202	24	NO CHANGE	NO CHANGE	NO CHANGE
ENSMUSG00000005312	Ubqln1	1.5865e-06	2.75781e-05	12.3023	12.292	-0.0102737	0.78421	0.245795	0.246085	0.000290356	0.995631	22.6983	22.3559	-0.342464	0.677962	24	NO CHANGE	NO CHANGE	NO CHANGE
ENSMUSG00000028793	Rnf19b	1.60876e-06	7.89075e-07	10.0875	10.1551	0.0676796	0.237666	0.413782	0.46608	0.0522979	0.515333	8.65811	8.98436	0.326249	0.641391	24	NO CHANGE	NO CHANGE	NO CHANGE
ENSMUSG00000021500	Ddx46	1.61548e-06	3.68137e-06	10.3498	10.4261	0.0762688	0.0681096	0.331586	0.259914	-0.071672	0.218259	8.63155	8.7176	0.086054	0.909719	24	NO CHANGE	NO CHANGE	NO CHANGE
ENSMUSG00000024277	Mapre2	1.6183e-06	2.0882e-06	9.6858	9.79646	0.11066	0.0592015	0.401744	0.444462	0.0427177	0.596375	12.9514	13.4992	0.547728	0.454719	24	NO CHANGE	NO CHANGE	NO CHANGE
ENSMUSG00000020893	Per1	1.61961e-06	0.000231961	9.82796	10.012	0.184055	0.500956	1.77541	1.45222	-0.323195	0.404336	12.5147	12.3016	-0.213155	0.817985	24	NO CHANGE	NO CHANGE	NO CHANGE
ENSMUSG00000056952	Tatdn2	1.62849e-06	4.25421e-05	10.0015	10.0286	0.0271005	0.471892	0.278546	0.214655	-0.0638907	0.233986	14.0577	15.0291	0.971441	0.25417	24	NO CHANGE	NO CHANGE	NO CHANGE
ENSMUSG00000026970	Rbms1	1.64685e-06	3.50328e-05	9.94013	10.0174	0.0773064	0.271812	0.482073	0.430056	-0.0520167	0.598206	6.44977	7.79485	1.34508	0.112184	24	NO CHANGE	NO CHANGE	NO CHANGE
ENSMUSG00000044600	Smim7	1.65684e-06	0.000200736	10.6665	10.6421	-0.0243975	0.470199	0.203249	0.189351	-0.0138979	0.770318	6.78273	6.26405	-0.518679	0.57695	24	NO CHANGE	NO CHANGE	NO CHANGE
ENSMUSG00000026279	Thap4	1.68396e-06	0.000421995	8.40575	8.35463	-0.0511248	0.263686	0.291993	0.226952	-0.0650412	0.313699	5.58683	5.36397	-0.222869	0.817385	24	NO CHANGE	NO CHANGE	NO CHANGE
ENSMUSG00000041959	S100a10	1.69612e-06	0.000225118	11.6707	11.5138	-0.156914	0.283717	0.846173	0.81826	-0.0279128	0.89171	22.9768	23.236	0.259221	0.783154	24	NO CHANGE	NO CHANGE	NO CHANGE
ENSMUSG00000026917	Wdr5	1.69646e-06	0.0292704	10.1728	10.192	0.0192499	0.447751	0.1088	0.0779183	-0.0308816	0.389795	10.028	7.42448	-2.60352	0.0947269	24	NO CHANGE	NO CHANGE	NO CHANGE
ENSMUSG00000032300	1700017B05Rik	1.70066e-06	0.000187361	9.35247	9.32926	-0.0232118	0.748579	0.432774	0.411856	-0.0209181	0.838082	19.8572	20.4224	0.565242	0.543022	24	NO CHANGE	NO CHANGE	NO CHANGE
ENSMUSG00000000120	Ngfr	1.71013e-06	4.93991e-06	7.61472	7.51039	-0.10433	0.301404	0.681825	0.743355	0.061531	0.664143	0.0855521	1.08792	1.00237	0.193866	24	NO CHANGE	NO CHANGE	NO CHANGE
ENSMUSG00000011179	Odc1	1.74042e-06	0.000279608	11.6367	11.5259	-0.110786	0.207656	0.552364	0.457791	-0.0945729	0.443036	18.2185	18.3557	0.137228	0.88396	24	NO CHANGE	NO CHANGE	NO CHANGE
ENSMUSG00000048486	Fitm2	1.74061e-06	0.0013184	10.8914	10.9278	0.0364562	0.52957	0.352674	0.260819	-0.0918559	0.266104	14.1436	13.2179	-0.925714	0.382306	24	NO CHANGE	NO CHANGE	NO CHANGE
ENSMUSG00000031626	Sorbs2	1.74158e-06	1.74447e-06	10.8088	10.8268	0.0179384	0.730291	0.375225	0.402732	0.027507	0.708605	0.965457	1.23497	0.269517	0.709739	24	NO CHANGE	NO CHANGE	NO CHANGE
ENSMUSG00000017009	Sdc4	1.74876e-06	0.000122342	13.5009	13.45	-0.0508202	0.304231	0.350302	0.260437	-0.0898658	0.201132	6.09093	5.79879	-0.292139	0.744599	24	NO CHANGE	NO CHANGE	NO CHANGE
ENSMUSG00000037526	Atg14	1.75147e-06	0.000983691	8.93763	9.02468	0.0870505	0.162447	0.396841	0.27752	-0.119321	0.175341	7.9872	8.96262	0.975416	0.346988	24	NO CHANGE	NO CHANGE	NO CHANGE
ENSMUSG00000086782	E130102H24Rik	1.75725e-06	0.000144865	7.77515	7.85243	0.0772809	0.210721	0.417509	0.328596	-0.0889127	0.306436	8.03364	9.76001	1.72637	0.0629336	24	NO CHANGE	NO CHANGE	NO CHANGE
ENSMUSG00000007950	Abhd8	1.75788e-06	1.3466e-05	8.61852	8.66216	0.043639	0.536164	0.513214	0.452071	-0.0611431	0.539924	18.3311	19.1517	0.820642	0.304286	24	NO CHANGE	NO CHANGE	NO CHANGE
ENSMUSG00000039108	Lsm14b	1.77925e-06	3.87224e-08	10.0929	10.0782	-0.0146916	0.50757	0.173201	0.211839	0.0386383	0.221974	7.20154	7.46015	0.258618	0.681508	24	NO CHANGE	NO CHANGE	NO CHANGE
ENSMUSG00000030718	Ppme1	1.78565e-06	0.0101996	9.76514	9.72265	-0.0424974	0.304068	0.223299	0.144636	-0.0786628	0.181277	14.8357	15.5621	0.726352	0.57426	24	NO CHANGE	NO CHANGE	NO CHANGE
ENSMUSG00000009378	Slc16a12	1.79723e-06	1.26749e-06	10.7477	10.8439	0.096285	0.219721	0.599452	0.573058	-0.0263943	0.809686	11.6432	12.4532	0.809997	0.261867	24	NO CHANGE	NO CHANGE	NO CHANGE
ENSMUSG00000002820	Atg4d	1.82202e-06	6.07696e-05	9.9725	9.94336	-0.0291391	0.413589	0.224715	0.218579	-0.00613588	0.902574	10.6416	9.92149	-0.720109	0.40729	24	NO CHANGE	NO CHANGE	NO CHANGE
ENSMUSG00000025185	Loxl4	1.82945e-06	2.8865e-06	6.95377	6.89866	-0.0551118	0.780517	1.47232	1.42045	-0.0518656	0.852841	23.7441	0.137687	0.393558	0.594999	24	NO CHANGE	NO CHANGE	NO CHANGE
ENSMUSG00000075703	Selenoi	1.83114e-06	1.63142e-08	10.7726	10.7549	-0.0177179	0.715115	0.407406	0.447086	0.0396797	0.563921	0.505676	0.622981	0.117305	0.848786	24	NO CHANGE	NO CHANGE	NO CHANGE
ENSMUSG00000040127	Sdr9c7	1.85175e-06	0.000291826	11.2126	11.3922	0.179528	0.0680861	0.429969	0.568697	0.138728	0.309323	0.69284	1.35783	0.66499	0.533795	24	NO CHANGE	NO CHANGE	NO CHANGE
ENSMUSG00000022774	Ncbp2	1.85224e-06	6.11426e-05	9.86007	9.8514	-0.00867614	0.802902	0.274096	0.177597	-0.0964989	0.0568902	19.3499	18.5154	-0.834487	0.352178	24	NO CHANGE	NO CHANGE	NO CHANGE
ENSMUSG00000039456	Morc3	1.8538e-06	1.58748e-05	9.1227	9.23195	0.10925	0.13926	0.513513	0.469914	-0.0435993	0.671265	13.3403	12.6799	-0.660422	0.411252	24	NO CHANGE	NO CHANGE	NO CHANGE
ENSMUSG00000062822	4833420G17Rik	1.86231e-06	9.33197e-07	9.72789	9.73435	0.00646775	0.88016	0.330053	0.326379	-0.00367387	0.951704	8.34732	9.27607	0.928751	0.194642	24	NO CHANGE	NO CHANGE	NO CHANGE
ENSMUSG00000059248	44813	1.86245e-06	2.36113e-06	11.4691	11.4897	0.020577	0.76672	0.493146	0.527542	0.0343959	0.725925	22.0183	22.3652	0.346902	0.637519	24	NO CHANGE	NO CHANGE	NO CHANGE
ENSMUSG00000002870	Mcm2	1.86722e-06	0.000375027	7.49658	7.42502	-0.0715565	0.472551	0.669341	0.486942	-0.182399	0.199707	20.8211	19.8007	-1.02035	0.29341	24	NO CHANGE	NO CHANGE	NO CHANGE
ENSMUSG00000028906	Epb41	1.8677e-06	0.000574625	11.7478	11.7076	-0.0401416	0.333688	0.274166	0.194626	-0.0795397	0.178804	11.1974	12.6145	1.41709	0.159897	24	NO CHANGE	NO CHANGE	NO CHANGE
ENSMUSG00000028088	Fmo5	1.8719e-06	3.40178e-07	14.8758	14.8578	-0.0179868	0.84396	0.711499	0.742812	0.0313127	0.808583	15.6995	16.2901	0.590574	0.387508	24	NO CHANGE	NO CHANGE	NO CHANGE
ENSMUSG00000020085	Aifm2	1.88807e-06	5.59931e-05	10.1729	10.1665	-0.00640319	0.904901	0.316343	0.345007	0.0286641	0.705599	12.868	13.4023	0.534353	0.543991	24	NO CHANGE	NO CHANGE	NO CHANGE
ENSMUSG00000052609	Plekhg3	1.8889e-06	0.00748995	10.6588	10.7193	0.0604664	0.398373	0.360837	0.270091	-0.0907464	0.370495	8.78034	11.3095	2.52914	0.0514575	24	NO CHANGE	NO CHANGE	NO CHANGE
ENSMUSG00000052392	Acot4	1.89487e-06	6.77252e-05	10.3406	10.4983	0.15772	0.141323	0.593478	0.678611	0.0851327	0.568507	13.3824	12.7235	-0.658982	0.46611	24	NO CHANGE	NO CHANGE	NO CHANGE
ENSMUSG00000024983	Vti1a	1.89955e-06	0.00200258	8.90108	8.84929	-0.0517972	0.214779	0.218395	0.186313	-0.0320813	0.58298	4.98427	4.54812	-0.436155	0.694904	24	NO CHANGE	NO CHANGE	NO CHANGE
ENSMUSG00000020653	Klf11	1.9011e-06	0.000603898	8.26351	8.2293	-0.034211	0.707194	0.616522	0.421577	-0.194944	0.13699	5.52702	6.72847	1.20145	0.234473	24	NO CHANGE	NO CHANGE	NO CHANGE
ENSMUSG00000006517	Mvd	1.91233e-06	0.000314005	10.4702	10.3716	-0.0986088	0.545449	1.02571	0.8481	-0.177611	0.442158	21.0226	21.6567	0.634135	0.506135	24	NO CHANGE	NO CHANGE	NO CHANGE
ENSMUSG00000027936	Crtc2	1.92168e-06	7.1635e-05	10.4147	10.448	0.0332746	0.298659	0.231085	0.173576	-0.0575092	0.206029	7.12976	7.855	0.725244	0.408891	24	NO CHANGE	NO CHANGE	NO CHANGE
ENSMUSG00000034042	Gpbp1l1	1.92339e-06	0.000123609	10.214	10.2726	0.0586462	0.134338	0.247986	0.218091	-0.0298949	0.583245	6.012	6.62768	0.615678	0.493879	24	NO CHANGE	NO CHANGE	NO CHANGE
ENSMUSG00000071204	Gm10319	1.96604e-06	0.0011522	10.6985	10.7091	0.0105978	0.903567	0.510581	0.407849	-0.102731	0.408928	2.45318	1.50716	-0.946026	0.370114	24	NO CHANGE	NO CHANGE	NO CHANGE
ENSMUSG00000037904	Ankrd9	1.97088e-06	1.68306e-05	8.00284	7.99897	-0.00386672	0.958103	0.534354	0.462018	-0.072336	0.488852	16.2034	15.7661	-0.437352	0.587585	24	NO CHANGE	NO CHANGE	NO CHANGE
ENSMUSG00000035828	Pim3	1.97822e-06	0.0014266	11.1623	11.2739	0.111584	0.409475	0.736254	0.627038	-0.109215	0.56694	11.2652	10.5942	-0.671008	0.534314	24	NO CHANGE	NO CHANGE	NO CHANGE
ENSMUSG00000038859	Baiap2l1	2.00287e-06	4.5071e-07	10.3269	10.3625	0.0355974	0.455331	0.342376	0.406431	0.0640547	0.343552	13.7879	14.0249	0.236969	0.73238	24	NO CHANGE	NO CHANGE	NO CHANGE
ENSMUSG00000014850	Msh3	2.04306e-06	0.000636993	8.65817	8.71085	0.0526789	0.290176	0.335559	0.22565	-0.109909	0.122652	6.448	6.96874	0.520732	0.605659	24	NO CHANGE	NO CHANGE	NO CHANGE
ENSMUSG00000000934	Top1mt	2.04545e-06	2.73264e-07	9.72082	9.75277	0.031947	0.312664	0.253387	0.24473	-0.0086576	0.845324	2.1481	2.24541	0.0973037	0.88635	24	NO CHANGE	NO CHANGE	NO CHANGE
ENSMUSG00000061479	Snrpa	2.04776e-06	0.000247841	10.1629	10.0506	-0.112278	0.0651713	0.403073	0.299943	-0.10313	0.223392	18.8204	19.6427	0.822349	0.384134	24	NO CHANGE	NO CHANGE	NO CHANGE
ENSMUSG00000030967	Zranb1	2.06123e-06	0.000320178	10.8571	10.8206	-0.03648	0.4519	0.323386	0.240917	-0.0824694	0.232573	7.8997	8.59929	0.699587	0.465473	24	NO CHANGE	NO CHANGE	NO CHANGE
ENSMUSG00000035104	Eva1a	2.06994e-06	6.29881e-05	11.9165	11.9411	0.024579	0.729122	0.411358	0.453316	0.0419581	0.676085	5.49156	6.81115	1.31959	0.144933	24	NO CHANGE	NO CHANGE	NO CHANGE
ENSMUSG00000031770	Herpud1	2.08055e-06	2.8526e-05	13.4314	13.4319	0.000528089	0.996632	0.896666	0.754081	-0.142586	0.422885	11.9982	11.6792	-0.318988	0.700453	24	NO CHANGE	NO CHANGE	NO CHANGE
ENSMUSG00000038279	Nop2	2.11104e-06	0.00716653	9.80704	9.86131	0.0542612	0.529725	0.503381	0.310673	-0.192708	0.120819	15.1649	16.4016	1.23676	0.323873	24	NO CHANGE	NO CHANGE	NO CHANGE
ENSMUSG00000018379	Srsf1	2.13213e-06	8.22849e-05	11.7571	11.7726	0.0154437	0.593439	0.160701	0.182684	0.0219827	0.591049	20.546	19.5754	-0.970582	0.292581	24	NO CHANGE	NO CHANGE	NO CHANGE
ENSMUSG00000046785	Epm2aip1	2.13456e-06	0.00216277	9.87581	9.79837	-0.0774331	0.262383	0.409628	0.289656	-0.119972	0.220454	18.5336	19.1301	0.596441	0.589945	24	NO CHANGE	NO CHANGE	NO CHANGE
ENSMUSG00000059842	Zfp341	2.159e-06	0.00350139	7.47844	7.47996	0.00152267	0.976586	0.268263	0.218427	-0.0498356	0.498653	18.1958	20.3861	2.19027	0.0687657	24	NO CHANGE	NO CHANGE	NO CHANGE
ENSMUSG00000027248	Pdia3	2.17638e-06	1.41504e-05	13.932	13.884	-0.0480578	0.415459	0.394235	0.395914	0.00167873	0.983862	19.5506	20.1621	0.611471	0.448247	24	NO CHANGE	NO CHANGE	NO CHANGE
ENSMUSG00000034165	Ccnd3	2.17763e-06	0.000172683	10.3272	10.3225	-0.00463086	0.902979	0.270842	0.192083	-0.0787589	0.149717	16.5486	16.0113	-0.537269	0.562892	24	NO CHANGE	NO CHANGE	NO CHANGE
ENSMUSG00000055240	Zfp101	2.20188e-06	3.76984e-06	7.91192	7.95359	0.0416699	0.37499	0.363502	0.306171	-0.0573303	0.387926	1.47255	0.228935	-1.24361	0.109844	24	NO CHANGE	NO CHANGE	NO CHANGE
ENSMUSG00000031016	Wee1	2.2578e-06	1.59018e-06	8.63956	8.69833	0.058769	0.73646	1.25131	1.34356	0.0922525	0.708795	12.728	12.903	0.174962	0.810096	24	NO CHANGE	NO CHANGE	NO CHANGE
ENSMUSG00000032249	Anp32a	2.28041e-06	7.10351e-06	12.1109	12.0847	-0.0262223	0.715833	0.505571	0.496624	-0.00894683	0.929941	23.7737	23.2063	-0.567375	0.46654	24	NO CHANGE	NO CHANGE	NO CHANGE
ENSMUSG00000026839	Upp2	2.28924e-06	2.49351e-05	13.1293	13.3113	0.18194	0.30559	1.25994	1.06745	-0.192487	0.441643	11.2471	11.7674	0.52022	0.529943	24	NO CHANGE	NO CHANGE	NO CHANGE
ENSMUSG00000057363	Uxs1	2.29462e-06	9.37105e-07	8.86011	8.79439	-0.0657225	0.105876	0.262708	0.340853	0.0781457	0.17125	19.3267	18.4267	-0.900027	0.223226	24	NO CHANGE	NO CHANGE	NO CHANGE
ENSMUSG00000071551	Akr1c19	2.30108e-06	5.36831e-08	11.7802	11.7441	-0.0360876	0.61712	0.580866	0.629523	0.0486568	0.633557	11.7619	12.8979	1.13598	0.085661	24	NO CHANGE	NO CHANGE	NO CHANGE
ENSMUSG00000003585	Sec14l2	2.31079e-06	0.000520417	14.5568	14.5507	-0.00614098	0.900268	0.319006	0.234744	-0.0842619	0.229643	22.7902	22.7529	-0.037386	0.969871	24	NO CHANGE	NO CHANGE	NO CHANGE
ENSMUSG00000002250	Ppard	2.31701e-06	7.39906e-08	9.64685	9.81771	0.170859	0.32567	1.37684	1.49105	0.114219	0.640103	21.8697	22.072	0.202303	0.756206	24	NO CHANGE	NO CHANGE	NO CHANGE
ENSMUSG00000059970	Hspa2	2.32545e-06	4.01408e-06	7.54923	7.49387	-0.0553619	0.60669	0.743414	0.786095	0.0426807	0.778649	13.2517	13.5288	0.277099	0.715283	24	NO CHANGE	NO CHANGE	NO CHANGE
ENSMUSG00000030342	Cd9	2.38057e-06	5.33481e-06	9.22742	9.255	0.027581	0.714751	0.573112	0.490864	-0.0822474	0.442668	2.94694	2.64513	-0.301807	0.696329	24	NO CHANGE	NO CHANGE	NO CHANGE
ENSMUSG00000028991	Mtor	2.38801e-06	3.43504e-05	10.2371	10.2502	0.0131009	0.738559	0.254616	0.248309	-0.00630726	0.909463	7.94128	8.09498	0.153705	0.855298	24	NO CHANGE	NO CHANGE	NO CHANGE
ENSMUSG00000038384	Setd1b	2.40173e-06	0.000326243	10.2145	10.263	0.0485737	0.50291	0.510709	0.341444	-0.169265	0.105151	8.67143	8.57212	-0.0993046	0.918634	24	NO CHANGE	NO CHANGE	NO CHANGE
ENSMUSG00000002393	Nr2f6	2.42145e-06	1.24115e-05	11.1941	11.1839	-0.0102532	0.773886	0.211806	0.260675	0.0488689	0.336368	0.939503	1.586	0.646502	0.437653	24	NO CHANGE	NO CHANGE	NO CHANGE
ENSMUSG00000027162	Lin7c	2.42231e-06	3.88048e-05	10.6337	10.6849	0.0512336	0.113509	0.194162	0.205238	0.0110767	0.804887	13.1124	13.4213	0.308852	0.719233	24	NO CHANGE	NO CHANGE	NO CHANGE
ENSMUSG00000022673	Mcm4	2.44353e-06	0.000138766	7.56988	7.57383	0.00394289	0.955823	0.532283	0.347698	-0.184585	0.0743138	20.7763	19.3397	-1.43659	0.131376	24	NO CHANGE	NO CHANGE	NO CHANGE
ENSMUSG00000066319	Rtp3	2.44981e-06	1.79729e-06	10.8096	10.7132	-0.0963311	0.179267	0.545246	0.493525	-0.0517211	0.605448	20.5047	20.4944	-0.0103142	0.988841	24	NO CHANGE	NO CHANGE	NO CHANGE
ENSMUSG00000030834	Abcc6	2.4725e-06	0.00568585	12.9051	12.8584	-0.0466658	0.323499	0.246645	0.182086	-0.0645591	0.333971	7.49318	7.93366	0.440476	0.718874	24	NO CHANGE	NO CHANGE	NO CHANGE
ENSMUSG00000116858	AC165953.2	2.47675e-06	0.00219315	7.23363	7.23377	0.000144602	0.998225	0.404793	0.267462	-0.137332	0.142349	5.72399	7.30366	1.57967	0.162519	24	NO CHANGE	NO CHANGE	NO CHANGE
ENSMUSG00000004567	Mcoln1	2.48778e-06	1.78454e-06	10.6591	10.6236	-0.0354881	0.234093	0.219072	0.215091	-0.00398147	0.923896	10.0311	10.7072	0.676155	0.359969	24	NO CHANGE	NO CHANGE	NO CHANGE
ENSMUSG00000026435	Slc45a3	2.51511e-06	2.67511e-06	9.97115	9.89432	-0.0768295	0.625596	1.02486	1.24019	0.215324	0.336371	20.3309	21.375	1.04412	0.176041	24	NO CHANGE	NO CHANGE	NO CHANGE
ENSMUSG00000042115	Klhdc8a	2.54157e-06	0.00056094	7.15881	7.25311	0.0943033	0.418544	0.650795	0.59329	-0.0575044	0.726056	21.6859	22.2736	0.587693	0.561763	24	NO CHANGE	NO CHANGE	NO CHANGE
ENSMUSG00000071632	2510002D24Rik	2.55907e-06	0.000182662	8.69043	8.63981	-0.0506218	0.254142	0.281558	0.23672	-0.0448379	0.472151	5.28653	5.92338	0.636857	0.493126	24	NO CHANGE	NO CHANGE	NO CHANGE
ENSMUSG00000031714	Gab1	2.57152e-06	0.000268853	8.89682	8.90018	0.00335439	0.955049	0.32167	0.335354	0.0136846	0.870857	11.3752	12.6936	1.31836	0.184694	24	NO CHANGE	NO CHANGE	NO CHANGE
ENSMUSG00000109473	B930025P03Rik	2.57391e-06	0.0042672	6.43248	6.701	0.268518	0.149731	1.03782	0.719893	-0.317929	0.225415	6.58176	6.51509	-0.0666686	0.955048	24	NO CHANGE	NO CHANGE	NO CHANGE
ENSMUSG00000024835	Coro1b	2.57434e-06	3.75089e-05	11.2318	11.2082	-0.0236346	0.536163	0.208409	0.260221	0.0518117	0.339752	6.39932	7.25671	0.857389	0.341351	24	NO CHANGE	NO CHANGE	NO CHANGE
ENSMUSG00000019659	Ccdc12	2.58237e-06	4.36456e-05	9.44837	9.39082	-0.0575533	0.201369	0.328181	0.24528	-0.0829009	0.193369	3.08227	2.98434	-0.0979214	0.909746	24	NO CHANGE	NO CHANGE	NO CHANGE
ENSMUSG00000025484	Bet1l	2.58547e-06	0.000163611	9.54718	9.47674	-0.0704414	0.224245	0.391798	0.297675	-0.0941234	0.250231	14.5461	15.015	0.468883	0.61201	24	NO CHANGE	NO CHANGE	NO CHANGE
ENSMUSG00000030556	Lrrc28	2.58651e-06	5.58623e-07	9.90658	9.98148	0.0748978	0.323598	0.554958	0.606987	0.0520284	0.625626	14.0828	14.6665	0.58364	0.408344	24	NO CHANGE	NO CHANGE	NO CHANGE
ENSMUSG00000027800	Tm4sf1	2.62131e-06	0.000729074	8.7109	8.75304	0.0421355	0.617174	0.472088	0.417189	-0.0548988	0.645038	4.37118	4.21073	-0.160447	0.875973	24	NO CHANGE	NO CHANGE	NO CHANGE
ENSMUSG00000029291	Rufy3	2.62143e-06	0.000964442	11.0556	11.0661	0.0104741	0.739527	0.201862	0.140707	-0.0611551	0.17613	7.20039	8.21038	1.00999	0.335954	24	NO CHANGE	NO CHANGE	NO CHANGE
ENSMUSG00000049115	Agtr1a	2.62619e-06	8.02424e-06	10.5463	10.6656	0.11927	0.0733972	0.374563	0.497384	0.122821	0.186804	2.95525	2.37101	-0.584233	0.482024	24	NO CHANGE	NO CHANGE	NO CHANGE
ENSMUSG00000060679	Mrps9	2.6267e-06	7.88563e-06	9.65658	9.61998	-0.0365978	0.327182	0.280523	0.232056	-0.0484664	0.358401	7.04465	7.25803	0.213385	0.787588	24	NO CHANGE	NO CHANGE	NO CHANGE
ENSMUSG00000018796	Acsl1	2.64099e-06	2.08046e-05	15.0282	15.1036	0.0754254	0.184385	0.387656	0.351678	-0.0359786	0.650061	18.9129	19.8809	0.968039	0.243742	24	NO CHANGE	NO CHANGE	NO CHANGE
ENSMUSG00000053411	Cbx7	2.64127e-06	0.00209991	9.04546	9.12832	0.0828633	0.230273	0.436578	0.276916	-0.159662	0.10564	7.67379	6.8963	-0.777492	0.487229	24	NO CHANGE	NO CHANGE	NO CHANGE
ENSMUSG00000029165	Agbl5	2.65371e-06	0.000162184	8.14506	8.09879	-0.0462676	0.31078	0.338847	0.215518	-0.123329	0.0614184	8.41319	7.91104	-0.502152	0.598149	24	NO CHANGE	NO CHANGE	NO CHANGE
ENSMUSG00000033871	Ppargc1b	2.65629e-06	0.000102818	7.05302	7.13037	0.0773434	0.474707	0.686309	0.617351	-0.0689577	0.651387	8.34424	8.93676	0.592523	0.510232	24	NO CHANGE	NO CHANGE	NO CHANGE
ENSMUSG00000027804	Ppid	2.6606e-06	4.18221e-05	10.558	10.5337	-0.0243011	0.619914	0.291231	0.317841	0.0266101	0.700722	17.9714	18.1114	0.140009	0.872148	24	NO CHANGE	NO CHANGE	NO CHANGE
ENSMUSG00000105907	Gm34333	2.66095e-06	0.000990624	6.24746	6.29383	0.0463632	0.55493	0.489927	0.354049	-0.135878	0.22555	3.75339	5.52097	1.76758	0.0975631	24	NO CHANGE	NO CHANGE	NO CHANGE
ENSMUSG00000058709	Egln2	2.6722e-06	0.000171599	11.1441	11.1467	0.00257481	0.933307	0.184375	0.173296	-0.0110791	0.799114	7.8455	7.43182	-0.41368	0.657214	24	NO CHANGE	NO CHANGE	NO CHANGE
ENSMUSG00000058239	Usf2	2.68341e-06	1.244e-05	10.8567	10.8658	0.00902026	0.807533	0.239662	0.255958	0.0162959	0.755726	8.74783	9.02867	0.28084	0.728444	24	NO CHANGE	NO CHANGE	NO CHANGE
ENSMUSG00000036438	Calm2	2.69878e-06	1.61324e-05	11.6124	11.5844	-0.027981	0.336242	0.198404	0.186533	-0.0118707	0.77141	3.86373	4.63391	0.770177	0.346183	24	NO CHANGE	NO CHANGE	NO CHANGE
ENSMUSG00000022453	Naga	2.70293e-06	9.29955e-07	10.2449	10.2308	-0.0140869	0.715572	0.29405	0.286756	-0.0072941	0.893765	7.24967	6.98536	-0.264312	0.71328	24	NO CHANGE	NO CHANGE	NO CHANGE
ENSMUSG00000001123	Lgals9	2.70492e-06	1.15892e-07	13.6433	13.6036	-0.0396705	0.499459	0.468775	0.476804	0.00802902	0.922713	2.55155	3.01353	0.461974	0.491357	24	NO CHANGE	NO CHANGE	NO CHANGE
ENSMUSG00000015869	Prpsap1	2.70912e-06	1.59099e-05	11.4216	11.3899	-0.0316586	0.369576	0.230455	0.234423	0.00396883	0.936174	7.25584	7.71402	0.458176	0.574778	24	NO CHANGE	NO CHANGE	NO CHANGE
ENSMUSG00000022201	Zfr	2.71674e-06	0.000350428	10.4447	10.4559	0.0112087	0.836941	0.28832	0.299892	0.0115715	0.880556	18.3257	19.1047	0.779012	0.438545	24	NO CHANGE	NO CHANGE	NO CHANGE
ENSMUSG00000086103	Gm11832	2.72039e-06	7.11953e-05	5.88435	5.907	0.0226531	0.809768	0.612608	0.550143	-0.0624652	0.639262	1.68896	2.18248	0.493519	0.574954	24	NO CHANGE	NO CHANGE	NO CHANGE
ENSMUSG00000026870	Cutal	2.73919e-06	6.74338e-05	10.6786	10.6736	-0.00495128	0.928394	0.356995	0.324966	-0.0320289	0.681446	23.4548	22.4065	-1.04835	0.236801	24	NO CHANGE	NO CHANGE	NO CHANGE
ENSMUSG00000030339	Ltbr	2.77158e-06	1.27229e-06	11.5906	11.5297	-0.0608231	0.0837176	0.23718	0.273464	0.0362844	0.456342	8.90942	8.97502	0.0655968	0.928487	24	NO CHANGE	NO CHANGE	NO CHANGE
ENSMUSG00000054226	Tprkb	2.79923e-06	0.000214352	12.2683	12.2608	-0.00749694	0.878487	0.330693	0.249442	-0.0812505	0.246613	7.48862	7.21903	-0.269585	0.774508	24	NO CHANGE	NO CHANGE	NO CHANGE
ENSMUSG00000079429	Mroh2a	2.82306e-06	0.00203946	7.76982	7.73455	-0.0352647	0.541788	0.30164	0.257957	-0.0436825	0.592799	12.9821	14.6014	1.61932	0.156193	24	NO CHANGE	NO CHANGE	NO CHANGE
ENSMUSG00000053470	Kdm3a	2.82679e-06	0.000612105	9.05761	9.10731	0.0496951	0.391241	0.351291	0.279005	-0.0722866	0.378026	5.95742	6.57222	0.614802	0.542807	24	NO CHANGE	NO CHANGE	NO CHANGE
ENSMUSG00000010609	Psen2	2.82685e-06	1.26716e-06	12.8443	12.8075	-0.0368223	0.706385	0.742285	0.704841	-0.0374443	0.786365	22.7589	22.4456	-0.313269	0.668137	24	NO CHANGE	NO CHANGE	NO CHANGE
ENSMUSG00000020642	Rnf144a	2.83024e-06	4.9983e-06	7.27733	7.19113	-0.0862037	0.477669	0.909048	0.788299	-0.120749	0.481838	23.1716	0.248973	1.07735	0.171426	24	NO CHANGE	NO CHANGE	NO CHANGE
ENSMUSG00000006599	Gtf2h1	2.84607e-06	6.08456e-06	9.90614	9.94862	0.0424791	0.112268	0.186222	0.178113	-0.00810931	0.826702	12.0927	11.4498	-0.642959	0.410601	24	NO CHANGE	NO CHANGE	NO CHANGE
ENSMUSG00000002948	Map2k7	2.87965e-06	0.000488194	10.2414	10.2858	0.0443622	0.21814	0.242988	0.163382	-0.0796052	0.120956	5.44996	5.89334	0.443377	0.658625	24	NO CHANGE	NO CHANGE	NO CHANGE
ENSMUSG00000028559	Osbpl9	2.89857e-06	0.000145155	11.8171	11.8864	0.0693364	0.0582527	0.201111	0.208475	0.00736375	0.883438	8.62078	9.32666	0.705882	0.453435	24	NO CHANGE	NO CHANGE	NO CHANGE
ENSMUSG00000036352	Ubac1	2.90948e-06	0.000582535	9.55884	9.61532	0.0564814	0.170979	0.246434	0.198056	-0.0483784	0.402305	10.3754	10.512	0.136603	0.891861	24	NO CHANGE	NO CHANGE	NO CHANGE
ENSMUSG00000037022	Mmaa	2.91308e-06	3.13564e-06	9.91644	9.93048	0.0140467	0.734044	0.28508	0.305129	0.0200481	0.731694	18.9969	18.4629	-0.533924	0.482663	24	NO CHANGE	NO CHANGE	NO CHANGE
ENSMUSG00000042834	Nrep	2.91631e-06	0.00274905	10.4461	10.4904	0.0442361	0.82625	1.24117	0.802839	-0.438334	0.131253	14.2465	13.9413	-0.305277	0.789243	24	NO CHANGE	NO CHANGE	NO CHANGE
ENSMUSG00000032264	Zw10	2.93908e-06	0.00169454	9.15434	9.19477	0.0404273	0.3138	0.231896	0.174142	-0.0577543	0.308987	16.8133	16.5282	-0.285081	0.794069	24	NO CHANGE	NO CHANGE	NO CHANGE
ENSMUSG00000045092	S1pr1	3.02341e-06	0.0020109	11.0346	11.1128	0.0781729	0.381112	0.465301	0.396563	-0.0687383	0.584558	20.9527	23.1716	2.21889	0.0553444	24	NO CHANGE	NO CHANGE	NO CHANGE
ENSMUSG00000041468	Gpr12	3.02631e-06	0.000600324	6.40282	6.40811	0.00529247	0.957824	0.559929	0.505661	-0.054268	0.70174	3.93397	5.62013	1.68616	0.105475	24	NO CHANGE	NO CHANGE	NO CHANGE
ENSMUSG00000034708	Grn	3.02975e-06	1.10639e-06	12.7918	12.7284	-0.0634328	0.0749237	0.263024	0.251886	-0.0111376	0.820369	17.0065	17.2504	0.243981	0.737727	24	NO CHANGE	NO CHANGE	NO CHANGE
ENSMUSG00000111864	Rpl26-ps6	3.02996e-06	0.000802675	6.05206	6.0462	-0.00585196	0.946913	0.610272	0.37458	-0.235692	0.0654424	16.8307	17.2851	0.454336	0.666189	24	NO CHANGE	NO CHANGE	NO CHANGE
ENSMUSG00000052751	Repin1	3.03769e-06	0.000162024	11.0735	11.1054	0.031905	0.352311	0.184177	0.201248	0.0170713	0.723248	0.349175	22.6323	-1.71688	0.0805726	24	NO CHANGE	NO CHANGE	NO CHANGE
ENSMUSG00000036181	Hist1h1c	3.06813e-06	2.16435e-05	11.3523	11.3081	-0.0441914	0.754977	0.8701	0.9546	0.0845002	0.67326	19.4748	19.7691	0.294293	0.726477	24	NO CHANGE	NO CHANGE	NO CHANGE
ENSMUSG00000041548	Hspb8	3.07992e-06	0.00634145	12.3729	12.3349	-0.0380295	0.62969	0.410308	0.299721	-0.110587	0.324506	15.4127	15.0167	-0.395983	0.750133	24	NO CHANGE	NO CHANGE	NO CHANGE
ENSMUSG00000050628	Ubald2	3.09675e-06	0.00374031	9.13055	9.05317	-0.0773838	0.196748	0.311673	0.242245	-0.0694278	0.408905	5.31549	5.71346	0.397968	0.736243	24	NO CHANGE	NO CHANGE	NO CHANGE
ENSMUSG00000054434	Tmem120b	3.12406e-06	0.00051384	8.0386	8.00365	-0.0349446	0.73094	0.578763	0.517084	-0.0616783	0.667968	15.7971	17.1798	1.38273	0.175814	24	NO CHANGE	NO CHANGE	NO CHANGE
ENSMUSG00000022864	D16Ertd472e	3.15786e-06	0.00141516	8.52064	8.58352	0.0628795	0.323349	0.354446	0.286963	-0.0674831	0.452005	16.0011	15.1102	-0.890941	0.412687	24	NO CHANGE	NO CHANGE	NO CHANGE
ENSMUSG00000018740	Slc25a35	3.23987e-06	0.00018258	6.7839	6.71748	-0.0664226	0.417334	0.512258	0.438978	-0.0732795	0.526029	20.5554	20.9313	0.375883	0.687528	24	NO CHANGE	NO CHANGE	NO CHANGE
ENSMUSG00000087213	2810408I11Rik	3.29484e-06	0.000558984	6.71823	6.58947	-0.128759	0.19905	0.618988	0.472661	-0.146327	0.299706	17.782	16.3888	-1.39323	0.172503	24	NO CHANGE	NO CHANGE	NO CHANGE
ENSMUSG00000030662	Ipo5	3.29996e-06	0.00141315	10.6738	10.7	0.0261229	0.548003	0.26647	0.187586	-0.0788838	0.204365	11.3191	11.8602	0.541033	0.616993	24	NO CHANGE	NO CHANGE	NO CHANGE
ENSMUSG00000022124	Fbxl3	3.3106e-06	0.00169811	10.1367	10.1754	0.038752	0.438677	0.337807	0.196138	-0.14167	0.051418	4.95567	6.0025	1.04684	0.353952	24	NO CHANGE	NO CHANGE	NO CHANGE
ENSMUSG00000055917	Zfp277	3.31136e-06	0.000434969	8.56135	8.61778	0.0564222	0.2858	0.279642	0.278853	-0.000788762	0.9915	5.48007	5.49514	0.0150687	0.988129	24	NO CHANGE	NO CHANGE	NO CHANGE
ENSMUSG00000112006	Gm48633	3.32061e-06	0.000137899	9.89272	9.97349	0.0807623	0.247075	0.372548	0.413518	0.0409696	0.674985	2.61823	2.69198	0.0737513	0.938254	24	NO CHANGE	NO CHANGE	NO CHANGE
ENSMUSG00000018809	Smyd4	3.34688e-06	0.00017719	7.04719	6.95737	-0.0898192	0.103432	0.400675	0.250931	-0.149744	0.0569449	0.814053	22.9771	-1.83694	0.0654104	24	NO CHANGE	NO CHANGE	NO CHANGE
ENSMUSG00000064181	Rab3ip	3.38091e-06	0.000177169	9.85996	9.90839	0.0484348	0.192057	0.25476	0.182387	-0.072373	0.168797	8.88012	9.63279	0.752666	0.427047	24	NO CHANGE	NO CHANGE	NO CHANGE
ENSMUSG00000111074	Gm36435	3.40225e-06	0.000548418	6.51484	6.59588	0.0810449	0.206767	0.338058	0.328406	-0.00965195	0.91419	23.7387	0.892908	1.15425	0.266041	24	NO CHANGE	NO CHANGE	NO CHANGE
ENSMUSG00000034343	Ube2f	3.40514e-06	0.000422874	10.4169	10.3376	-0.0793103	0.124368	0.302561	0.256024	-0.0465375	0.516839	17.7959	18.3836	0.587753	0.553348	24	NO CHANGE	NO CHANGE	NO CHANGE
ENSMUSG00000106538	Gm30301	3.4084e-06	7.6032e-07	7.20103	7.08046	-0.120574	0.324878	0.897689	0.928583	0.0308941	0.857318	21.2289	20.9433	-0.285575	0.691586	24	NO CHANGE	NO CHANGE	NO CHANGE
ENSMUSG00000030750	Nsmce1	3.42299e-06	0.00223261	8.59512	8.5267	-0.068419	0.248938	0.326061	0.251794	-0.0742675	0.374005	3.17905	4.54362	1.36457	0.230682	24	NO CHANGE	NO CHANGE	NO CHANGE
ENSMUSG00000031930	Wwp2	3.45452e-06	1.95072e-05	9.50969	9.47037	-0.0393236	0.373772	0.284819	0.287023	0.00220446	0.971686	2.84112	2.73644	-0.104682	0.899618	24	NO CHANGE	NO CHANGE	NO CHANGE
ENSMUSG00000023393	Slc17a9	3.45837e-06	0.000464208	8.61587	8.44293	-0.172935	0.258562	0.864103	0.776585	-0.0875172	0.683187	17.0469	18.3406	1.29371	0.202565	24	NO CHANGE	NO CHANGE	NO CHANGE
ENSMUSG00000078234	Klhdc7a	3.46618e-06	2.61416e-05	9.85687	9.63263	-0.224237	0.0595604	0.774572	0.715571	-0.0590011	0.718165	6.18878	6.84934	0.660557	0.433564	24	NO CHANGE	NO CHANGE	NO CHANGE
ENSMUSG00000026566	Mpzl1	3.49446e-06	1.02468e-06	7.64425	7.75926	0.115009	0.36547	0.951734	0.91548	-0.0362543	0.839091	23.3832	23.1236	-0.259589	0.722656	24	NO CHANGE	NO CHANGE	NO CHANGE
ENSMUSG00000043079	Synpo	3.51862e-06	0.000603358	8.34383	8.4529	0.109066	0.227656	0.47365	0.458634	-0.0150161	0.905359	18.9335	18.7576	-0.175898	0.865109	24	NO CHANGE	NO CHANGE	NO CHANGE
ENSMUSG00000021210	Akr1c6	3.53463e-06	0.000398643	15.0196	15.0263	0.00672237	0.877868	0.279979	0.213158	-0.0668211	0.284659	7.16836	7.44079	0.272435	0.78224	24	NO CHANGE	NO CHANGE	NO CHANGE
ENSMUSG00000023206	Il15ra	3.56345e-06	3.63621e-06	9.83644	9.92863	0.0921838	0.243074	0.565305	0.534232	-0.0310733	0.778493	9.83348	9.46965	-0.363835	0.636293	24	NO CHANGE	NO CHANGE	NO CHANGE
ENSMUSG00000027360	Hdc	3.59465e-06	0.000678767	8.46387	8.42726	-0.0366163	0.763622	0.688314	0.599003	-0.0893109	0.604537	8.19792	8.95153	0.753605	0.465732	24	NO CHANGE	NO CHANGE	NO CHANGE
ENSMUSG00000032590	Apeh	3.69922e-06	0.0231453	11.494	11.4856	-0.00839912	0.74383	0.114347	0.0814271	-0.0329202	0.36796	11.1053	11.464	0.358684	0.808448	24	NO CHANGE	NO CHANGE	NO CHANGE
ENSMUSG00000028019	Pdgfc	3.70967e-06	1.39942e-08	7.41372	7.43119	0.0174744	0.816061	0.596163	0.696962	0.1008	0.346125	23.8639	0.47098	0.607068	0.341315	24	NO CHANGE	NO CHANGE	NO CHANGE
ENSMUSG00000100975	Gm28875	3.71943e-06	0.00103099	7.40632	7.479	0.0726759	0.517502	0.461028	0.579451	0.118424	0.456359	10.259	10.5886	0.329615	0.78098	24	NO CHANGE	NO CHANGE	NO CHANGE
ENSMUSG00000000056	Narf	3.72318e-06	5.95485e-06	10.5917	10.6623	0.070598	0.3497	0.551897	0.479894	-0.0720032	0.498524	9.13801	9.5942	0.456193	0.564915	24	NO CHANGE	NO CHANGE	NO CHANGE
ENSMUSG00000043323	Fbrsl1	3.75629e-06	0.000629882	10.0963	10.1346	0.0382444	0.211457	0.207566	0.131491	-0.0760744	0.0825839	7.55998	7.56964	0.00965667	0.992581	24	NO CHANGE	NO CHANGE	NO CHANGE
ENSMUSG00000040599	Mis12	3.80128e-06	0.0292342	9.52399	9.51772	-0.00627389	0.943407	0.450974	0.25615	-0.194824	0.126467	13.7393	12.9531	-0.786276	0.604724	24	NO CHANGE	NO CHANGE	NO CHANGE
ENSMUSG00000019889	Ptprk	3.83397e-06	5.43853e-05	10.6182	10.7228	0.104677	0.0934539	0.405329	0.352225	-0.0531041	0.538967	4.98666	4.62782	-0.358839	0.682262	24	NO CHANGE	NO CHANGE	NO CHANGE
ENSMUSG00000021687	Scamp1	3.89033e-06	1.50085e-06	10.6863	10.7286	0.0423456	0.484248	0.415016	0.464414	0.0493983	0.563432	7.54221	7.81047	0.268264	0.71877	24	NO CHANGE	NO CHANGE	NO CHANGE
ENSMUSG00000039852	Rere	3.94021e-06	4.90645e-05	10.2521	10.3361	0.0840099	0.0907195	0.328297	0.278134	-0.0501629	0.466263	9.30116	9.86932	0.568165	0.516358	24	NO CHANGE	NO CHANGE	NO CHANGE
ENSMUSG00000004637	Wwox	3.95027e-06	1.40059e-06	8.39453	8.37865	-0.0158836	0.714417	0.348779	0.271671	-0.0771087	0.21452	7.73489	8.24776	0.512873	0.508431	24	NO CHANGE	NO CHANGE	NO CHANGE
ENSMUSG00000020621	Rdh14	3.95404e-06	0.000197738	9.56881	9.61863	0.0498131	0.195504	0.201769	0.219122	0.0173531	0.746582	6.26586	7.28961	1.02375	0.298788	24	NO CHANGE	NO CHANGE	NO CHANGE
ENSMUSG00000025404	R3hdm2	4.00521e-06	5.94946e-06	11.383	11.4474	0.0643587	0.0771416	0.255846	0.230924	-0.0249223	0.619888	6.36782	6.25511	-0.112713	0.886568	24	NO CHANGE	NO CHANGE	NO CHANGE
ENSMUSG00000050390	C77080	4.02878e-06	1.61116e-06	11.6629	11.7519	0.0889849	0.28083	0.570792	0.61501	0.0442185	0.702293	7.52941	7.77547	0.246053	0.741735	24	NO CHANGE	NO CHANGE	NO CHANGE
ENSMUSG00000026442	Nfasc	4.07406e-06	8.99145e-08	6.5884	6.48551	-0.102882	0.210466	0.651554	0.629585	-0.0219691	0.848086	0.293315	0.329173	0.0358576	0.95819	24	NO CHANGE	NO CHANGE	NO CHANGE
ENSMUSG00000040857	Erf	4.07574e-06	1.07315e-05	10.152	10.1329	-0.0190797	0.776016	0.43358	0.458191	0.0246113	0.795219	7.05032	7.5825	0.532179	0.514152	24	NO CHANGE	NO CHANGE	NO CHANGE
ENSMUSG00000055538	Zcchc24	4.12445e-06	6.33917e-06	12.0203	12.0441	0.0238005	0.526325	0.285699	0.224552	-0.061147	0.253333	9.84876	9.5562	-0.29256	0.718235	24	NO CHANGE	NO CHANGE	NO CHANGE
ENSMUSG00000026082	Rev1	4.13015e-06	0.000176403	8.12339	8.23209	0.108696	0.101075	0.351189	0.375108	0.0239191	0.794176	12.166	13.4621	1.29612	0.18589	24	NO CHANGE	NO CHANGE	NO CHANGE
ENSMUSG00000037487	Ubr5	4.14074e-06	4.63377e-06	11.1837	11.2267	0.0430031	0.191049	0.253884	0.191523	-0.0623616	0.18033	11.3334	11.6717	0.338324	0.676564	24	NO CHANGE	NO CHANGE	NO CHANGE
ENSMUSG00000035242	Oaz1	4.15501e-06	5.15975e-07	13.6088	13.5586	-0.0501939	0.105782	0.237205	0.215688	-0.0215172	0.61689	5.16507	5.59521	0.430145	0.554936	24	NO CHANGE	NO CHANGE	NO CHANGE
ENSMUSG00000026111	Unc50	4.15979e-06	2.12762e-06	9.83591	9.8538	0.0178863	0.513037	0.177169	0.212987	0.0358181	0.356052	6.39911	6.84825	0.449135	0.557795	24	NO CHANGE	NO CHANGE	NO CHANGE
ENSMUSG00000027589	Pcmtd2	4.16452e-06	0.00747516	10.2805	10.382	0.101483	0.111244	0.373481	0.214396	-0.159085	0.0789094	4.94443	5.56322	0.618795	0.629745	24	NO CHANGE	NO CHANGE	NO CHANGE
ENSMUSG00000038375	Trp53inp2	4.18489e-06	0.0039668	13.0027	12.8732	-0.129496	0.0816087	0.347917	0.301488	-0.0464293	0.651075	17.7422	18.1425	0.400324	0.741987	24	NO CHANGE	NO CHANGE	NO CHANGE
ENSMUSG00000056917	Sipa1	4.23129e-06	8.3778e-05	9.31278	9.30302	-0.00976081	0.821375	0.263019	0.253716	-0.009303	0.879032	18.9844	20.4968	1.51233	0.10197	24	NO CHANGE	NO CHANGE	NO CHANGE
ENSMUSG00000025485	Ric8a	4.24978e-06	6.89762e-05	9.882	9.85352	-0.0284826	0.381998	0.231301	0.16932	-0.0619808	0.182325	10.531	10.868	0.33698	0.709951	24	NO CHANGE	NO CHANGE	NO CHANGE
ENSMUSG00000026614	Slc30a10	4.27382e-06	1.83848e-06	10.8175	10.7845	-0.0330071	0.794743	0.976272	0.829568	-0.146703	0.41592	22.5589	23.3779	0.819083	0.289623	24	NO CHANGE	NO CHANGE	NO CHANGE
ENSMUSG00000026565	Pou2f1	4.27944e-06	0.0069198	7.76576	7.76051	-0.00524245	0.927025	0.292264	0.214399	-0.0778649	0.339785	2.17054	1.91384	-0.256698	0.839204	24	NO CHANGE	NO CHANGE	NO CHANGE
ENSMUSG00000029029	Wrap73	4.28132e-06	2.78487e-05	8.67149	8.61749	-0.0539983	0.171021	0.292236	0.2071	-0.0851359	0.128396	23.419	23.6957	0.276779	0.752676	24	NO CHANGE	NO CHANGE	NO CHANGE
ENSMUSG00000020516	Rps6kb1	4.29367e-06	0.000591686	10.1774	10.2003	0.0229232	0.525584	0.18709	0.185499	-0.00159122	0.97506	12.5157	12.8385	0.322823	0.757263	24	NO CHANGE	NO CHANGE	NO CHANGE
ENSMUSG00000028133	Rwdd3	4.3146e-06	0.012145	7.91118	7.82818	-0.082998	0.380959	0.493145	0.318151	-0.174994	0.194941	2.14703	0.850277	-1.29675	0.338638	24	NO CHANGE	NO CHANGE	NO CHANGE
ENSMUSG00000054115	Skp2	4.33596e-06	2.5154e-05	7.19476	7.11791	-0.0768499	0.233569	0.422495	0.394089	-0.028406	0.752875	18.1238	18.1629	0.0390972	0.963091	24	NO CHANGE	NO CHANGE	NO CHANGE
ENSMUSG00000063428	Ddo	4.36567e-06	0.00308123	9.79204	9.75351	-0.0385253	0.547344	0.36059	0.257624	-0.102965	0.259128	17.3238	17.3429	0.0191738	0.986847	24	NO CHANGE	NO CHANGE	NO CHANGE
ENSMUSG00000042705	Commd10	4.36643e-06	0.00053101	8.26329	8.21952	-0.0437627	0.453871	0.384838	0.26389	-0.120947	0.14852	2.98969	3.42325	0.433567	0.671454	24	NO CHANGE	NO CHANGE	NO CHANGE
ENSMUSG00000015776	Med22	4.42654e-06	0.0143733	10.0981	10.0955	-0.00265029	0.957626	0.287339	0.156531	-0.130808	0.0712935	13.829	11.9521	-1.87689	0.182277	24	NO CHANGE	NO CHANGE	NO CHANGE
ENSMUSG00000031154	Otud5	4.46375e-06	8.58056e-06	10.8472	10.8615	0.0142705	0.59786	0.18798	0.175173	-0.0128064	0.737484	7.75575	7.64465	-0.111099	0.890178	24	NO CHANGE	NO CHANGE	NO CHANGE
ENSMUSG00000085793	Lin52	4.48414e-06	0.000628473	8.16533	8.21792	0.0525864	0.317493	0.30614	0.251767	-0.0543733	0.463118	11.5402	11.5451	0.00492734	0.996163	24	NO CHANGE	NO CHANGE	NO CHANGE
ENSMUSG00000047617	Paxx	4.48444e-06	1.73513e-05	10.811	10.6358	-0.1752	0.211251	0.920896	0.879	-0.0418961	0.830448	22.2361	21.8567	-0.3794	0.648489	24	NO CHANGE	NO CHANGE	NO CHANGE
ENSMUSG00000044496	2510039O18Rik	4.50636e-06	5.30216e-07	10.1497	10.1833	0.0336419	0.237961	0.190715	0.237105	0.0463906	0.249596	8.62641	7.55259	-1.07382	0.145283	24	NO CHANGE	NO CHANGE	NO CHANGE
ENSMUSG00000044285	Gm1821	4.52252e-06	8.91944e-05	7.35125	7.2922	-0.0590549	0.139356	0.254294	0.218018	-0.0362767	0.514551	10.0617	10.3432	0.281505	0.755953	24	NO CHANGE	NO CHANGE	NO CHANGE
ENSMUSG00000022897	Dyrk1a	4.53578e-06	0.00366142	9.41529	9.49148	0.0761891	0.0535861	0.204198	0.154377	-0.0498206	0.360292	3.69467	3.03942	-0.655248	0.5816	24	NO CHANGE	NO CHANGE	NO CHANGE
ENSMUSG00000021969	Zdhhc20	4.54617e-06	8.89818e-05	8.96168	8.95699	-0.00468727	0.92418	0.293191	0.290218	-0.00297326	0.965949	8.27495	8.00926	-0.265694	0.770964	24	NO CHANGE	NO CHANGE	NO CHANGE
ENSMUSG00000026245	Farsb	4.5602e-06	0.00227265	10.1548	10.1277	-0.0271469	0.427853	0.154119	0.15535	0.00123043	0.979619	22.7178	21.2702	-1.44756	0.229118	24	NO CHANGE	NO CHANGE	NO CHANGE
ENSMUSG00000033253	Szt2	4.61507e-06	2.78698e-05	9.47896	9.44618	-0.0327808	0.496973	0.296843	0.309219	0.0123757	0.855591	21.1103	22.1624	1.05207	0.225607	24	NO CHANGE	NO CHANGE	NO CHANGE
ENSMUSG00000025417	Pip4k2c	4.63944e-06	0.000241192	9.68204	9.68875	0.00671337	0.825854	0.189173	0.157895	-0.0312788	0.470302	6.94535	6.28814	-0.657211	0.49577	24	NO CHANGE	NO CHANGE	NO CHANGE
ENSMUSG00000009566	Fpgs	4.7165e-06	6.48458e-07	12.3203	12.2072	-0.113034	0.210666	0.650725	0.676573	0.0258485	0.837539	22.0346	22.1236	0.0890181	0.90239	24	NO CHANGE	NO CHANGE	NO CHANGE
ENSMUSG00000062937	Mtap	4.8091e-06	8.65543e-06	9.55354	9.61604	0.0624977	0.130859	0.248927	0.290643	0.0417166	0.469188	19.9546	20.4408	0.486165	0.554305	24	NO CHANGE	NO CHANGE	NO CHANGE
ENSMUSG00000042942	Greb1l	4.83848e-06	0.0642955	5.60136	5.62191	0.0205563	0.778383	0.350598	0.177707	-0.172891	0.101619	2.26739	1.41649	-0.850908	0.629245	24	NO CHANGE	NO CHANGE	NO CHANGE
ENSMUSG00000027882	Stxbp3	4.85078e-06	0.0102401	9.44276	9.5391	0.0963365	0.0628057	0.272077	0.171828	-0.100249	0.165373	5.01857	6.7148	1.69624	0.205512	24	NO CHANGE	NO CHANGE	NO CHANGE
ENSMUSG00000047370	Gm7367	4.91368e-06	0.0118449	7.08073	7.05252	-0.0282098	0.667819	0.392488	0.207536	-0.184952	0.0535781	4.5967	5.48753	0.890828	0.515949	24	NO CHANGE	NO CHANGE	NO CHANGE
ENSMUSG00000036968	Cnpy4	4.91452e-06	2.16272e-05	7.98888	8.04335	0.0544736	0.122541	0.211495	0.228207	0.0167126	0.732708	20.6782	19.3597	-1.31854	0.128781	24	NO CHANGE	NO CHANGE	NO CHANGE
ENSMUSG00000041124	Msantd4	4.93712e-06	0.0168101	9.53778	9.54974	0.0119595	0.807016	0.212949	0.164949	-0.0480005	0.489679	19.3271	21.1305	1.80337	0.214314	24	NO CHANGE	NO CHANGE	NO CHANGE
ENSMUSG00000044768	D1Ertd622e	4.9628e-06	2.73924e-05	9.10278	9.20485	0.102075	0.0784776	0.375955	0.341954	-0.0340011	0.670925	10.8336	11.3401	0.506473	0.553915	24	NO CHANGE	NO CHANGE	NO CHANGE
ENSMUSG00000026259	Ngef	4.96912e-06	6.85638e-06	10.3155	10.3025	-0.013034	0.875825	0.544798	0.580669	0.0358701	0.761195	10.2608	10.6532	0.392394	0.625239	24	NO CHANGE	NO CHANGE	NO CHANGE
ENSMUSG00000043702	Pde12	4.97973e-06	0.00588466	8.96938	9.0069	0.0375225	0.614465	0.353273	0.291319	-0.0619546	0.556773	15.6849	18.0762	2.39129	0.0658992	24	NO CHANGE	NO CHANGE	NO CHANGE
ENSMUSG00000042675	Ypel3	4.98808e-06	0.000296939	10.8296	10.85	0.0203927	0.793052	0.443808	0.411725	-0.0320822	0.770435	6.40553	7.03055	0.625026	0.526332	24	NO CHANGE	NO CHANGE	NO CHANGE
ENSMUSG00000036073	Galt	4.99724e-06	7.18302e-05	10.6352	10.5799	-0.0553006	0.399791	0.412303	0.375865	-0.0364373	0.69348	1.84634	1.35627	-0.490073	0.586088	24	NO CHANGE	NO CHANGE	NO CHANGE
ENSMUSG00000038403	Hfe2	5.00042e-06	1.6019e-05	11.7017	11.7166	0.0148721	0.842758	0.458906	0.50772	0.0488137	0.645717	21.7152	21.4186	-0.29653	0.724635	24	NO CHANGE	NO CHANGE	NO CHANGE
ENSMUSG00000035239	Neu3	5.00518e-06	0.000178283	6.63829	6.64203	0.00373184	0.964391	0.495297	0.458038	-0.0372584	0.752825	19.5079	20.2941	0.786136	0.410368	24	NO CHANGE	NO CHANGE	NO CHANGE
ENSMUSG00000028633	Ctps	5.04563e-06	0.00424262	8.04867	8.00328	-0.0453838	0.633481	0.439464	0.393927	-0.0455372	0.734885	16.7872	18.0783	1.29108	0.301	24	NO CHANGE	NO CHANGE	NO CHANGE
ENSMUSG00000033715	Akr1c14	5.10751e-06	1.25914e-06	13.6416	13.7488	0.107263	0.0642014	0.427391	0.379069	-0.0483222	0.545062	12.1085	13.0868	0.978248	0.20311	24	NO CHANGE	NO CHANGE	NO CHANGE
ENSMUSG00000018707	Dync1h1	5.11898e-06	0.000580839	11.5424	11.5931	0.0506884	0.212364	0.228298	0.197445	-0.0308536	0.587448	9.02485	8.83526	-0.189586	0.853437	24	NO CHANGE	NO CHANGE	NO CHANGE
ENSMUSG00000028455	Stoml2	5.12289e-06	0.00141511	10.7291	10.6786	-0.0504365	0.0793386	0.179637	0.114639	-0.0649977	0.108339	1.40624	3.30868	1.90244	0.0933252	24	NO CHANGE	NO CHANGE	NO CHANGE
ENSMUSG00000108961	Gm32540	5.12913e-06	0.000553112	6.15161	6.33321	0.181606	0.12361	0.642663	0.578983	-0.0636804	0.697225	4.07517	4.8874	0.812223	0.431163	24	NO CHANGE	NO CHANGE	NO CHANGE
ENSMUSG00000038074	Fkbp14	5.18136e-06	0.000163909	8.43415	8.42448	-0.00967418	0.888866	0.420355	0.376074	-0.0442807	0.651578	18.5026	19.0821	0.579518	0.540285	24	NO CHANGE	NO CHANGE	NO CHANGE
ENSMUSG00000058756	Thra	5.2107e-06	1.40828e-06	9.28285	9.22794	-0.0549051	0.446869	0.52053	0.511396	-0.00913434	0.928355	3.68556	3.2202	-0.465359	0.5374	24	NO CHANGE	NO CHANGE	NO CHANGE
ENSMUSG00000082676	Gm11843	5.2173e-06	1.10005e-05	6.34816	6.31652	-0.0316359	0.682019	0.524646	0.494463	-0.0301833	0.782073	21.5777	21.3491	-0.228602	0.780159	24	NO CHANGE	NO CHANGE	NO CHANGE
ENSMUSG00000059409	Ppp2r5d	5.30036e-06	9.07309e-05	10.2416	10.2383	-0.0032718	0.904669	0.163267	0.158989	-0.00427831	0.911821	10.5992	11.5151	0.915912	0.321389	24	NO CHANGE	NO CHANGE	NO CHANGE
ENSMUSG00000026304	Rab17	5.32335e-06	0.00100716	9.24322	9.33214	0.0889204	0.310622	0.480719	0.406331	-0.0743882	0.546398	4.21669	4.1766	-0.0400935	0.970113	24	NO CHANGE	NO CHANGE	NO CHANGE
ENSMUSG00000049044	Rapgef4	5.37788e-06	0.000850822	12.2654	12.289	0.0235888	0.824238	0.536285	0.526321	-0.00996396	0.94709	10.6255	10.8338	0.208383	0.846985	24	NO CHANGE	NO CHANGE	NO CHANGE
ENSMUSG00000026791	Slc2a8	5.41823e-06	0.000182167	9.66687	9.63628	-0.0305898	0.378386	0.238051	0.166146	-0.071906	0.147678	7.46569	7.166	-0.299682	0.756874	24	NO CHANGE	NO CHANGE	NO CHANGE
ENSMUSG00000030847	Bag3	5.48485e-06	0.00210894	10.6604	10.6249	-0.0355108	0.760695	0.712075	0.467401	-0.244673	0.144723	16.1387	17.541	1.4023	0.224002	24	NO CHANGE	NO CHANGE	NO CHANGE
ENSMUSG00000030761	Myo7a	5.50701e-06	0.000242239	9.31135	9.34051	0.0291578	0.512503	0.298512	0.212314	-0.0861976	0.176097	20.1049	20.54	0.435119	0.657349	24	NO CHANGE	NO CHANGE	NO CHANGE
ENSMUSG00000097504	4930516B21Rik	5.51046e-06	0.000647539	7.08383	7.04082	-0.0430059	0.603584	0.444058	0.4119	-0.0321582	0.783313	10.9652	12.2052	1.24008	0.240922	24	NO CHANGE	NO CHANGE	NO CHANGE
ENSMUSG00000040105	Plpp6	5.54689e-06	2.86126e-05	8.98595	8.98319	-0.0027554	0.95307	0.277901	0.305027	0.0271262	0.682453	3.12829	3.19004	0.0617435	0.943459	24	NO CHANGE	NO CHANGE	NO CHANGE
ENSMUSG00000061313	Ddhd2	5.57478e-06	1.51615e-07	9.59908	9.69529	0.0962123	0.0959083	0.403807	0.484357	0.0805504	0.316966	12.0539	12.0915	0.0376042	0.956854	24	NO CHANGE	NO CHANGE	NO CHANGE
ENSMUSG00000032606	Nicn1	5.59652e-06	3.32356e-07	9.19059	9.15639	-0.0342025	0.446939	0.357232	0.300598	-0.0566341	0.374071	23.7763	22.854	-0.922264	0.220497	24	NO CHANGE	NO CHANGE	NO CHANGE
ENSMUSG00000021277	Traf3	5.6316e-06	0.00353518	8.7649	8.80019	0.0352897	0.51656	0.293955	0.216645	-0.0773101	0.317361	19.0339	20.33	1.29617	0.279742	24	NO CHANGE	NO CHANGE	NO CHANGE
ENSMUSG00000050541	Adra1b	5.64873e-06	0.000887037	11.9712	11.9342	-0.0370804	0.566814	0.376844	0.29677	-0.0800739	0.383546	23.1468	22.2971	-0.849706	0.424282	24	NO CHANGE	NO CHANGE	NO CHANGE
ENSMUSG00000034157	Cipc	5.66813e-06	3.54025e-06	10.4599	10.4398	-0.0200873	0.594099	0.273015	0.244883	-0.0281313	0.597677	14.4564	13.76	-0.696361	0.379923	24	NO CHANGE	NO CHANGE	NO CHANGE
ENSMUSG00000020782	Llgl2	5.6787e-06	0.000142662	10.4849	10.4706	-0.0142731	0.774064	0.253153	0.298261	0.0451078	0.522349	23.2235	22.9009	-0.322577	0.743103	24	NO CHANGE	NO CHANGE	NO CHANGE
ENSMUSG00000025188	Hps1	5.81933e-06	4.63315e-05	8.68383	8.65399	-0.029834	0.647894	0.455591	0.352651	-0.10294	0.269281	2.95358	3.06844	0.114861	0.897694	24	NO CHANGE	NO CHANGE	NO CHANGE
ENSMUSG00000042851	Zc3h6	5.82651e-06	0.00120777	6.60932	6.71772	0.108396	0.301151	0.60358	0.460512	-0.143068	0.333993	5.30789	4.48846	-0.819426	0.45181	24	NO CHANGE	NO CHANGE	NO CHANGE
ENSMUSG00000015165	Hnrnpl	5.82731e-06	3.82402e-05	11.7511	11.7344	-0.0167113	0.655856	0.227915	0.232843	0.00492861	0.925836	4.47673	4.52564	0.0489128	0.955573	24	NO CHANGE	NO CHANGE	NO CHANGE
ENSMUSG00000027933	Ints3	5.90837e-06	8.44772e-06	9.9896	9.91913	-0.0704719	0.111406	0.262818	0.309663	0.046845	0.446761	20.1909	20.6907	0.499836	0.546273	24	NO CHANGE	NO CHANGE	NO CHANGE
ENSMUSG00000051674	Dcun1d4	5.90885e-06	7.76949e-08	9.85875	9.89898	0.0402297	0.519635	0.462096	0.531122	0.0690268	0.43542	8.16237	8.07379	-0.0885873	0.896688	24	NO CHANGE	NO CHANGE	NO CHANGE
ENSMUSG00000059183	Mtfmt	5.92033e-06	0.0480667	8.6733	8.66052	-0.0127821	0.65742	0.146173	0.0735395	-0.0726338	0.0819506	23.1535	1.51041	2.3569	0.165767	24	NO CHANGE	NO CHANGE	NO CHANGE
ENSMUSG00000004460	Dnajb11	5.93979e-06	7.64041e-05	11.9196	11.8517	-0.0679664	0.376308	0.488685	0.427049	-0.0616369	0.56899	19.2122	20.0265	0.814265	0.372281	24	NO CHANGE	NO CHANGE	NO CHANGE
ENSMUSG00000044676	Zfp612	6.03391e-06	0.00233574	8.38311	8.37666	-0.00645512	0.928235	0.361536	0.311862	-0.0496747	0.624744	14.5098	15.4354	0.925573	0.42708	24	NO CHANGE	NO CHANGE	NO CHANGE
ENSMUSG00000019715	Gle1	6.06384e-06	4.86552e-05	9.95066	9.99861	0.0479544	0.105685	0.177145	0.175327	-0.00181856	0.964617	7.43959	7.15352	-0.286072	0.747695	24	NO CHANGE	NO CHANGE	NO CHANGE
ENSMUSG00000032485	Scap	6.11027e-06	8.36011e-05	11.9591	12.02	0.0609814	0.279938	0.342521	0.319869	-0.0226519	0.77456	2.76103	2.79083	0.0298042	0.973961	24	NO CHANGE	NO CHANGE	NO CHANGE
ENSMUSG00000026812	Tsc1	6.12025e-06	0.000811897	9.79168	9.81578	0.0240953	0.67743	0.356909	0.25793	-0.0989788	0.231913	4.62037	5.83299	1.21261	0.256401	24	NO CHANGE	NO CHANGE	NO CHANGE
ENSMUSG00000032411	Tfdp2	6.13911e-06	0.000352093	9.19089	9.23031	0.0394204	0.5066	0.349032	0.298787	-0.0502445	0.549183	8.13997	9.29435	1.15438	0.251325	24	NO CHANGE	NO CHANGE	NO CHANGE
ENSMUSG00000068036	Afdn	6.13978e-06	0.00613683	10.5654	10.5709	0.00552568	0.862598	0.179426	0.115092	-0.0643338	0.161044	2.71162	3.01056	0.298935	0.812344	24	NO CHANGE	NO CHANGE	NO CHANGE
ENSMUSG00000032198	Dock6	6.14483e-06	0.000125747	10.2743	10.2174	-0.0568973	0.396483	0.399422	0.372149	-0.0272726	0.772627	19.7775	20.1917	0.414201	0.658516	24	NO CHANGE	NO CHANGE	NO CHANGE
ENSMUSG00000029715	Pop7	6.15999e-06	0.0225061	8.00753	7.92161	-0.0859201	0.0692198	0.180136	0.149421	-0.0307155	0.637263	21.3202	21.8648	0.544598	0.721638	24	NO CHANGE	NO CHANGE	NO CHANGE
ENSMUSG00000011305	Plin5	6.27644e-06	0.000287033	10.8492	10.819	-0.0301928	0.742349	0.519176	0.485402	-0.033774	0.794772	18.8241	19.7027	0.878595	0.377254	24	NO CHANGE	NO CHANGE	NO CHANGE
ENSMUSG00000070426	Rnf121	6.28797e-06	0.00833911	9.41167	9.43244	0.0207792	0.519858	0.165811	0.115072	-0.050739	0.269751	21.9859	22.0025	0.0166463	0.989783	24	NO CHANGE	NO CHANGE	NO CHANGE
ENSMUSG00000029030	Tprgl	6.30366e-06	6.71121e-05	10.7846	10.8229	0.0382983	0.152447	0.16089	0.153758	-0.0071319	0.848	4.29178	4.2745	-0.0172874	0.984739	24	NO CHANGE	NO CHANGE	NO CHANGE
ENSMUSG00000074676	Foxs1	6.30984e-06	2.97218e-07	5.67291	5.65331	-0.0196001	0.757161	0.471766	0.479803	0.00803755	0.928503	22.2253	22.874	0.648726	0.370288	24	NO CHANGE	NO CHANGE	NO CHANGE
ENSMUSG00000026131	Dst	6.34618e-06	5.34491e-05	10.9573	11.0261	0.0687324	0.290951	0.41092	0.373223	-0.0376968	0.67972	15.0804	15.8293	0.748872	0.403618	24	NO CHANGE	NO CHANGE	NO CHANGE
ENSMUSG00000029598	Plbd2	6.34883e-06	0.00352074	11.7703	11.8136	0.0432511	0.209711	0.218608	0.12139	-0.0972183	0.0505155	9.78482	9.8247	0.0398816	0.974019	24	NO CHANGE	NO CHANGE	NO CHANGE
ENSMUSG00000102869	2900097C17Rik	6.36017e-06	8.84411e-07	11.5107	11.5704	0.0597247	0.102735	0.290766	0.206774	-0.0839918	0.104585	4.66442	4.99687	0.332441	0.682326	24	NO CHANGE	NO CHANGE	NO CHANGE
ENSMUSG00000020111	Micu1	6.36218e-06	1.7776e-08	9.7547	9.73305	-0.0216533	0.623557	0.367174	0.318233	-0.0489408	0.434236	2.88748	3.55562	0.668133	0.343047	24	NO CHANGE	NO CHANGE	NO CHANGE
ENSMUSG00000024222	Fkbp5	6.36251e-06	6.19816e-05	10.3667	10.3812	0.0144954	0.933265	1.16334	0.941016	-0.222322	0.367071	14.2296	14.3785	0.148859	0.869193	24	NO CHANGE	NO CHANGE	NO CHANGE
ENSMUSG00000091730	Gm17230	6.38329e-06	0.000518301	5.0232	5.04469	0.0214827	0.744086	0.345043	0.337857	-0.00718613	0.9384	1.13913	1.53336	0.394222	0.705075	24	NO CHANGE	NO CHANGE	NO CHANGE
ENSMUSG00000049950	Rpp38	6.40576e-06	0.00922236	7.1444	7.09961	-0.0447986	0.57281	0.450255	0.265641	-0.184615	0.107039	16.4387	17.353	0.91426	0.491188	24	NO CHANGE	NO CHANGE	NO CHANGE
ENSMUSG00000000826	Dnajc5	6.42408e-06	0.0133339	11.2018	11.1918	-0.0100092	0.773356	0.180773	0.11418	-0.0665933	0.181741	12.6868	12.1934	-0.493375	0.719875	24	NO CHANGE	NO CHANGE	NO CHANGE
ENSMUSG00000027550	Lrrcc1	6.43357e-06	0.00964346	6.7748	6.77858	0.0037807	0.952926	0.210651	0.249723	0.0390727	0.66666	2.13566	23.3559	-2.77978	0.0749284	24	NO CHANGE	NO CHANGE	NO CHANGE
ENSMUSG00000033107	Rnf125	6.4892e-06	1.82815e-06	9.44109	9.6222	0.181116	0.266655	1.12497	1.15185	0.0268748	0.906257	1.17596	0.331887	-0.844072	0.275212	24	NO CHANGE	NO CHANGE	NO CHANGE
ENSMUSG00000026558	Uck2	6.49344e-06	0.000319838	8.9609	8.98478	0.0238829	0.707506	0.346166	0.338597	-0.0075697	0.932908	14.9088	16.9308	2.02201	0.0510585	24	NO CHANGE	NO CHANGE	NO CHANGE
ENSMUSG00000022500	Litaf	6.49364e-06	9.05153e-07	11.2557	11.2353	-0.0203777	0.726698	0.438491	0.394823	-0.043668	0.596863	22.0549	22.1834	0.128504	0.865449	24	NO CHANGE	NO CHANGE	NO CHANGE
ENSMUSG00000062590	Armc9	6.49963e-06	4.64794e-06	7.52504	7.52275	-0.00229083	0.964088	0.333432	0.358036	0.0246031	0.732658	0.262037	1.16452	0.902481	0.262249	24	NO CHANGE	NO CHANGE	NO CHANGE
ENSMUSG00000090952	Gm17251	6.50302e-06	0.00721705	7.15208	7.04286	-0.109225	0.166364	0.38859	0.287214	-0.101376	0.359326	6.79113	6.5519	-0.239229	0.852252	24	NO CHANGE	NO CHANGE	NO CHANGE
ENSMUSG00000059878	Zfp422	6.53904e-06	6.33546e-05	9.1204	9.15589	0.0354858	0.369579	0.227407	0.238845	0.0114387	0.836915	23.7473	23.8067	0.0593624	0.948047	24	NO CHANGE	NO CHANGE	NO CHANGE
ENSMUSG00000102471	Gm5100	6.55014e-06	0.00239139	6.06041	6.18728	0.126866	0.11825	0.446267	0.327517	-0.11875	0.295608	22.6428	20.5206	-2.12217	0.0727652	24	NO CHANGE	NO CHANGE	NO CHANGE
ENSMUSG00000057531	Dtnbp1	6.5649e-06	1.98993e-06	10.3357	10.3025	-0.0331973	0.503723	0.319998	0.377988	0.0579898	0.409782	7.56405	7.69223	0.128185	0.868419	24	NO CHANGE	NO CHANGE	NO CHANGE
ENSMUSG00000022463	Srebf2	6.6136e-06	0.000359463	11.2104	11.292	0.0816602	0.115057	0.285328	0.262113	-0.0232152	0.746495	23.0955	0.0752983	0.97977	0.332962	24	NO CHANGE	NO CHANGE	NO CHANGE
ENSMUSG00000029190	D5Ertd579e	6.62852e-06	8.75798e-05	10.4288	10.4271	-0.00168903	0.972604	0.299391	0.280174	-0.0192169	0.782468	13.6584	13.5691	-0.0892428	0.922591	24	NO CHANGE	NO CHANGE	NO CHANGE
ENSMUSG00000031532	Saraf	6.65183e-06	7.84527e-07	12.1981	12.1944	-0.0037498	0.87867	0.176091	0.180874	0.00478234	0.8905	19.7917	20.1348	0.343114	0.645045	24	NO CHANGE	NO CHANGE	NO CHANGE
ENSMUSG00000019577	Pdk4	6.67467e-06	2.38068e-05	8.23847	8.18775	-0.0507215	0.804079	1.37382	1.2107	-0.163126	0.573483	22.4772	21.1204	-1.35678	0.121867	24	NO CHANGE	NO CHANGE	NO CHANGE
ENSMUSG00000087579	Hectd2os	6.71781e-06	5.42658e-07	8.62504	8.51553	-0.109506	0.441704	1.00036	1.09468	0.0943189	0.63834	5.23878	4.85249	-0.386293	0.598843	24	NO CHANGE	NO CHANGE	NO CHANGE
ENSMUSG00000023249	Parp3	6.77125e-06	0.00643314	10.2038	10.1174	-0.0863835	0.0989823	0.274784	0.186598	-0.0881864	0.228604	22.6493	23.3995	0.750208	0.554604	24	NO CHANGE	NO CHANGE	NO CHANGE
ENSMUSG00000028001	Fga	6.83425e-06	1.87559e-08	16.8257	16.8576	0.0318908	0.574399	0.416934	0.534319	0.117385	0.149878	1.95379	2.93687	0.98308	0.142468	24	NO CHANGE	NO CHANGE	NO CHANGE
ENSMUSG00000036966	Spryd3	6.86067e-06	4.04763e-05	9.5141	9.54652	0.0324179	0.583876	0.358781	0.362065	0.00328465	0.968618	20.4585	20.9007	0.442216	0.617975	24	NO CHANGE	NO CHANGE	NO CHANGE
ENSMUSG00000042426	Dhx29	6.86115e-06	0.000977399	8.98982	8.91741	-0.0724129	0.282022	0.329061	0.32522	-0.00384107	0.967497	18.854	19.4891	0.635077	0.56504	24	NO CHANGE	NO CHANGE	NO CHANGE
ENSMUSG00000021411	Pxdc1	6.90879e-06	0.0014267	11.611	11.5449	-0.0660331	0.504171	0.513046	0.448607	-0.0644388	0.644216	23.5967	23.0183	-0.578409	0.604417	24	NO CHANGE	NO CHANGE	NO CHANGE
ENSMUSG00000021134	Srsf5	6.94636e-06	0.000245494	13.4436	13.3791	-0.0645497	0.184356	0.319517	0.226438	-0.0930783	0.176142	6.33079	7.58028	1.24949	0.213105	24	NO CHANGE	NO CHANGE	NO CHANGE
ENSMUSG00000015176	Nolc1	6.97011e-06	0.00170567	10.4137	10.4199	0.00625867	0.951464	0.557653	0.449109	-0.108544	0.457486	16.3768	17.5614	1.18467	0.295861	24	NO CHANGE	NO CHANGE	NO CHANGE
ENSMUSG00000068735	Trp53i11	6.98105e-06	0.000419062	8.53412	8.52861	-0.00551112	0.921577	0.298578	0.291378	-0.00719985	0.927537	23.6044	23.8868	0.28241	0.783115	24	NO CHANGE	NO CHANGE	NO CHANGE
ENSMUSG00000023068	Nus1	7.01214e-06	0.000471686	10.9144	10.9514	0.0370037	0.309232	0.188524	0.187022	-0.00150182	0.976516	15.4605	16.5185	1.05797	0.312183	24	NO CHANGE	NO CHANGE	NO CHANGE
ENSMUSG00000039515	Ptpa	7.01579e-06	4.21073e-05	10.7678	10.7486	-0.0191739	0.582388	0.209974	0.213202	0.00322801	0.947674	22.0278	21.6839	-0.343997	0.698833	24	NO CHANGE	NO CHANGE	NO CHANGE
ENSMUSG00000029270	Fam69a	7.02165e-06	0.00208035	8.18343	8.29888	0.115453	0.0517572	0.304166	0.247425	-0.0567409	0.486856	5.13518	4.63734	-0.497832	0.663843	24	NO CHANGE	NO CHANGE	NO CHANGE
ENSMUSG00000025479	Cyp2e1	7.02295e-06	0.000855699	17.3924	17.3559	-0.0364603	0.663752	0.542779	0.353119	-0.189661	0.116773	10.6431	10.9332	0.290142	0.788433	24	NO CHANGE	NO CHANGE	NO CHANGE
ENSMUSG00000029238	Clock	7.03282e-06	4.00852e-06	9.91556	9.93693	0.0213734	0.820919	0.655722	0.628022	-0.0277001	0.835653	22.7516	23.3766	0.624941	0.434105	24	NO CHANGE	NO CHANGE	NO CHANGE
ENSMUSG00000025223	Ldb1	7.03613e-06	6.98039e-05	10.5545	10.5481	-0.00643366	0.907338	0.358648	0.304559	-0.0540892	0.490657	9.69231	9.68283	-0.00947885	0.991683	24	NO CHANGE	NO CHANGE	NO CHANGE
ENSMUSG00000000538	Tom1l2	7.1824e-06	0.00361401	10.1991	10.1885	-0.0105359	0.829413	0.254155	0.1966	-0.0575549	0.407805	8.37074	8.9876	0.616864	0.608219	24	NO CHANGE	NO CHANGE	NO CHANGE
ENSMUSG00000043091	Tuba1c	7.25615e-06	0.00207051	11.3539	11.3195	-0.0343865	0.736011	0.514624	0.447475	-0.0671493	0.641839	20.3483	20.2078	-0.14055	0.90296	24	NO CHANGE	NO CHANGE	NO CHANGE
ENSMUSG00000027080	Med19	7.26205e-06	0.00109521	9.02265	9.0189	-0.00375395	0.91009	0.156538	0.162382	0.00584379	0.901076	20.8549	21.4439	0.588943	0.601968	24	NO CHANGE	NO CHANGE	NO CHANGE
ENSMUSG00000040093	Bmf	7.348e-06	0.0033805	8.77598	8.95238	0.176399	0.317961	0.986091	0.682666	-0.303425	0.226334	7.82946	9.12645	1.29698	0.281272	24	NO CHANGE	NO CHANGE	NO CHANGE
ENSMUSG00000026922	Agpat2	7.40835e-06	2.8206e-06	12.9191	12.8384	-0.0807179	0.265924	0.483933	0.506856	0.0229232	0.821464	20.8198	20.8743	0.0544967	0.944552	24	NO CHANGE	NO CHANGE	NO CHANGE
ENSMUSG00000021552	Gkap1	7.43609e-06	0.000889381	8.57313	8.61809	0.0449575	0.345219	0.247502	0.226988	-0.0205141	0.759136	10.2889	10.2587	-0.0301659	0.977704	24	NO CHANGE	NO CHANGE	NO CHANGE
ENSMUSG00000037062	Sh3glb1	7.46574e-06	2.30115e-05	10.8887	10.9112	0.0225138	0.405106	0.175392	0.162987	-0.0124049	0.744438	11.7676	12.4309	0.663308	0.44286	24	NO CHANGE	NO CHANGE	NO CHANGE
ENSMUSG00000026638	Irf6	7.51533e-06	2.24072e-05	10.7028	10.6259	-0.0769008	0.252929	0.397172	0.43409	0.0369179	0.695124	0.749897	0.861102	0.111205	0.897971	24	NO CHANGE	NO CHANGE	NO CHANGE
ENSMUSG00000074890	Lcmt2	7.53735e-06	0.00490338	8.463	8.50009	0.0370879	0.492834	0.255687	0.214475	-0.0412124	0.589414	22.9951	23.4018	0.406743	0.745517	24	NO CHANGE	NO CHANGE	NO CHANGE
ENSMUSG00000025209	Twnk	7.5374e-06	9.77039e-05	10.0733	10.0634	-0.0098998	0.840226	0.293862	0.277676	-0.0161862	0.815721	17.5176	18.5038	0.98617	0.292986	24	NO CHANGE	NO CHANGE	NO CHANGE
ENSMUSG00000037885	Stk35	7.5521e-06	2.1709e-05	9.37847	9.3975	0.01903	0.806443	0.476239	0.498016	0.0217773	0.84281	9.9656	10.8235	0.857935	0.32331	24	NO CHANGE	NO CHANGE	NO CHANGE
ENSMUSG00000041870	Ankrd13a	7.55354e-06	0.000715756	9.79782	9.85658	0.058762	0.0871428	0.189888	0.158356	-0.031532	0.507329	19.1466	20.2126	1.06599	0.3152	24	NO CHANGE	NO CHANGE	NO CHANGE
ENSMUSG00000038437	Mllt6	7.56034e-06	0.00096803	10.2598	10.2707	0.0109105	0.802768	0.251804	0.197002	-0.0548012	0.37792	10.0704	8.7159	-1.35449	0.213582	24	NO CHANGE	NO CHANGE	NO CHANGE
ENSMUSG00000032311	Nrg4	7.65138e-06	1.52205e-06	7.88556	7.93237	0.0468085	0.726608	0.923499	0.963828	0.0403288	0.831212	12.8976	12.9562	0.0586213	0.939008	24	NO CHANGE	NO CHANGE	NO CHANGE
[truncated: 10,100 more rows]

## Sheet: Sheet2
Category	Term_1	Term	Count	%	PValue	Genes	List.Total	Pop.Hits	Pop.Total	Fold.Enrichment	Bonferroni	Benjamini	FDR
GOTERM_BP_DIRECT	GO:0006470	protein dephosphorylation	19	2.56065	1.2e-06	PTPRR, DUSP3, PPM1L, PTEN, PPP2R5A, PTPN12, PPP4R3B, SSH3, MTM1, PTPRD, DUSP22, PPM1A, PPP2CB, PPM1B, PTP4A3, PPP3CB, PDP2, UBLCP1, PPP4R2	629	151	20094	4.01969	0.00383217	0.00383953	0.00383231
GOTERM_BP_DIRECT	GO:0043161	proteasome-mediated ubiquitin-dependent protein catabolic process	20	2.69542	5.48e-05	WDR26, CRBN, CUL3, AXIN1, WWP1, UBE2G1, TOPORS, CD2AP, MTM1, CUL4A, PCNP, PPP2CB, COP1, APC, RNF216, HECW2, UBXN7, SPOPL, KBTBD7, BIRC2	629	217	20094	2.94433	0.160524	0.0874861	0.0873218
GOTERM_BP_DIRECT	GO:0006629	lipid metabolic process	43	5.79515	0.000106	IL1RN, ABCD2, PRKAA2, HPGD, ABHD3, AKR1D1, MTTP, PTEN, HSD17B4, PIK3CB, VLDLR, ACNAT2, CYP7A1, AGPAT3, MTM1, LIMA1, PIP4P2, AKR1C21, AGMO, PSAP, SCD2, PDSS2, PLCE1, HMGCS2, CEPT1, PIP5K1C, KDSR, ACAD11, BCO1, CBR1, CPT1A, PNPLA8, ACOT12, BAAT, SULT1D1, NPC1, ACOX2, EHHADH, ASPG, CRK, SLC27A2, ACOT3, PNPLA2	629	728	20094	1.88692	0.28787	0.113159	0.112947
GOTERM_BP_DIRECT	GO:0008217	regulation of blood pressure	11	1.48248	0.000314	GNA13, ARHGEF12, GCH1, GNAQ, ERAP1, LNPEP, AHR, ATP1A1, TRHDE, DLL1, CORIN	629	85	20094	4.13418	0.633807	0.200887	0.20051
GOTERM_BP_DIRECT	GO:0001822	kidney development	16	2.15633	0.000408	SMAD4, TGFB2, ZBTB14, HPGD, CYP4A31, TIPARP, C1GALT1, TET2, LRP2, TGFBR1, SHH, SALL1, APC, MMP17, ITGA8, ENPP1	629	175	20094	2.92077	0.728436	0.217215	0.216807
GOTERM_BP_DIRECT	GO:0008202	steroid metabolic process	14	1.88679	0.000488	PRKAA2, MTTP, AKR1D1, CYP3A25, VLDLR, CYP7A1, CYP2B9, RDH16F2, LIMA1, AKR1C21, AKR1C20, NPC1, CYP2B10, HMGCS2	629	141	20094	3.17194	0.789744	0.222721	0.222303
GOTERM_BP_DIRECT	GO:0001701	in utero embryonic development	24	3.2345	0.000621	ZBTB18, SMAD4, PTPRR, MBNL1, KDM2A, DUSP3, ELL, CUL3, ANKRD11, TPM1, AXIN1, DLL1, N4BP2L2, TGFBR1, MIB1, RAD51B, CUL4A, GNA13, TGFBR3, CR1L, SP3, VPS54, NBN, GABPA	629	347	20094	2.20952	0.862537	0.247973	0.247507
GOTERM_BP_DIRECT	GO:0006631	fatty acid metabolic process	17	2.29111	0.000872	ACBD5, CPT1A, PRKAA2, HPGD, PNPLA8, ACOT12, HSD17B4, ACNAT2, BAAT, ABCB11, ACOX2, EHHADH, SCD2, ENPP1, ACAD11, SLC27A2, ACOT3	629	208	20094	2.61097	0.9383	0.257839	0.257355
GOTERM_BP_DIRECT	GO:0016310	phosphorylation	35	4.71698	0.00139429	CERKL, SMG1, PRKAA2, PANK1, PIK3CB, KALRN, PAPSS2, MAPK8, MKNK1, PTK2B, TLK1, PIP5K1C, NADK, MAPK4, MARK1, MAP3K2, YES1, CHUK, PDPK1, INSR, RIPK4, NEK7, HIPK1, HIPK3, TGFBR1, LATS1, PFKL, UCK1, SBK1, STK24, PDIK1L, STK17B, PKN2, CDK13, DDR2	629	627	20094	1.78327	0.988397	0.342565	0.341922
GOTERM_BP_DIRECT	GO:0006468	protein phosphorylation	36	4.85175	0.00151955	SMG1, PRKAA2, NPR2, KALRN, PPP3CB, MAPK8, MKNK1, TRIM24, PTK2B, TLK1, SCYL2, MAPK4, MARK1, MAP3K2, TGFB2, YES1, CHUK, PDPK1, INSR, RIPK4, TAF11, NEK7, KLHL3, HIPK1, HIPK3, TGFBR1, LATS1, SBK1, STK24, PDIK1L, STK17B, PKN2, TAF5, CDK13, HCST, DDR2	629	655	20094	1.75581	0.992227	0.346676	0.346024
GOTERM_BP_DIRECT	GO:0045732	positive regulation of protein catabolic process	10	1.34771	0.00184783	CUL4A, APC, TIPARP, HECW2, RDX, AXIN1, WWP1, FBXL5, FOXO1, CUL4B	629	89	20094	3.58943	0.997281	0.361737	0.361057
GOTERM_BP_DIRECT	GO:0000209	protein polyubiquitination	15	2.02156	0.00198284	SHPRH, CUL3, PELI2, AXIN1, WWP1, RC3H1, UBE3A, KLHL3, UBE2G1, TOPORS, RC3H2, UBE2Q2, HECW2, TRIM21, BIRC2	629	184	20094	2.60429	0.998235	0.361737	0.361057
GOTERM_BP_DIRECT	GO:0008209	androgen metabolic process	5	0.673854	0.00203859	SHH, PLEKHA1, TIPARP, AKR1D1, HSD17B4	629	18	20094	8.87387	0.998523	0.361737	0.361057
GOTERM_BP_DIRECT	GO:0007179	transforming growth factor beta receptor signaling pathway	10	1.34771	0.00289771	TGFBR3, DUSP22, TGFB2, SMAD4, HPGD, ITGA8, LTBP1, TGFBR1, FERMT2, SMAD7	629	95	20094	3.36273	0.999906	0.429564	0.428757
GOTERM_BP_DIRECT	GO:0001913	T cell mediated cytotoxicity	5	0.673854	0.00307176	PPP3CB, CTSH, EMP2, CTSC, STX11	629	20	20094	7.98649	0.999946	0.429564	0.428757
GOTERM_BP_DIRECT	GO:0042542	response to hydrogen peroxide	8	1.07817	0.00342204	PPP2CB, MAPK8, STK24, PTK2B, UBE3A, KPNA4, CRK, HSPD1	629	63	20094	4.05663	0.999982	0.454516	0.453662
GOTERM_BP_DIRECT	GO:0016477	cell migration	20	2.69542	0.00355758	TGFB2, PDPK1, CUL3, USP45, PTEN, EMP2, PIK3CB, ARHGAP5, CD2AP, RHOB, VAV2, TGFBR3, SYDE2, LIMA1, GOLPH3, SHH, ABI2, APC, CD47, CRK	629	305	20094	2.09482	0.999989	0.454516	0.453662
GOTERM_BP_DIRECT	GO:0006325	chromatin organization	21	2.83019	0.00384736	NAA60, PRMT5, USP16, KDM4C, KDM3B, PRKAA2, KDM2A, KMT2C, ATRX, TET2, HNRNPU, JMJD1C, ASH1L, CHD3, ING2, AEBP2, RBBP5, WAC, TLK1, EPC2, TOX	629	330	20094	2.03292	0.999996	0.472633	0.471746
GOTERM_BP_DIRECT	GO:0033622	integrin activation	4	0.539084	0.00415514	CXCL12, KRIT1, FN1, FERMT2	629	11	20094	11.6167	0.999998	0.473982	0.473092
GOTERM_BP_DIRECT	GO:0030856	regulation of epithelial cell differentiation	4	0.539084	0.00415514	STAT5A, STAT5B, APC, PRLR	629	11	20094	11.6167	0.999998	0.473982	0.473092
GOTERM_BP_DIRECT	GO:0000038	very long-chain fatty acid metabolic process	5	0.673854	0.0044141	ABCD2, ACOX2, HSD17B4, SLC27A2, ACOT3	629	22	20094	7.26044	0.999999	0.478623	0.477724
GOTERM_BP_DIRECT	GO:0006635	fatty acid beta-oxidation	7	0.943396	0.00496323	PEX7, ABCD2, CPT1A, ACOX2, EHHADH, HSD17B4, SLC27A2	629	51	20094	4.38474	1	0.492294	0.491369
GOTERM_BP_DIRECT	GO:0018105	peptidyl-serine phosphorylation	14	1.88679	0.00506705	SMG1, CHUK, CAB39, PDPK1, NEK7, HIPK1, TGFBR1, HIPK3, LATS1, MAPK8, SBK1, MKNK1, TLK1, PKN2	629	183	20094	2.44395	1	0.492294	0.491369
GOTERM_BP_DIRECT	GO:0043029	T cell homeostasis	6	0.808625	0.00559229	STAT5A, STAT5B, PPP3CB, RC3H1, AHR, RC3H2	629	37	20094	5.18042	1	0.492294	0.491369
GOTERM_BP_DIRECT	GO:0015031	protein transport	33	4.44744	0.00667531	SAR1B, SNX13, LRP2, NXT2, TRAM2, STX11, MTM1, RAB21, SNX25, VPS54, KPNA4, NUP88, TNPO1, SEC31B, ARFGEF1, ARRDC4, ARFGEF2, MON2, AMN, RABGAP1L, SEC24A, MTX3, YIF1B, RHOB, TOM1L1, PEX7, GOLPH3, AFTPH, RAB14, RAB12, NUP54, STAM2, RAB5A	629	641	20094	1.64464	1	0.546691	0.545664
GOTERM_BP_DIRECT	GO:0035556	intracellular signal transduction	25	3.36927	0.00792125	PRKAA2, CAB39, NPR2, KALRN, GNA13, PREX2, MAPK8, MKNK1, PLCE1, TLK1, MAPK4, MARK1, ARFGEF2, SMAD4, ARHGEF12, PDPK1, TGFBR1, SMAD7, VAV2, LATS1, TGFBR3, SH3BP5L, STK17B, PKN2, RAPGEF5	629	450	20094	1.77477	1	0.56213	0.561074
GOTERM_BP_DIRECT	GO:0001779	natural killer cell differentiation	5	0.673854	0.00817499	STAT5A, STAT5B, SP3, TOX, PBX1	629	26	20094	6.14345	1	0.56213	0.561074
GOTERM_BP_DIRECT	GO:0009791	post-embryonic development	10	1.34771	0.00900973	ALDH5A1, PLEKHA1, TIPARP, GNAQ, AGO2, TET2, ACO1, ASH1L, TGFBR1, RC3H2	629	113	20094	2.82707	1	0.585067	0.583968
GOTERM_BP_DIRECT	GO:0032869	cellular response to insulin stimulus	10	1.34771	0.00951975	CEACAM1, TBC1D4, PDPK1, RAB12, INSR, SYAP1, PTEN, ENPP1, SLC2A4, FOXO1	629	114	20094	2.80228	1	0.595491	0.594373
GOTERM_BP_DIRECT	GO:0006805	xenobiotic metabolic process	9	1.21294	0.00978151	CYP2B9, CBR1, CYP2B10, CYP2C50, FMO1, FMO2, AHR, FMO3, ABCB11	629	95	20094	3.02646	1	0.595491	0.594373
GOTERM_BP_DIRECT	GO:0001942	hair follicle development	7	0.943396	0.0100771	TGFB2, SHH, APC, ZDHHC21, SOS1, PUM2, SAV1	629	59	20094	3.7902	1	0.595491	0.594373
GOTERM_BP_DIRECT	GO:0006699	bile acid biosynthetic process	4	0.539084	0.0104407	AKR1D1, BAAT, CYP7A1, SLC27A2	629	15	20094	8.51892	1	0.595491	0.594373
GOTERM_BP_DIRECT	GO:0006734	NADH metabolic process	4	0.539084	0.0104407	GPD2, OGDH, NUDT12, IDH3A	629	15	20094	8.51892	1	0.595491	0.594373
GOTERM_BP_DIRECT	GO:0042552	myelination	8	1.07817	0.0109651	ZFP24, XK, AMIGO1, NAB1, PSAP, LPAR1, PTEN, FAM126A	629	78	20094	3.27651	1	0.614431	0.613277
GOTERM_BP_DIRECT	GO:0016311	dephosphorylation	10	1.34771	0.0130503	PTPRD, DUSP22, PPM1A, PTP4A3, PTPRR, DUSP3, PTEN, PTPN12, SSH3, MTM1	629	120	20094	2.66216	1	0.69471	0.693404
GOTERM_BP_DIRECT	GO:0008283	cell proliferation	20	2.69542	0.0137318	STAT5A, NAA60, STAT5B, RIAN, SMAD4, CDKN2C, PTEN, CUL1, LRP2, HIPK1, PBX1, CUL4A, TGFBR3, RAP1B, DLG1, SHH, APC, ENPP1, NBN, CRK	629	348	20094	1.83597	1	0.707412	0.706083
GOTERM_BP_DIRECT	GO:0042127	regulation of cell proliferation	14	1.88679	0.0167859	STAT5A, STAT5B, SMAD4, TGFB2, HP1BP3, TOPORS, FOXO1, PBX1, SAV1, DUSP22, SHH, PTK2B, SOS1, BID	629	213	20094	2.09973	1	0.820587	0.819045
GOTERM_BP_DIRECT	GO:0006637	acyl-CoA metabolic process	5	0.673854	0.0169776	EHHADH, ACOT12, ACNAT2, BAAT, ACOT3	629	32	20094	4.99155	1	0.820587	0.819045
GOTERM_BP_DIRECT	GO:0031503	protein complex localization	4	0.539084	0.0174702	DLG1, MIOS, WASL, SMAD7	629	18	20094	7.0991	1	0.820587	0.819045
GOTERM_BP_DIRECT	GO:0019530	taurine metabolic process	3	0.404313	0.0184501	STAT5A, STAT5B, BAAT	629	7	20094	13.6911	1	0.836389	0.834818
GOTERM_BP_DIRECT	GO:0006099	tricarboxylic acid cycle	5	0.673854	0.0188541	OGDH, SUCLG1, ACO1, ACO2, IDH3A	629	33	20094	4.84029	1	0.836389	0.834818
GOTERM_BP_DIRECT	GO:0010719	negative regulation of epithelial to mesenchymal transition	5	0.673854	0.0188541	TGFBR3, SPRED2, PTEN, PAWR, MARK1	629	33	20094	4.84029	1	0.836389	0.834818
GOTERM_BP_DIRECT	GO:0007049	cell cycle	31	4.1779	0.0229376	LIN54, USP16, CUL3, HNRNPU, FIGN, WASL, AHR, PPM1D, PCNP, SPAST, RAD21, TLK1, NBN, NAE1, TRIM21, MAPK4, CDKN2C, GADD45A, MTUS1, TET2, FOXN3, VASH1, CABLES2, CD2AP, KLHL9, LATS1, NEDD1, STAG2, SON, PKN2, CUL4B	629	652	20094	1.5189	1	0.957515	0.955716
GOTERM_BP_DIRECT	GO:0016032	viral process	5	0.673854	0.0229794	FV1, CUL4A, CEACAM1, CUL1, ETF1	629	35	20094	4.56371	1	0.957515	0.955716
GOTERM_BP_DIRECT	GO:0007041	lysosomal transport	4	0.539084	0.0233092	NPC1, PSAP, VPS54, TMEM106B	629	20	20094	6.38919	1	0.957515	0.955716
GOTERM_BP_DIRECT	GO:0048311	mitochondrion distribution	3	0.404313	0.0240959	TRAK1, TRAK2, MTM1	629	8	20094	11.9797	1	0.957515	0.955716
GOTERM_BP_DIRECT	GO:0038026	reelin-mediated signaling pathway	3	0.404313	0.0240959	STAT5A, VLDLR, CRK	629	8	20094	11.9797	1	0.957515	0.955716
GOTERM_BP_DIRECT	GO:0045666	positive regulation of neuron differentiation	9	1.21294	0.0242826	SHH, KDM4C, SALL1, CXCL12, MMD, PTEN, BNIP2, MMD2, TLE6	629	112	20094	2.56708	1	0.957515	0.955716
GOTERM_BP_DIRECT	GO:0008152	metabolic process	12	1.61725	0.027218	MAN1A, PFKL, SPAST, GCH1, MTHFD1, MAN1A2, HLCS, TIPARP, EHHADH, KLHL3, ENPP3, PAPSS2	629	181	20094	2.11796	1	1	0.998434
GOTERM_BP_DIRECT	GO:0008219	cell death	5	0.673854	0.030122	TGFB2, PNPLA8, EMP2, SUSD6, SNCAIP	629	38	20094	4.20341	1	1	0.998434
GOTERM_BP_DIRECT	GO:0034214	protein hexamerization	3	0.404313	0.0303471	LETM1, SPAST, LRRC8D	629	9	20094	10.6486	1	1	0.998434
GOTERM_BP_DIRECT	GO:0000278	mitotic cell cycle	10	1.34771	0.0318678	STAT5A, LATS1, STAT5B, NEDD1, PPP2CB, USP16, ESPL1, CUL3, NUP88, AZI2	629	140	20094	2.28185	1	1	0.998434
GOTERM_BP_DIRECT	GO:0035264	multicellular organism growth	10	1.34771	0.0318678	KDM2A, PLEKHA1, KMT2C, GPD2, ANKRD11, ATRX, ENPP1, SOS1, RC3H2, SPTBN2	629	140	20094	2.28185	1	1	0.998434
GOTERM_BP_DIRECT	GO:0035970	peptidyl-threonine dephosphorylation	4	0.539084	0.033806	PPM1A, PPM1B, PDP2, PPM1D	629	23	20094	5.55582	1	1	0.998434
GOTERM_BP_DIRECT	GO:0007596	blood coagulation	7	0.943396	0.0370838	CPB2, SHH, SERPIND1, F13B, HRG, PAPSS2, F5	629	79	20094	2.83065	1	1	0.998434
GOTERM_BP_DIRECT	GO:0048541	Peyer's patch development	3	0.404313	0.0371606	STAT5A, STAT5B, TOX	629	10	20094	9.58378	1	1	0.998434
GOTERM_BP_DIRECT	GO:0043279	response to alkaloid	3	0.404313	0.0371606	BCHE, NQO1, CPT1A	629	10	20094	9.58378	1	1	0.998434
GOTERM_BP_DIRECT	GO:0009437	carnitine metabolic process	3	0.404313	0.0371606	POR, CPT1A, SLC22A5	629	10	20094	9.58378	1	1	0.998434
GOTERM_BP_DIRECT	GO:0009404	toxin metabolic process	3	0.404313	0.0371606	AS3MT, FMO1, FMO2	629	10	20094	9.58378	1	1	0.998434
GOTERM_BP_DIRECT	GO:0010594	regulation of endothelial cell migration	3	0.404313	0.0371606	CEACAM1, PDPK1, EMP2	629	10	20094	9.58378	1	1	0.998434
GOTERM_BP_DIRECT	GO:0033198	response to ATP	4	0.539084	0.0377635	NT5E, PTEN, ENPP1, HSPD1	629	24	20094	5.32432	1	1	0.998434
GOTERM_BP_DIRECT	GO:0002931	response to ischemia	6	0.808625	0.0391935	NQO1, PTK2B, PIK3CB, BID, HSPD1, CPEB4	629	60	20094	3.19459	1	1	0.998434
GOTERM_BP_DIRECT	GO:0046928	regulation of neurotransmitter secretion	4	0.539084	0.0419463	RHOT1, GRM8, SNCAIP, CPLX2	629	25	20094	5.11135	1	1	0.998434
GOTERM_BP_DIRECT	GO:0000281	mitotic cytokinesis	6	0.808625	0.0441775	SON, SPAST, RTKN, APC, CENPA, RHOB	629	62	20094	3.09154	1	1	0.998434
GOTERM_BP_DIRECT	GO:0042118	endothelial cell activation	3	0.404313	0.0444951	PRMT5, SMAD4, TGFBR1	629	11	20094	8.71253	1	1	0.998434
GOTERM_BP_DIRECT	GO:0006897	endocytosis	12	1.61725	0.0458337	ITSN2, RABGAP1L, SHH, NPC1, REPS2, PIK3CB, LRP2, VLDLR, PIP5K1C, STEAP2, RAB5A, MIB1	629	197	20094	1.94595	1	1	0.998434
GOTERM_BP_DIRECT	GO:0001837	epithelial to mesenchymal transition	5	0.673854	0.0479352	TGFBR3, TGFB2, RIAN, LOXL3, TGFBR1	629	44	20094	3.63022	1	1	0.998434

## Sheet: Sheet3
Category	Term_1	Term	Count	%	PValue	Genes	List.Total	Pop.Hits	Pop.Total	Fold.Enrichment	Bonferroni	Benjamini	FDR
GOTERM_BP_DIRECT	GO:0006631	fatty acid metabolic process	13	2.0155	0.00526902	CYP4A12B, ACSM2, AASDH, ACSM1, DBI, ACAA1A, FABP2, CYP1A2, ECHDC2, ACOX3, ACOT6, SLC27A3, SLC27A4	492	208	20094	2.55259	0.999997	1	1
GOTERM_BP_DIRECT	GO:0022604	regulation of cell morphogenesis	5	0.775194	0.0058323	IGHM, CLDN4, ZMYM4, CFL1, WTIP	492	30	20094	6.80691	0.999999	1	1
GOTERM_BP_DIRECT	GO:0007010	cytoskeleton organization	9	1.39535	0.00845575	ARHGAP10, DMTN, ZMYM4, PALM, CFL1, CSPG5, EPPK1, WTIP, NECTIN2	492	118	20094	3.11503	1	1	1
GOTERM_BP_DIRECT	GO:0008210	estrogen metabolic process	5	0.775194	0.0101271	CYP2D12, UGT2B36, CYP1A2, UGT2B5, COMT	492	35	20094	5.83449	1	1	1
GOTERM_BP_DIRECT	GO:0032507	maintenance of protein location in cell	3	0.465116	0.0115348	CD4, MPRIP, TNRC6A	492	7	20094	17.5035	1	1	1
GOTERM_BP_DIRECT	GO:0040008	regulation of growth	7	1.08527	0.0143395	IGFBP4, RUVBL1, IHH, CSPG5, DMAP1, GAS6, KCTD6	492	81	20094	3.52951	1	1	1
GOTERM_BP_DIRECT	GO:0006402	mRNA catabolic process	5	0.775194	0.0147417	ZFP36, LSM7, DXO, LSM2, DIS3L2	492	39	20094	5.23609	1	1	1
GOTERM_BP_DIRECT	GO:0060271	cilium assembly	12	1.86047	0.0205682	IQCB1, NOTCH1, TMEM138, CCDC57, WDR90, BBS9, POC1B, RABL2, ATP6V0D1, IFT46, BBS4, CEP89	492	221	20094	2.21764	1	1	1
GOTERM_BP_DIRECT	GO:0006629	lipid metabolic process	28	4.34109	0.021208	PI4K2B, ACSM2, AASDH, ACSM1, GDPD1, ABHD6, ACAA1A, COMT, AKR7A5, HSD17B2, SPTSSB, PLCG1, GSTM2, HSD3B5, MBOAT1, AKR1A1, DOLK, DHDDS, CYP2U1, CYP1A2, UGT2B5, ECHDC2, ACOX3, SLC27A3, ACOT6, PI4K2A, SLC27A4, PLA1A	492	728	20094	1.57083	1	1	1
GOTERM_BP_DIRECT	GO:0006388	tRNA splicing, via endonucleolytic cleavage and ligation	3	0.465116	0.0235479	TSEN34, CLP1, TSEN2	492	10	20094	12.2524	1	1	1
GOTERM_BP_DIRECT	GO:0007052	mitotic spindle organization	5	0.775194	0.0256153	NUDC, DCTN2, TBCE, TUBG1, AURKA	492	46	20094	4.43929	1	1	1
GOTERM_BP_DIRECT	GO:0030030	cell projection organization	11	1.70543	0.0271922	IQCB1, TMEM138, WDR90, CFL1, BBS9, POC1B, ATP6V0D1, WTIP, BBS4, CEP89, AURKA	492	202	20094	2.22404	1	1	1
GOTERM_BP_DIRECT	GO:0046579	positive regulation of Ras protein signal transduction	4	0.620155	0.0274598	NOTCH1, SRC, STK19, ARPP19	492	27	20094	6.05059	1	1	1
GOTERM_BP_DIRECT	GO:0008033	tRNA processing	7	1.08527	0.0277047	TSEN34, CLP1, POP4, ELP2, TSEN2, LAGE3, FARS2	492	94	20094	3.04139	1	1	1
GOTERM_BP_DIRECT	GO:0045721	negative regulation of gluconeogenesis	4	0.620155	0.0302117	MUP9, MST1, PGP, CLK2	492	28	20094	5.83449	1	1	1
GOTERM_BP_DIRECT	GO:0010033	response to organic substance	6	0.930233	0.0330323	SPR, RPL36AL, SPP1, XRCC1, SCAMP3, CLK2	492	73	20094	3.35683	1	1	1
GOTERM_BP_DIRECT	GO:0030336	negative regulation of cell migration	9	1.39535	0.0357062	SLC9A3R1, IFITM1, TMEFF2, CDH1, ARHGDIA, SERPINE1, EPPK1, ABHD6, SCAI	492	154	20094	2.38684	1	1	1
GOTERM_BP_DIRECT	GO:0015909	long-chain fatty acid transport	3	0.465116	0.0388972	FABP1, FABP2, SLC27A4	492	13	20094	9.42495	1	1	1
GOTERM_BP_DIRECT	GO:0046425	regulation of JAK-STAT cascade	3	0.465116	0.0388972	PIGU, MST1, ELP2	492	13	20094	9.42495	1	1	1
GOTERM_BP_DIRECT	GO:0006637	acyl-CoA metabolic process	4	0.620155	0.0426044	ACSM2, ACSM1, ACOT6, SLC27A3	492	32	20094	5.10518	1	1	1
GOTERM_BP_DIRECT	GO:0006506	GPI anchor biosynthetic process	4	0.620155	0.0426044	PYURF, DPM3, PIGU, PGAP2	492	32	20094	5.10518	1	1	1
GOTERM_BP_DIRECT	GO:0046548	retinal rod cell development	3	0.465116	0.0446605	RPGRIP1, NAGLU, BBS4	492	14	20094	8.75174	1	1	1
GOTERM_BP_DIRECT	GO:0032967	positive regulation of collagen biosynthetic process	4	0.620155	0.0460426	SERPINE1, F2R, IHH, ARRB2	492	33	20094	4.95048	1	1	1
GOTERM_BP_DIRECT	GO:0060261	positive regulation of transcription initiation from RNA polymerase II promoter	5	0.775194	0.0477802	MED25, SUB1, MED8, MED16, MED27	492	56	20094	3.64656	1	1	1
GOTERM_BP_DIRECT	GO:0007030	Golgi organization	7	1.08527	0.0492586	PI4K2B, NSFL1C, ATP8B5, TMED9, GBF1, KIFC3, PI4K2A	492	108	20094	2.64713	1	1	1

## Sheet: Sheet4
Category	Term_1	Term	Count	%	PValue	Genes	List.Total	Pop.Hits	Pop.Total	Fold.Enrichment	Bonferroni	Benjamini	FDR
GOTERM_BP_DIRECT	GO:0048745	smooth muscle tissue development	4	4	6.85e-05	PDGFRB, TSHZ3, IHH, ITGA8	82	20	20094	49.0098	0.0495992	0.0508697	0.0508697
GOTERM_BP_DIRECT	GO:0001701	in utero embryonic development	7	7	0.00277969	PDGFRB, RNASEH2B, EDN1, TSHZ3, NXN, IHH, NBN	82	347	20094	4.94335	0.873585	1	1
GOTERM_BP_DIRECT	GO:0000122	negative regulation of transcription from RNA polymerase II promoter	10	10	0.0164374	ZFP128, DAXX, EDN1, ZFP13, SALL2, MOSPD1, MSC, AJUBA, POU6F1, LOXL2	82	975	20094	2.51332	0.999996	1	1
GOTERM_BP_DIRECT	GO:0008360	regulation of cell shape	4	4	0.0252081	ARHGDIA, CDC42EP3, LPAR1, RND1	82	156	20094	6.2833	1	1	1
GOTERM_BP_DIRECT	GO:0033674	positive regulation of kinase activity	3	3	0.0316349	PDGFRB, NBN, AJUBA	82	69	20094	10.6543	1	1	1
GOTERM_BP_DIRECT	GO:0006508	proteolysis	7	7	0.0320296	MMP23, ADAM2, USP45, IHH, HTRA1, PRSS23, USP18	82	591	20094	2.90244	1	1	1
GOTERM_BP_DIRECT	GO:0007155	cell adhesion	7	7	0.0345834	FBLN7, ADAM2, IZUMO1, COL6A2, ITGA8, ITGAV, AJUBA	82	602	20094	2.8494	1	1	1
GOTERM_BP_DIRECT	GO:0070301	cellular response to hydrogen peroxide	3	3	0.0395687	FABP1, PDGFRB, EDN1	82	78	20094	9.42495	1	1	1

## Sheet: Sheet5
Category	Term_1	Term	Count	%	PValue	Genes	List.Total	Pop.Hits	Pop.Total	Fold.Enrichment	Bonferroni	Benjamini	FDR
GOTERM_BP_DIRECT	GO:0043491	protein kinase B signaling	4	2.07254	0.0116779	C1QTNF12, SESN2, AKT1, PEAR1	151	63	20094	8.44907	0.999988	1	1
GOTERM_BP_DIRECT	GO:0009749	response to glucose	4	2.07254	0.0242681	LDHA, SESN2, ILDR2, SIDT2	151	83	20094	6.41315	1	1	1
GOTERM_BP_DIRECT	GO:0000226	microtubule cytoskeleton organization	5	2.59067	0.0256025	CUL9, SON, TBCE, TOGARAM1, TUBB4B	151	149	20094	4.46553	1	1	1
GOTERM_BP_DIRECT	GO:0008033	tRNA processing	4	2.07254	0.0333853	CTU1, CLP1, ADAT1, TRMT1L	151	94	20094	5.66267	1	1	1
GOTERM_BP_DIRECT	GO:0016567	protein ubiquitination	8	4.14508	0.0418712	CUL9, RNF135, MKRN2, AKT1, TRIM27, FBXO32, FBXL5, ANAPC2	151	428	20094	2.48734	1	1	1
GOTERM_BP_DIRECT	GO:0014065	phosphatidylinositol 3-kinase signaling	3	1.5544	0.0462627	SLC9A3R2, AKT1, PEAR1	151	46	20094	8.67866	1	1	1

## Sheet: Sheet6
Category	Term_1	Term	Count	%	PValue	Genes	List.Total	Pop.Hits	Pop.Total	Fold.Enrichment	Bonferroni	Benjamini	FDR
GOTERM_BP_DIRECT	GO:0008152	metabolic process	9	3.58566	0.00065	NEU2, GYS1, UGDH, BDH1, TREH, MAN2C1, NT5C2, SAMHD1, GNE	211	181	20094	4.7353	0.624873	0.980172	0.980172
GOTERM_BP_DIRECT	GO:0032496	response to lipopolysaccharide	8	3.18725	0.00357034	GGT5, EDNRB, NOS3, ERBIN, NOD2, COMT, DCN, NFKB2	211	187	20094	4.07411	0.995439	1	1
GOTERM_BP_DIRECT	GO:0045766	positive regulation of angiogenesis	7	2.78884	0.00700554	ECM1, NOS3, WNT5A, GDF2, C3AR1, EMILIN1, SIRT1	211	161	20094	4.14053	0.999975	1	1
GOTERM_BP_DIRECT	GO:0001938	positive regulation of endothelial cell proliferation	5	1.99203	0.00988014	ECM1, WNT5A, GDF2, DYSF, SIRT1	211	80	20094	5.95201	1	1	1
GOTERM_BP_DIRECT	GO:0030308	negative regulation of cell growth	6	2.39044	0.013008	DAB2, FRZB, GDF2, INHBA, SIRT1, RERG	211	133	20094	4.29619	1	1	1
GOTERM_BP_DIRECT	GO:0061036	positive regulation of cartilage development	3	1.19522	0.0133335	WNT5A, GDF2, SOX5	211	17	20094	16.8057	1	1	1
GOTERM_BP_DIRECT	GO:0030512	negative regulation of transforming growth factor beta receptor signaling pathway	5	1.99203	0.0158548	VEPH1, HTRA3, EMILIN1, SKIL, SIRT1	211	92	20094	5.17566	1	1	1
GOTERM_BP_DIRECT	GO:0010628	positive regulation of gene expression	13	5.17928	0.0197247	NOS3, WNT5A, GDF2, NRG1, INHBA, CTCF, RIMS2, CNN2, MAFG, EMILIN1, VIM, IKBKG, ZBTB7B	211	583	20094	2.12353	1	1	1
GOTERM_BP_DIRECT	GO:0046330	positive regulation of JNK cascade	5	1.99203	0.0244528	ZFP622, DAB2, RB1CC1, WNT5A, NOD2	211	105	20094	4.53487	1	1	1
GOTERM_BP_DIRECT	GO:0008380	RNA splicing	8	3.18725	0.0258593	SF3A2, SYF2, NOVA2, PRPF3, TRA2B, SCAF1, PTBP2, LSM2	211	275	20094	2.77039	1	1	1
GOTERM_BP_DIRECT	GO:0032757	positive regulation of interleukin-8 production	4	1.59363	0.0259932	AFAP1L2, WNT5A, GDF2, NOD2	211	61	20094	6.24474	1	1	1
GOTERM_BP_DIRECT	GO:0061025	membrane fusion	3	1.19522	0.0321463	MX1, DYSF, ANXA7	211	27	20094	10.5814	1	1	1
GOTERM_BP_DIRECT	GO:0090103	cochlea morphogenesis	3	1.19522	0.0343852	FRZB, WNT5A, HOXA1	211	28	20094	10.2035	1	1	1
GOTERM_BP_DIRECT	GO:0071560	cellular response to transforming growth factor beta stimulus	4	1.59363	0.0369509	DAB2, NOS3, WNT5A, SOX5	211	70	20094	5.44184	1	1	1
GOTERM_BP_DIRECT	GO:0000398	mRNA splicing, via spliceosome	6	2.39044	0.036995	SF3A2, SYF2, NOVA2, PRPF3, TRA2B, LSM2	211	175	20094	3.2651	1	1	1
GOTERM_BP_DIRECT	GO:0032007	negative regulation of TOR signaling	3	1.19522	0.0414493	TBC1D7, UBR2, SIRT1	211	31	20094	9.21602	1	1	1
GOTERM_BP_DIRECT	GO:0016239	positive regulation of macroautophagy	3	1.19522	0.043915	IKBKG, SIRT1, DCN	211	32	20094	8.92802	1	1	1

## Sheet: Sheet7
Category	Term_1	Term	Count	%	PValue	Genes	List.Total	Pop.Hits	Pop.Total	Fold.Enrichment	Bonferroni	Benjamini	FDR
GOTERM_BP_DIRECT	GO:0032886	regulation of microtubule-based process	3	3.57143	0.000898	MAP10, MEMO1, KLHL42	61	15	20094	65.882	0.319797	0.385191	0.385191
GOTERM_BP_DIRECT	GO:0043433	negative regulation of sequence-specific DNA binding transcription factor activity	3	3.57143	0.0272967	HAND2, ID1, SMAD7	61	86	20094	11.491	0.999993	1	1

## Sheet: Sheet8
gene_id	gene_name	Function	Class
ENSMUSG00000039653	Baat	The protein encoded by this gene is a liver enzyme that catalyzes the transfer of C24 bile acids from the acyl-CoA thioester to either glycine or taurine, the second step in the formation of bile acid-amino acid conjugates. The bile acid conjugates then act as a detergent in the gastrointestinal tract, which enhances lipid and fat-soluble vitamin absorption. Defects in this gene are a cause of fa…	Bile acid synthesis
ENSMUSG00000038641	Akr1d1	The enzyme encoded by this gene is responsible for the catalysis of the 5-beta-reduction of bile acid intermediates and steroid hormones carrying a delta(4)-3-one structure. Deficiency of this enzyme may contribute to hepatic dysfunction. Three transcript variants encoding different isoforms have been found for this gene. Other variants may be present, but their full-length natures have not been …	Bile acid synthesis
ENSMUSG00000028240	Cyp7a1	This gene encodes a member of the cytochrome P450 superfamily of enzymes. The cytochrome P450 proteins are monooxygenases which catalyze many reactions involved in drug metabolism and synthesis of cholesterol, steroids and other lipids. This endoplasmic reticulum membrane protein catalyzes the first reaction in the cholesterol catabolic pathway in the liver, which converts cholesterol to bile aci…	Bile acid synthesis
ENSMUSG00000027875	Hmgcs2	Catalyzes the first irreversible step in ketogenesis, condensing acetyl-CoA to acetoacetyl-CoA to form HMG-CoA, which is converted by HMG-CoA reductase (HMGCR) into mevalonate	Cholesterol synthesis
ENSMUSG00000024413	Npc1	This gene encodes a large protein that resides in the limiting membrane of endosomes and lysosomes and mediates intracellular cholesterol trafficking via binding of cholesterol to its N-terminal domain. It is predicted to have a cytoplasmic C-terminus, 13 transmembrane domains, and 3 large loops in the lumen of the endosome - the last loop being at the N-terminus. This protein transports low-dens…	cholesterol transport
ENSMUSG00000024924	Vldlr	The low density lipoprotein receptor (LDLR) gene family consists of cell surface proteins involved in receptor-mediated endocytosis of specific ligands. This gene encodes a lipoprotein receptor that is a member of the LDLR family and plays important roles in VLDL-triglyceride metabolism and the reelin signaling pathway. Mutations in this gene cause VLDLR-associated cerebellar hypoplasia. Alternat…	cholesterol and TAG transport
[truncated: 27 more rows]

## Sheet: Sheet9
gene_id	gene_name	Function	Class
[truncated: 23 more rows]

[truncated: 1 more sheets: Sheet10]
